# Supplementary material for: Transcriptome Analysis of Mango (Mangifera indica L.) Fruit Epidermal Peel to Identify Putative Cuticle-Associated Genes
Source: Sci Rep. 2017 Apr 20;7:46163. doi: 10.1038/srep46163 (PMC5397871; doi:10.1038/srep46163)
Supplement: Supplementary Dataset S1 [file srep46163-s1.xls]

## Sheet: AHRD
Transcriptome Analysis of Mango (Mangifera indica L) Fruit Epidermal Peels Provides Insights into Cuticle Biosynthesis Julio C. Tafolla-Arellano, Yi Zheng, Honghe Sun, Chen Jiao, Eliel Ruiz-May, Miguel Hernández-Oñate, Alberto González-León, Reginaldo Báez-Sañudo, Zhangjun Fei, Jocelyn K.C. Rose, Martín E. Tiznado-Hernández
	Unigene ID	Human-Readable-Description
1	MIN000001	RNA polymerase II subunit A C-terminal domain phosphatase SSU72
2	MIN000002	RNA polymerase II subunit A C-terminal domain phosphatase SSU72
3	MIN000003	Chaperone protein DNAj, putative
4	MIN000004	No hit
5	MIN000005	No hit
6	MIN000006	No hit
7	MIN000007	No hit
8	MIN000008	LOB domain-containing protein, putative
9	MIN000009	No hit
10	MIN000010	No hit
11	MIN000011	Unknown protein
12	MIN000012	DNA topoisomerase 2-binding protein
13	MIN000013	DNA topoisomerase 2-binding protein
14	MIN000014	Retrotransposon protein, putative, Ty3-gypsy subclass
15	MIN000015	Beta-glucosidase, putative
16	MIN000016	Beta-glucosidase, putative
17	MIN000017	No hit
18	MIN000018	Pentatricopeptide repeat-containing protein At3g09650, chloroplastic
19	MIN000019	Receptor-like kinase
20	MIN000020	NPR1-1 protein
21	MIN000021	NPR1-1 protein
22	MIN000022	No hit
23	MIN000023	dTDP-4-dehydrorhamnose reductase
24	MIN000024	At2g04039/
25	MIN000025	No hit
26	MIN000026	Zinc finger protein, putative
27	MIN000027	Calmodulin binding protein, putative
28	MIN000028	No hit
29	MIN000029	Hydroxyproline-rich glycoprotein
30	MIN000030	No hit
31	MIN000031	Hydroxyproline-rich glycoprotein
32	MIN000032	Hydroxyproline-rich glycoprotein
33	MIN000033	No hit
34	MIN000034	Metallothionein
35	MIN000035	Unknown protein
36	MIN000036	No hit
37	MIN000037	Pentatricopeptide repeat-containing protein, putative
38	MIN000038	CWC15-like protein
39	MIN000039	No hit
40	MIN000040	Unknown protein
41	MIN000041	Zinc finger family protein
42	MIN000042	Rhodanese-like domain-containing protein 4A, chloroplastic
43	MIN000043	Glutamate-gated kainate-type ion channel receptor subunit GluR5
44	MIN000044	Exostosin family protein
45	MIN000045	Exostosin family protein
46	MIN000046	No hit
47	MIN000047	Unknown protein
48	MIN000048	Mitochondrial glycoprotein
49	MIN000049	Mitochondrial glycoprotein
50	MIN000050	No hit
51	MIN000051	No hit
52	MIN000052	No hit
53	MIN000053	No hit
54	MIN000054	No hit
55	MIN000055	No hit
56	MIN000056	Mechanosensitive ion channel
57	MIN000057	Transcription initiation factor IIE alpha subunit family protein
58	MIN000058	Polyubiquitin 10
59	MIN000059	Unknown protein
60	MIN000060	UDP-galactose/UDP-glucose transporter family protein
61	MIN000061	No hit
62	MIN000062	Mitochondrial outer membrane protein porin
63	MIN000063	No hit
64	MIN000064	Mediator of RNA polymerase II transcription subunit 11
65	MIN000065	Unknown protein
66	MIN000066	No hit
67	MIN000067	Pentatricopeptide repeat-containing protein, putative
68	MIN000068	Homeobox leucine zipper family protein
69	MIN000069	CASP-like protein
70	MIN000070	Expansin 3
71	MIN000071	Trihelix transcription factor
72	MIN000072	No hit
73	MIN000073	Trihelix transcription factor
74	MIN000074	No hit
75	MIN000075	Aminomethyltransferase
76	MIN000076	Aminomethyltransferase
77	MIN000077	Aminomethyltransferase
78	MIN000078	Aminomethyltransferase
79	MIN000079	WAT1-related protein
80	MIN000080	No hit
81	MIN000081	F15k9.21
82	MIN000082	F15k9.21
83	MIN000083	No hit
84	MIN000084	No hit
85	MIN000085	No hit
86	MIN000086	Unknown protein
87	MIN000087	No hit
88	MIN000088	No hit
89	MIN000089	No hit
90	MIN000090	No hit
91	MIN000091	Unknown protein
92	MIN000092	Unknown protein
93	MIN000093	No hit
94	MIN000094	Zinc finger family protein
95	MIN000095	Transcription factor TCP4
96	MIN000096	Transcription factor TCP4
97	MIN000097	CUE domain containing protein
98	MIN000098	No hit
99	MIN000099	No hit
100	MIN000100	T5A14.4 protein
101	MIN000101	DNA replication complex GINS protein PSF1
102	MIN000102	DNA replication complex GINS protein PSF1
103	MIN000103	No hit
104	MIN000104	No hit
105	MIN000105	S-acyltransferase
106	MIN000106	NAD(P)H-quinone oxidoreductase subunit 1, chloroplastic
107	MIN000107	WRKY transcription factor 47
108	MIN000108	No hit
109	MIN000109	No hit
110	MIN000110	No hit
111	MIN000111	No hit
112	MIN000112	Unknown protein
113	MIN000113	No hit
114	MIN000114	Ring finger protein, putative
115	MIN000115	No hit
116	MIN000116	Omega-3 fatty acid desaturase
117	MIN000117	Sugar transporter family protein
118	MIN000118	No hit
119	MIN000119	Partner of Y14-mago
120	MIN000120	No hit
121	MIN000121	No hit
122	MIN000122	No hit
123	MIN000123	Phytol kinase
124	MIN000124	No hit
125	MIN000125	NAC domain-containing protein 21/22, putative
126	MIN000126	NAC domain protein
127	MIN000127	No hit
128	MIN000128	Amino acid transporter family protein
129	MIN000129	General transcription factor IIH subunit 5
130	MIN000130	60S ribosomal protein L24
131	MIN000131	No hit
132	MIN000132	No hit
133	MIN000133	Protein CURVATURE THYLAKOID 1A, chloroplastic
134	MIN000134	GPI-anchored protein, putative
135	MIN000135	No hit
136	MIN000136	No hit
137	MIN000137	No hit
138	MIN000138	Unknown protein
139	MIN000139	Unknown protein
140	MIN000140	HMG-I/Y protein
141	MIN000141	Unknown protein
142	MIN000142	Unknown protein
143	MIN000143	Unknown protein
144	MIN000144	Unknown protein
145	MIN000145	Unknown protein
146	MIN000146	Unknown protein
147	MIN000147	Unknown protein
148	MIN000148	Unknown protein
149	MIN000149	Unknown protein
150	MIN000150	Unknown protein
151	MIN000151	Unknown protein
152	MIN000152	Unknown protein
153	MIN000153	Unknown protein
154	MIN000154	Unknown protein
155	MIN000155	Unknown protein
156	MIN000156	No hit
157	MIN000157	DNAJ heat shock N-terminal domain-containing family protein
158	MIN000158	No hit
159	MIN000159	No hit
160	MIN000160	TSL-kinase interacting protein
161	MIN000161	Bile acid:sodium symporter, putative
162	MIN000162	Bile acid:sodium symporter, putative
163	MIN000163	Bile acid:sodium symporter, putative
164	MIN000164	Bile acid:sodium symporter, putative
165	MIN000165	Type I inositol-1,4,5-trisphosphate 5-phosphatase
166	MIN000166	No hit
167	MIN000167	No hit
168	MIN000168	No hit
169	MIN000169	No hit
170	MIN000170	Genomic DNA, chromosome 3, P1 clone: MXO21
171	MIN000171	Genomic DNA, chromosome 3, P1 clone: MXO21
172	MIN000172	No hit
173	MIN000173	L-asparaginase 2
174	MIN000174	L-asparaginase 2
175	MIN000175	L-asparaginase 2
176	MIN000176	L-asparaginase 2
177	MIN000177	No hit
178	MIN000178	No hit
179	MIN000179	Pentatricopeptide repeat-containing protein, putative
180	MIN000180	No hit
181	MIN000181	Pentatricopeptide repeat-containing protein, putative
182	MIN000182	Hydrophobic protein OSR8, putative
183	MIN000183	Unknown protein
184	MIN000184	No hit
185	MIN000185	Salt tolerance-like protein
186	MIN000186	Salt tolerance-like protein
187	MIN000187	No hit
188	MIN000188	Peroxidase 73, putative
189	MIN000189	No hit
190	MIN000190	No hit
191	MIN000191	No hit
192	MIN000192	No hit
193	MIN000193	Plant-specific domain TIGR01589 family protein
194	MIN000194	Plant-specific domain TIGR01589 family protein
195	MIN000195	Polyribonucleotide nucleotidyltransferase family protein
196	MIN000196	Polyribonucleotide nucleotidyltransferase, putative
197	MIN000197	Unknown protein
198	MIN000198	No hit
199	MIN000199	No hit
200	MIN000200	No hit
201	MIN000201	Unknown protein
202	MIN000202	No hit
203	MIN000203	Unknown protein
204	MIN000204	No hit
205	MIN000205	UBIQUITIN-CONJUGATING ENZYME 17 family protein
206	MIN000206	UBIQUITIN-CONJUGATING ENZYME 17 family protein
207	MIN000207	Casein kinase II subunit alpha-2-like protein
208	MIN000208	Deoxycytidylate deaminase, putative
209	MIN000209	Transporter, putative
210	MIN000210	Transposon protein, putative, CACTA, En/Spm sub-class
211	MIN000211	CXC domain containing TSO1-like protein 1
212	MIN000212	Cold-induced thioredoxin domain-containing protein
213	MIN000213	No hit
214	MIN000214	No hit
215	MIN000215	Kinesin-4
216	MIN000216	Unknown protein
217	MIN000217	No hit
218	MIN000218	No hit
219	MIN000219	Protein kish
220	MIN000220	Transcription factor, putative
221	MIN000221	No hit
222	MIN000222	Very-long-chain (3R)-3-hydroxyacyl-[acyl-carrier protein] dehydratase 2
223	MIN000223	No hit
224	MIN000224	Thaumatin
225	MIN000225	Carbonic anhydrase
226	MIN000226	Carbonic anhydrase
227	MIN000227	Eukaryotic translation initiation factor 2A
228	MIN000228	NHL domain-containing protein
229	MIN000229	No hit
230	MIN000230	No hit
231	MIN000231	TNF receptor-associated factor 6
232	MIN000232	No hit
233	MIN000233	Ubiquitin-like protein ATG12
234	MIN000234	No hit
235	MIN000235	No hit
236	MIN000236	No hit
237	MIN000237	Origin recognition complex subunit, putative
238	MIN000238	No hit
239	MIN000239	Transcription factor, putative
240	MIN000240	Cyclin dependent kinase
241	MIN000241	Unknown protein
242	MIN000242	TNF receptor-associated factor 6
243	MIN000243	Oxidoreductase, putative
244	MIN000244	Pentatricopeptide repeat-containing protein, putative
245	MIN000245	WRKY transcription factor
246	MIN000246	WRKY transcription factor
247	MIN000247	No hit
248	MIN000248	No hit
249	MIN000249	No hit
250	MIN000250	SSE1
251	MIN000251	No hit
252	MIN000252	No hit
253	MIN000253	BZIP transcription factor
254	MIN000254	BZIP transcription factor family protein
255	MIN000255	No hit
256	MIN000256	Unknown protein
257	MIN000257	cDNA clone:J033077K20, full insert sequence
258	MIN000258	cDNA clone:J033077K20, full insert sequence
259	MIN000259	Universal stress family protein
260	MIN000260	Universal stress family protein
261	MIN000261	No hit
262	MIN000262	No hit
263	MIN000263	No hit
264	MIN000264	Zinc finger CCCH domain-containing protein
265	MIN000265	Membrin
266	MIN000266	No hit
267	MIN000267	Chlorophyll a-b binding protein 7, chloroplastic
268	MIN000268	At2g35260/T4C15.7
269	MIN000269	No hit
270	MIN000270	UPF0161 protein
271	MIN000271	Ethylene-responsive transcription factor
272	MIN000272	5'-methylthioadenosine/S-adenosylhomocysteine nucleosidase
273	MIN000273	Ethylene-responsive transcription factor
274	MIN000274	Chromatin modification-related protein MEAF6
275	MIN000275	No hit
276	MIN000276	TaAP2-A
277	MIN000277	No hit
278	MIN000278	Pentatricopeptide repeat-containing family protein
279	MIN000279	No hit
280	MIN000280	No hit
281	MIN000281	No hit
282	MIN000282	No hit
283	MIN000283	E3 ubiquitin ligase-like protein
284	MIN000284	E3 ubiquitin ligase-like protein
285	MIN000285	Histone H2A family protein
286	MIN000286	Unknown protein
287	MIN000287	NHL repeat-containing protein 2
288	MIN000288	NHL repeat-containing protein
289	MIN000289	NHL repeat-containing protein 2
290	MIN000290	NHL repeat-containing protein
291	MIN000291	No hit
292	MIN000292	Unknown protein
293	MIN000293	No hit
294	MIN000294	No hit
295	MIN000295	ALA-interacting subunit 3
296	MIN000296	Callose synthase
297	MIN000297	Callose synthase
298	MIN000298	Callose synthase
299	MIN000299	No hit
300	MIN000300	Glyceraldehyde-3-phosphate dehydrogenase
301	MIN000301	Xyloglucan endotransglucosylase/hydrolase protein 2, putative
302	MIN000302	Xyloglucan endotransglucosylase/hydrolase protein 2, putative
303	MIN000303	Xyloglucan endotransglucosylase/hydrolase protein 2, putative
304	MIN000304	Xyloglucan endotransglucosylase/hydrolase protein 2, putative
305	MIN000305	Eukaryotic translation initiation factor 3 subunit A
306	MIN000306	NAD(P)-binding Rossmann-fold superfamily protein
307	MIN000307	DNA binding protein
308	MIN000308	DNA binding protein
309	MIN000309	B-cell receptor-associated protein 31-like protein
310	MIN000310	Transporter, putative
311	MIN000311	No hit
312	MIN000312	Transporter, putative
313	MIN000313	No hit
314	MIN000314	Unknown protein
315	MIN000315	Unknown protein
316	MIN000316	No hit
317	MIN000317	No hit
318	MIN000318	No hit
319	MIN000319	ABSCISIC ACID-INSENSITIVE 5-like protein
320	MIN000320	BTB/POZ domain-containing protein
321	MIN000321	Pectate lyase, putative
322	MIN000322	Metal tolerance protein
323	MIN000323	CST complex subunit TEN1-like protein
324	MIN000324	No hit
325	MIN000325	Tropinone reductase family protein
326	MIN000326	Rhodanese-like
327	MIN000327	Auxin-induced protein-like protein
328	MIN000328	60S ribosomal protein L28, putative
329	MIN000329	No hit
330	MIN000330	MLO-like protein
331	MIN000331	Unknown protein
332	MIN000332	No hit
333	MIN000333	E3 ubiquitin-protein ligase RNF170
334	MIN000334	E3 ubiquitin-protein ligase RNF170
335	MIN000335	E3 ubiquitin-protein ligase RNF170
336	MIN000336	E3 ubiquitin-protein ligase RNF170
337	MIN000337	RING finger protein
338	MIN000338	No hit
339	MIN000339	E3 ubiquitin-protein ligase RNF170
340	MIN000340	ABC transporter D family member
341	MIN000341	No hit
342	MIN000342	COX VIIa-like protein
343	MIN000343	Kinesin-like protein
344	MIN000344	Poly(RC)-binding protein
345	MIN000345	Dihydroorotate dehydrogenase B (NAD(+)), catalytic subunit
346	MIN000346	No hit
347	MIN000347	Dihydroorotate dehydrogenase B (NAD(+)), catalytic subunit
348	MIN000348	Dihydroorotate dehydrogenase B (NAD(+)), catalytic subunit
349	MIN000349	Unknown protein
350	MIN000350	Tetraacyldisaccharide 4'-kinase family protein
351	MIN000351	Agenet domain-containing protein
352	MIN000352	Agenet domain-containing protein
353	MIN000353	Agenet domain-containing protein
354	MIN000354	Agenet domain-containing protein
355	MIN000355	3-dehydroquinate synthase
356	MIN000356	Protein YABBY
357	MIN000357	50S ribosomal protein L23
358	MIN000358	No hit
359	MIN000359	No hit
360	MIN000360	Electron transfer flavoprotein subunit beta, mitochondrial
361	MIN000361	PRLI-interacting factor A
362	MIN000362	PRLI-interacting factor A
363	MIN000363	HAT family dimerisation domain containing protein
364	MIN000364	Retrotransposon protein, putative, unclassified, expressed
365	MIN000365	Flowering locus T
366	MIN000366	Serine carboxypeptidase, putative
367	MIN000367	No hit
368	MIN000368	Hypersensitive-induced response protein 1
369	MIN000369	Unknown protein
370	MIN000370	No hit
371	MIN000371	Sugar transporter, putative
372	MIN000372	Unknown protein
373	MIN000373	Pentatricopeptide repeat-containing protein, putative
374	MIN000374	No hit
375	MIN000375	Prolyl 4-hydroxylase alpha subunit, putative
376	MIN000376	Prolyl 4-hydroxylase alpha subunit, putative
377	MIN000377	Prolyl 4-hydroxylase alpha subunit, putative
378	MIN000378	Unknown protein
379	MIN000379	No hit
380	MIN000380	No hit
381	MIN000381	No hit
382	MIN000382	Importin-alpha re-exporter family protein
383	MIN000383	Unknown protein
384	MIN000384	Pentatricopeptide repeat-containing protein At5g42310, mitochondrial
385	MIN000385	Unknown protein
386	MIN000386	No hit
387	MIN000387	Basic helix-loop-helix protein, putative
388	MIN000388	Unknown protein
389	MIN000389	Serine/threonine protein phosphatase 2A 55 kDa regulatory subunit B beta isoform
390	MIN000390	Serine/threonine protein phosphatase 2A 55 kDa regulatory subunit B beta isoform
391	MIN000391	Serine/threonine protein phosphatase 2A 55 kDa regulatory subunit B beta isoform
392	MIN000392	No hit
393	MIN000393	Serine/threonine protein phosphatase 2A 55 kDa regulatory subunit B beta isoform
394	MIN000394	Serine/threonine protein phosphatase 2A 55 kDa regulatory subunit B beta isoform
395	MIN000395	Serine/threonine protein phosphatase 2A 55 kDa regulatory subunit B beta isoform
396	MIN000396	Serine/threonine protein phosphatase 2A 55 kDa regulatory subunit B beta isoform
397	MIN000397	Serine/threonine protein phosphatase 2A 55 kDa regulatory subunit B beta isoform
398	MIN000398	Serine/threonine protein phosphatase 2A 55 kDa regulatory subunit B beta isoform
399	MIN000399	Serine/threonine protein phosphatase 2A 55 kDa regulatory subunit B beta isoform
400	MIN000400	Serine/threonine protein phosphatase 2A 55 kDa regulatory subunit B beta isoform
401	MIN000401	Serine/threonine protein phosphatase 2A 55 kDa regulatory subunit B beta isoform
402	MIN000402	COV1-like protein
403	MIN000403	No hit
404	MIN000404	COV1-like protein
405	MIN000405	COV1-like protein
406	MIN000406	No hit
407	MIN000407	Cinnamoyl-CoA reductase, putative
408	MIN000408	Dihydroflavonol-4-reductase
409	MIN000409	No hit
410	MIN000410	No hit
411	MIN000411	RING finger protein, putative
412	MIN000412	CP12-2
413	MIN000413	No hit
414	MIN000414	No hit
415	MIN000415	Receptor-like kinase
416	MIN000416	Receptor-like kinase
417	MIN000417	Transcription factor jumonji domain-containing family protein
418	MIN000418	Transcription factor jumonji domain-containing family protein
419	MIN000419	Cysteine-rich repeat secretory protein
420	MIN000420	Calmodulin 24-like protein
421	MIN000421	Myb family transcription factor-like
422	MIN000422	No hit
423	MIN000423	Transcription factor, putative
424	MIN000424	No hit
425	MIN000425	Transcription factor, putative
426	MIN000426	Transcription factor, putative
427	MIN000427	Transcription factor, putative
428	MIN000428	Transcription factor, putative
429	MIN000429	Transcription factor, putative
430	MIN000430	Transcription factor, putative
431	MIN000431	Transcription factor, putative
432	MIN000432	Transcription factor, putative
433	MIN000433	Transcription factor, putative
434	MIN000434	Transcription factor, putative
435	MIN000435	No hit
436	MIN000436	Transcription factor, putative
437	MIN000437	Transcription factor, putative
438	MIN000438	Transcription factor, putative
439	MIN000439	Transcription factor, putative
440	MIN000440	Transcription factor, putative
441	MIN000441	Prefoldin subunit, putative
442	MIN000442	Sec14 cytosolic factor
443	MIN000443	Ubiquitin and WLM domain-containing protein
444	MIN000444	Jp18
445	MIN000445	Peroxidase 17 family protein
446	MIN000446	At3g1920/F28J7.25
447	MIN000447	At3g1920/F28J7.25
448	MIN000448	Adaptin ear-binding coat-associated protein, putative
449	MIN000449	Adaptin ear-binding coat-associated protein, putative
450	MIN000450	Cox19-like CHCH family protein
451	MIN000451	Ubiquinol oxidase
452	MIN000452	Pentatricopeptide repeat-containing protein, putative
453	MIN000453	Aquaporin 1
454	MIN000454	Alcohol dehydrogenase, putative
455	MIN000455	F15I1.18
456	MIN000456	No hit
457	MIN000457	Rhamnogalacturonate lyase
458	MIN000458	Rhamnogalacturonate lyase
459	MIN000459	Rhamnogalacturonate lyase
460	MIN000460	Rhamnogalacturonate lyase
461	MIN000461	No hit
462	MIN000462	No hit
463	MIN000463	No hit
464	MIN000464	Unknown protein
465	MIN000465	Zeta-carotene desaturase
466	MIN000466	At2g44600/F16B22.9
467	MIN000467	Transposon protein
468	MIN000468	At2g44600/F16B22.9
469	MIN000469	Transposon protein
470	MIN000470	No hit
471	MIN000471	Protein yippee-like
472	MIN000472	Protein yippee-like
473	MIN000473	Protein yippee-like
474	MIN000474	Protein yippee-like
475	MIN000475	No hit
476	MIN000476	Protein yippee-like
477	MIN000477	Protein yippee-like
478	MIN000478	Protein yippee-like
479	MIN000479	Protein yippee-like
480	MIN000480	Protein yippee-like
481	MIN000481	Protein yippee-like
482	MIN000482	Protein yippee-like
483	MIN000483	Unknown protein
484	MIN000484	No hit
485	MIN000485	Protein yippee-like
486	MIN000486	RNA-binding region RNP-1 (RNA recognition motif); Pyridoxal-dependent decarboxylase
487	MIN000487	No hit
488	MIN000488	No hit
489	MIN000489	No hit
490	MIN000490	No hit
491	MIN000491	Vacuolar protein sorting protein 72
492	MIN000492	Vacuolar protein sorting protein 72
493	MIN000493	WD-40 repeat protein family
494	MIN000494	No hit
495	MIN000495	No hit
496	MIN000496	No hit
497	MIN000497	No hit
498	MIN000498	Leucine-rich repeat extensin-like protein 3
499	MIN000499	No hit
500	MIN000500	F-box family protein
501	MIN000501	Unknown protein
502	MIN000502	No hit
503	MIN000503	No hit
504	MIN000504	No hit
505	MIN000505	No hit
506	MIN000506	No hit
507	MIN000507	Chromodomain-helicase-DNA-binding protein 2
508	MIN000508	Chromodomain-helicase-DNA-binding protein 2
509	MIN000509	Growth-regulating factor 3
510	MIN000510	AFG1-like ATPase family protein
511	MIN000511	No hit
512	MIN000512	Protein XRI1
513	MIN000513	Pentatricopeptide repeat-containing family protein
514	MIN000514	Protein XRI1
515	MIN000515	Protein XRI1
516	MIN000516	Protein XRI1
517	MIN000517	Protein XRI1
518	MIN000518	No hit
519	MIN000519	N-acetyltransferase, putative
520	MIN000520	N-acetyltransferase, putative
521	MIN000521	N-acetyltransferase, putative
522	MIN000522	N-acetyltransferase, putative
523	MIN000523	N-acetyltransferase, putative
524	MIN000524	N-acetyltransferase, putative
525	MIN000525	JMS09K11.8 protein
526	MIN000526	No hit
527	MIN000527	WD-repeat protein, putative
528	MIN000528	Polygalacturonase-like protein
529	MIN000529	Polygalacturonase-like protein
530	MIN000530	Polygalacturonase-like protein
531	MIN000531	Polygalacturonase-like protein
532	MIN000532	Polygalacturonase-like protein
533	MIN000533	Polygalacturonase-like protein
534	MIN000534	Polygalacturonase-like protein
535	MIN000535	Polygalacturonase-like protein
536	MIN000536	Polygalacturonase-like protein
537	MIN000537	No hit
538	MIN000538	Polygalacturonase-like protein
539	MIN000539	Polygalacturonase-like protein
540	MIN000540	Polygalacturonase-like protein
541	MIN000541	Polygalacturonase-like protein
542	MIN000542	Polygalacturonase-like protein
543	MIN000543	Polygalacturonase-like protein
544	MIN000544	Polygalacturonase-like protein
545	MIN000545	Polygalacturonase-like protein
546	MIN000546	Polygalacturonase-like protein
547	MIN000547	No hit
548	MIN000548	Serine/threonine-protein phosphatase 5
549	MIN000549	Chromodomain-helicase-DNA-binding protein
550	MIN000550	Chromodomain helicase DNA binding protein, putative
551	MIN000551	Pyruvate kinase
552	MIN000552	Pyruvate kinase
553	MIN000553	Pyruvate kinase
554	MIN000554	Protein phosphatase 2c, putative
555	MIN000555	Protein phosphatase-2C
556	MIN000556	Protein phosphatase-2C
557	MIN000557	Protein phosphatase 2c, putative
558	MIN000558	Phosphoglycerate mutase-like protein
559	MIN000559	F-box protein
560	MIN000560	cDNA clone:001-111-A09, full insert sequence
561	MIN000561	No hit
562	MIN000562	Vesicle transport protein SFT2B, putative
563	MIN000563	No hit
564	MIN000564	Agenet domain-containing protein
565	MIN000565	L-galactose dehydrogenase family protein
566	MIN000566	Unknown protein
567	MIN000567	L-galactose dehydrogenase family protein
568	MIN000568	F9K20.15
569	MIN000569	Early nodulin 55-2, putative
570	MIN000570	Cytochrome P450, putative
571	MIN000571	Cytochrome P450, putative
572	MIN000572	Unknown protein
573	MIN000573	1-(5-phosphoribosyl)-5-[(5-phosphoribosylamino)methylideneamino] imidazole-4-carboxamide isomerase, putative
574	MIN000574	Arabidopsis halleri subsp. halleri ORF1, ORF2, PDF1.2a, ORF3, ORF4, PDF1.2c and ORF5 genes, clone BAC clone 1N20
575	MIN000575	Mitochondrial carrier protein, expressed
576	MIN000576	Mitochondrial carrier protein, expressed
577	MIN000577	No hit
578	MIN000578	No hit
579	MIN000579	Ethylene-responsive transcription factor 5
580	MIN000580	Helicase, putative
581	MIN000581	No hit
582	MIN000582	Pentatricopeptide repeat-containing protein, putative
583	MIN000583	Zinc finger C2HC domain-containing protein 1A
584	MIN000584	1-phosphatidylinositol-4-phosphate 5-kinase, putative
585	MIN000585	No hit
586	MIN000586	Membrane-anchored ubiquitin-fold protein
587	MIN000587	Membrane-anchored ubiquitin-fold protein
588	MIN000588	Membrane-anchored ubiquitin-fold protein
589	MIN000589	No hit
590	MIN000590	Membrane-anchored ubiquitin-fold protein
591	MIN000591	ER glycerol-phosphate acyltransferase
592	MIN000592	ER glycerol-phosphate acyltransferase
593	MIN000593	No hit
594	MIN000594	50S ribosomal protein L27
595	MIN000595	Major facilitator protein
596	MIN000596	GrpE protein homolog
597	MIN000597	Receptor protein kinase, putative
598	MIN000598	Receptor protein kinase, putative
599	MIN000599	Wall-associated receptor kinase-like protein 9
600	MIN000600	Receptor protein kinase, putative
601	MIN000601	mRNA, clone: RTFL01-19-N09
602	MIN000602	mRNA, clone: RTFL01-19-N09
603	MIN000603	Xylosyltransferase
604	MIN000604	Xylosyltransferase
605	MIN000605	Serine/threonine protein kinase
606	MIN000606	MOB kinase activator-like 1
607	MIN000607	60S ribosomal protein L39
608	MIN000608	No hit
609	MIN000609	RNA-binding motif protein, X chromosome
610	MIN000610	Scaffold attachment factor B1
611	MIN000611	Transcription factor, putative
612	MIN000612	DNA-directed RNA Polymerase II subunit F
613	MIN000613	DNA-directed RNA Polymerase II subunit F
614	MIN000614	3-hydroxybenzoate 6-hydroxylase
615	MIN000615	Potassium channel
616	MIN000616	GATA transcription factor, putative
617	MIN000617	No hit
618	MIN000618	Unknown protein
619	MIN000619	Low-temperature-induced 65 kDa protein
620	MIN000620	No hit
621	MIN000621	Unknown protein
622	MIN000622	Peptidyl-prolyl cis-trans isomerase, cyclophilin type
623	MIN000623	F18O14.5
624	MIN000624	Hippocampus abundant transcript-like protein
625	MIN000625	Hippocampus abundant transcript-like protein
626	MIN000626	Hippocampus abundant transcript-like protein
627	MIN000627	Hippocampus abundant transcript-like protein
628	MIN000628	Hippocampus abundant transcript-like protein
629	MIN000629	Hippocampus abundant transcript-like protein
630	MIN000630	Low-temperature-induced 65 kDa protein
631	MIN000631	Hippocampus abundant transcript-like protein
632	MIN000632	Hippocampus abundant transcript-like protein
633	MIN000633	Hippocampus abundant transcript-like protein
634	MIN000634	Hippocampus abundant transcript-like protein
635	MIN000635	Hippocampus abundant transcript-like protein
636	MIN000636	Hippocampus abundant transcript-like protein
637	MIN000637	Histidine-containing phosphotransfer protein, putative
638	MIN000638	Histidine-containing phosphotransfer protein, putative
639	MIN000639	F-box protein
640	MIN000640	Zinc finger SWIM domain-containing protein
641	MIN000641	Methylmalonate-semialdehyde dehydrogenase, putative
642	MIN000642	No hit
643	MIN000643	No hit
644	MIN000644	BAG family molecular chaperone regulator 1
645	MIN000645	BAG family molecular chaperone regulator 1
646	MIN000646	BAG family molecular chaperone regulator 1
647	MIN000647	BAG family molecular chaperone regulator 1
648	MIN000648	Cytochrome c biogenesis FC
649	MIN000649	AT3g08780/F17O14_25
650	MIN000650	AT3g08780/F17O14_25
651	MIN000651	ACI13
652	MIN000652	No hit
653	MIN000653	No hit
654	MIN000654	Outer arm dynein light chain 1 protein
655	MIN000655	Outer arm dynein light chain 1 protein
656	MIN000656	Outer arm dynein light chain 1 protein
657	MIN000657	Outer arm dynein light chain 1 protein
658	MIN000658	Outer arm dynein light chain 1 protein
659	MIN000659	Outer arm dynein light chain 1 protein
660	MIN000660	Haloacid dehalogenase-like hydrolase family protein
661	MIN000661	Outer arm dynein light chain 1 protein
662	MIN000662	Outer arm dynein light chain 1 protein
663	MIN000663	Outer arm dynein light chain 1 protein
664	MIN000664	Outer arm dynein light chain 1 protein
665	MIN000665	Outer arm dynein light chain 1 protein
666	MIN000666	Outer arm dynein light chain 1 protein
667	MIN000667	Phytochrome-interacting factor 3.1
668	MIN000668	Pentatricopeptide repeat-containing protein, putative
669	MIN000669	No hit
670	MIN000670	No hit
671	MIN000671	Lysine-specific histone demethylase 1-1-like protein
672	MIN000672	Lysine-specific histone demethylase 1-1-like protein
673	MIN000673	S-adenosyl-L-methionine-dependent methyltransferase domain-containing protein
674	MIN000674	Receptor protein kinase, putative
675	MIN000675	Mitochondrial protein, putative
676	MIN000676	Unknown protein
677	MIN000677	No hit
678	MIN000678	Brassinosteroid signaling positive regulator-related family protein
679	MIN000679	Brassinosteroid signaling positive regulator-related family protein
680	MIN000680	Brassinosteroid signaling positive regulator-related family protein
681	MIN000681	Brassinosteroid signaling positive regulator-related family protein
682	MIN000682	Nudix hydrolase
683	MIN000683	Nudix hydrolase
684	MIN000684	HORMA domain-containing protein
685	MIN000685	HORMA domain-containing protein
686	MIN000686	HORMA domain-containing protein
687	MIN000687	HORMA domain-containing protein
688	MIN000688	Unknown protein
689	MIN000689	HORMA domain-containing protein
690	MIN000690	HORMA domain-containing protein
691	MIN000691	HORMA domain-containing protein
692	MIN000692	HORMA domain-containing protein
693	MIN000693	No hit
694	MIN000694	Unknown protein
695	MIN000695	B3 domain-containing protein
696	MIN000696	Unknown protein
697	MIN000697	No hit
698	MIN000698	Receptor-like protein kinase 2
699	MIN000699	Aspartic proteinase nepenthesin-2
700	MIN000700	No hit
701	MIN000701	Inorganic pyrophosphatase
702	MIN000702	Inorganic pyrophosphatase
703	MIN000703	Myb-related transcription factor
704	MIN000704	RNA polymerase II C-terminal domain phosphatase-like 4
705	MIN000705	RNA polymerase II C-terminal domain phosphatase-like 4
706	MIN000706	RNA polymerase II C-terminal domain phosphatase-like 4
707	MIN000707	Unknown protein
708	MIN000708	RNA polymerase II C-terminal domain phosphatase-like 4
709	MIN000709	Singapore isolate B (sub-type 7) whole genome shotgun sequence assembly, scaffold_3
710	MIN000710	Methyltransferase-like protein 7A
711	MIN000711	Unknown protein
712	MIN000712	Unknown protein
713	MIN000713	Unknown protein
714	MIN000714	Unknown protein
715	MIN000715	Unknown protein
716	MIN000716	No hit
717	MIN000717	Reticulon-like protein
718	MIN000718	Reticulon-like protein
719	MIN000719	Alcohol dehydrogenase, putative
720	MIN000720	Aspartate aminotransferase
721	MIN000721	Aspartate aminotransferase
722	MIN000722	Aspartate aminotransferase
723	MIN000723	No hit
724	MIN000724	Aspartate aminotransferase
725	MIN000725	Protein-s isoprenylcysteine O-methyltransferase, putative
726	MIN000726	Protein-s isoprenylcysteine O-methyltransferase, putative
727	MIN000727	Protein-s isoprenylcysteine O-methyltransferase, putative
728	MIN000728	Protein-s isoprenylcysteine O-methyltransferase, putative
729	MIN000729	Protein-s isoprenylcysteine O-methyltransferase, putative
730	MIN000730	mRNA, clone: RTFL01-43-G06
731	MIN000731	mRNA, clone: RTFL01-43-G06
732	MIN000732	C2 domain-containing protein
733	MIN000733	Beta-1,3-galactosyl-O-glycosyl-glycoprotein beta-1,6-N-acetylglucosaminyltransferase
734	MIN000734	Signal peptide peptidase-like 2B
735	MIN000735	Signal peptide peptidase-like 2B
736	MIN000736	Receptor-like protein kinase
737	MIN000737	No hit
738	MIN000738	Replication protein A 14 kDa subunit A
739	MIN000739	LIGULELESS1 protein, putative
740	MIN000740	BTB/POZ domain-containing protein
741	MIN000741	No hit
742	MIN000742	ADP-ribosylation factor, putative
743	MIN000743	Sugar transporter, putative
744	MIN000744	Sugar transporter, putative
745	MIN000745	Sugar transporter, putative
746	MIN000746	Abhydrolase domain-containing protein
747	MIN000747	Alpha/beta hydrolase domain containing protein 1,3, putative
748	MIN000748	Kinesin related protein
749	MIN000749	No hit
750	MIN000750	Pentatricopeptide repeat-containing protein, putative
751	MIN000751	No hit
752	MIN000752	No hit
753	MIN000753	No hit
754	MIN000754	Unknown protein
755	MIN000755	Unknown protein
756	MIN000756	Unknown protein
757	MIN000757	Unknown protein
758	MIN000758	Unknown protein
759	MIN000759	Unknown protein
760	MIN000760	Unknown protein
761	MIN000761	Unknown protein
762	MIN000762	No hit
763	MIN000763	No hit
764	MIN000764	No hit
765	MIN000765	ATP-dependent Clp protease proteolytic subunit
766	MIN000766	No hit
767	MIN000767	No hit
768	MIN000768	Cleavage and polyadenylation specificity factor subunit 5
769	MIN000769	Cleavage and polyadenylation specificity factor subunit 5
770	MIN000770	Cleavage and polyadenylation specificity factor subunit 5
771	MIN000771	Cleavage and polyadenylation specificity factor subunit 5
772	MIN000772	Cleavage and polyadenylation specificity factor subunit 5
773	MIN000773	No hit
774	MIN000774	No hit
775	MIN000775	Cleavage and polyadenylation specificity factor subunit 5
776	MIN000776	Caleosin B
777	MIN000777	Unknown protein
778	MIN000778	Unknown protein
779	MIN000779	Unknown protein
780	MIN000780	No hit
781	MIN000781	Unknown protein
782	MIN000782	Bromodomain-containing protein
783	MIN000783	Bromodomain-containing protein
784	MIN000784	Bromodomain-containing protein
785	MIN000785	No hit
786	MIN000786	Bromodomain-containing protein
787	MIN000787	Bromodomain-containing protein
788	MIN000788	Bromodomain-containing protein
789	MIN000789	Bromodomain-containing protein
790	MIN000790	Bromodomain-containing protein
791	MIN000791	Bromodomain-containing protein
792	MIN000792	Bromodomain-containing protein
793	MIN000793	Bromodomain-containing protein
794	MIN000794	Bromodomain-containing protein
795	MIN000795	Bromodomain-containing protein
796	MIN000796	Hydroxyacylglutathione hydrolase
797	MIN000797	Bromodomain-containing protein
798	MIN000798	Bromodomain-containing protein
799	MIN000799	Bromodomain-containing protein
800	MIN000800	Lysosomal Pro-X carboxypeptidase, putative
801	MIN000801	No hit
802	MIN000802	No hit
803	MIN000803	No hit
804	MIN000804	Hydrolase family protein
805	MIN000805	No hit
806	MIN000806	Speckle-type POZ protein, putative
807	MIN000807	Spermidine synthase
808	MIN000808	Unknown protein
809	MIN000809	No hit
810	MIN000810	Unknown protein
811	MIN000811	cDNA clone:J013073D14, full insert sequence
812	MIN000812	cDNA clone:J013073D14, full insert sequence
813	MIN000813	cDNA clone:J013073D14, full insert sequence
814	MIN000814	Exocyst complex component sec6, putative
815	MIN000815	Purine permease family protein
816	MIN000816	Purine permease family protein
817	MIN000817	No hit
818	MIN000818	No hit
819	MIN000819	Phosphomethylpyrimidine synthase
820	MIN000820	Phosphomethylpyrimidine synthase
821	MIN000821	Cell growth defect factor-like
822	MIN000822	G-box-binding factor, putative
823	MIN000823	No hit
824	MIN000824	No hit
825	MIN000825	Geranylgeranyl transferase type I beta subunit, putative
826	MIN000826	F5K24.11 protein
827	MIN000827	Phosphatidylinositol-4-phosphate 5-kinase, putative
828	MIN000828	60S ribosomal protein L23
829	MIN000829	Defective in cullin neddylation protein
830	MIN000830	TBC1 domain family member 15
831	MIN000831	TBC1 domain family member 15
832	MIN000832	TBC1 domain family member 15
833	MIN000833	TBC1 domain family member 15
834	MIN000834	TBC1 domain family member 15
835	MIN000835	TBC1 domain family member 15
836	MIN000836	TBC1 domain family member 15
837	MIN000837	TBC1 domain family member 15
838	MIN000838	Mediator of RNA polymerase II transcription subunit 9
839	MIN000839	Transcription factor VOZ1
840	MIN000840	Ras-related protein Rab-8A
841	MIN000841	No hit
842	MIN000842	HAT family dimerisation domain containing protein, expressed
843	MIN000843	30S ribosomal protein S1
844	MIN000844	SWI/SNF complex subunit SWI3A
845	MIN000845	Aldo/keto reductase, putative
846	MIN000846	Unknown protein
847	MIN000847	Unknown protein
848	MIN000848	Genomic DNA, chromosome 3, P1 clone: MEC18
849	MIN000849	Protein trichome birefringence-like 8
850	MIN000850	No hit
851	MIN000851	Leaf senescence related protein-like
852	MIN000852	No hit
853	MIN000853	Kelch-like protein 20
854	MIN000854	Kelch-like protein 20
855	MIN000855	Kelch-like protein 20
856	MIN000856	No hit
857	MIN000857	Lipase
858	MIN000858	Lipase
859	MIN000859	Lipase
860	MIN000860	Phytochrome
861	MIN000861	No hit
862	MIN000862	No hit
863	MIN000863	UNC93-like protein
864	MIN000864	Zinc finger family protein
865	MIN000865	Exosome complex exonuclease rrp45, putative
866	MIN000866	Myb transcription factor
867	MIN000867	Myb transcription factor
868	MIN000868	Myb transcription factor
869	MIN000869	Myb transcription factor
870	MIN000870	Myb transcription factor
871	MIN000871	Receptor-like protein kinase
872	MIN000872	Myb transcription factor
873	MIN000873	Myb transcription factor
874	MIN000874	Myb transcription factor
875	MIN000875	Myb transcription factor
876	MIN000876	Myb transcription factor
877	MIN000877	Myb transcription factor
878	MIN000878	Myb transcription factor
879	MIN000879	Two-component response regulator ARR14
880	MIN000880	Myb transcription factor
881	MIN000881	Myb transcription factor
882	MIN000882	No hit
883	MIN000883	Retrotransposon protein, putative, unclassified
884	MIN000884	Myb transcription factor
885	MIN000885	Myb transcription factor
886	MIN000886	Myb transcription factor
887	MIN000887	Myb transcription factor
888	MIN000888	Myb transcription factor
889	MIN000889	Myb transcription factor
890	MIN000890	Myb transcription factor
891	MIN000891	No hit
892	MIN000892	Mitotic spindle assembly checkpoint protein
893	MIN000893	Post-GPI attachment to proteins factor
894	MIN000894	Cyclic nucleotide-gated ion channel 15 family protein
895	MIN000895	No hit
896	MIN000896	No hit
897	MIN000897	No hit
898	MIN000898	MYB transcription factor
899	MIN000899	No hit
900	MIN000900	Unknown protein
901	MIN000901	Dual specificity tyrosine-phosphorylation-regulated kinase 4
902	MIN000902	Protein kinase AFC1, putative, expressed
903	MIN000903	Serine/threonine protein kinase AFC2
904	MIN000904	Protein kinase
905	MIN000905	No hit
906	MIN000906	Dual specificity tyrosine-phosphorylation-regulated kinase 4
907	MIN000907	Protein kinase
908	MIN000908	Protein kinase
909	MIN000909	Protein kinase
910	MIN000910	No hit
911	MIN000911	No hit
912	MIN000912	No hit
913	MIN000913	Unknown protein
914	MIN000914	Unknown protein
915	MIN000915	Amine oxidase
916	MIN000916	DNA-directed RNA polymerase II, subunit n, putative
917	MIN000917	PPPDE peptidase domain-containing protein
918	MIN000918	Unknown protein
919	MIN000919	Major facilitator superfamily domain-containing protein 12
920	MIN000920	Major facilitator superfamily domain-containing protein 12
921	MIN000921	Major facilitator superfamily domain-containing protein 12
922	MIN000922	Major facilitator superfamily domain-containing protein 12
923	MIN000923	Major facilitator superfamily domain-containing protein 12
924	MIN000924	Major facilitator superfamily domain-containing protein 12
925	MIN000925	Major facilitator superfamily domain-containing protein 12
926	MIN000926	No hit
927	MIN000927	Major facilitator superfamily domain-containing protein 12
928	MIN000928	Major facilitator superfamily domain-containing protein 12
929	MIN000929	Major facilitator superfamily domain-containing protein 12
930	MIN000930	Major facilitator superfamily domain-containing protein 12
931	MIN000931	Major facilitator superfamily domain-containing protein 12
932	MIN000932	Major facilitator superfamily domain-containing protein 12
933	MIN000933	Major facilitator superfamily domain-containing protein 12
934	MIN000934	Major facilitator superfamily domain-containing protein 12
935	MIN000935	Major facilitator superfamily domain-containing protein 12
936	MIN000936	Major facilitator superfamily domain-containing protein 12
937	MIN000937	Major facilitator superfamily domain-containing protein 12
938	MIN000938	Major facilitator superfamily domain-containing protein 12
939	MIN000939	Major facilitator superfamily domain-containing protein 12
940	MIN000940	Major facilitator superfamily domain-containing protein 12
941	MIN000941	Major facilitator superfamily domain-containing protein 12
942	MIN000942	Major facilitator superfamily domain-containing protein 12
943	MIN000943	Major facilitator superfamily domain-containing protein 12
944	MIN000944	Major facilitator superfamily domain-containing protein 12
945	MIN000945	Major facilitator superfamily domain-containing protein 12
946	MIN000946	Major facilitator superfamily domain-containing protein 12
947	MIN000947	Major facilitator superfamily domain-containing protein 12
948	MIN000948	Major facilitator superfamily domain-containing protein 12
949	MIN000949	Major facilitator superfamily domain-containing protein 12
950	MIN000950	Major facilitator superfamily domain-containing protein 12
951	MIN000951	Major facilitator superfamily domain-containing protein 12
952	MIN000952	Major facilitator superfamily domain-containing protein 12
953	MIN000953	Major facilitator superfamily domain-containing protein 12
954	MIN000954	Major facilitator superfamily domain-containing protein 12
955	MIN000955	Major facilitator superfamily domain-containing protein 12
956	MIN000956	No hit
957	MIN000957	Major facilitator superfamily domain-containing protein 12
958	MIN000958	Major facilitator superfamily domain-containing protein 12
959	MIN000959	Major facilitator superfamily domain-containing protein 12
960	MIN000960	Major facilitator superfamily domain-containing protein 12
961	MIN000961	Major facilitator superfamily domain-containing protein 12
962	MIN000962	Major facilitator superfamily domain-containing protein 12
963	MIN000963	Major facilitator superfamily domain-containing protein 12
964	MIN000964	Major facilitator superfamily domain-containing protein 12
965	MIN000965	Major facilitator superfamily domain-containing protein 12
966	MIN000966	Major facilitator superfamily domain-containing protein 12
967	MIN000967	No hit
968	MIN000968	Major facilitator superfamily domain-containing protein 12
969	MIN000969	Major facilitator superfamily domain-containing protein 12
970	MIN000970	Major facilitator superfamily domain-containing protein 12
971	MIN000971	Major facilitator superfamily domain-containing protein 12
972	MIN000972	Phospholipase/Carboxylesterase family protein
973	MIN000973	No hit
974	MIN000974	No hit
975	MIN000975	Serine carboxypeptidase, putative
976	MIN000976	No hit
977	MIN000977	Unknown protein
978	MIN000978	No hit
979	MIN000979	50S ribosomal protein L6, putative
980	MIN000980	50S ribosomal protein L6, putative
981	MIN000981	50S ribosomal protein L6, putative
982	MIN000982	50S ribosomal protein L6, putative
983	MIN000983	AP2-like ethylene-responsive transcription factor
984	MIN000984	Sister chromatid cohesion 1 protein, putative
985	MIN000985	Double-strand-break repair protein rad21-like protein
986	MIN000986	Double-strand-break repair protein rad21-like protein
987	MIN000987	Sister chromatid cohesion 1 protein, putative
988	MIN000988	Unknown protein
989	MIN000989	No hit
990	MIN000990	No hit
991	MIN000991	Double-strand-break repair protein rad21-like protein
992	MIN000992	Sister chromatid cohesion 1 protein 2
993	MIN000993	Sister chromatid cohesion 1 protein 2
994	MIN000994	Double-strand-break repair protein rad21-like protein
995	MIN000995	RNA recognition motif-containing protein
996	MIN000996	Glycine-rich RNA binding protein
997	MIN000997	Esterase/lipase/thioesterase family protein
998	MIN000998	Esterase/lipase/thioesterase family protein
999	MIN000999	T10O24.15, related
1000	MIN001000	Esterase/lipase/thioesterase family protein
1001	MIN001001	Esterase/lipase/thioesterase family protein
1002	MIN001002	Esterase/lipase/thioesterase family protein
1003	MIN001003	Esterase/lipase/thioesterase family protein
1004	MIN001004	Esterase/lipase/thioesterase family protein
1005	MIN001005	Esterase/lipase/thioesterase family protein
1006	MIN001006	Esterase/lipase/thioesterase family protein
1007	MIN001007	Esterase/lipase/thioesterase family protein
1008	MIN001008	Esterase/lipase/thioesterase family protein
1009	MIN001009	Esterase/lipase/thioesterase family protein
1010	MIN001010	No hit
1011	MIN001011	Kinesin family member 4/7/21/27
1012	MIN001012	Elongator complex protein 3
1013	MIN001013	Endoplasmic oxidoreductin 1 family protein
1014	MIN001014	Endoplasmic oxidoreductin 1 family protein
1015	MIN001015	No hit
1016	MIN001016	No hit
1017	MIN001017	KDEL motif-containing protein 1, putative
1018	MIN001018	Chaperone protein dnaJ
1019	MIN001019	CBL-interacting protein kinase 1
1020	MIN001020	Metal ion binding protein, putative
1021	MIN001021	CBL-interacting protein kinase 19
1022	MIN001022	CBL-interacting protein kinase 1
1023	MIN001023	CBL-interacting protein kinase 19
1024	MIN001024	CBL-interacting protein kinase 1
1025	MIN001025	No hit
1026	MIN001026	No hit
1027	MIN001027	Heat shock factor binding protein 2
1028	MIN001028	Cyclic nucleotide-gated ion channel, putative
1029	MIN001029	Unknown protein
1030	MIN001030	No hit
1031	MIN001031	KAT8 regulatory NSL complex subunit 3
1032	MIN001032	Genomic DNA, chromosome 3, P1 clone: MMF12
1033	MIN001033	Genomic DNA, chromosome 3, P1 clone: MMF12
1034	MIN001034	Genomic DNA, chromosome 3, P1 clone: MMF12
1035	MIN001035	Genomic DNA, chromosome 3, P1 clone: MMF12
1036	MIN001036	Genomic DNA, chromosome 3, P1 clone: MMF12
1037	MIN001037	Genomic DNA, chromosome 3, P1 clone: MMF12
1038	MIN001038	Genomic DNA, chromosome 3, P1 clone: MMF12
1039	MIN001039	No hit
1040	MIN001040	Genomic DNA, chromosome 3, P1 clone: MMF12
1041	MIN001041	Genomic DNA, chromosome 3, P1 clone: MMF12
1042	MIN001042	Genomic DNA, chromosome 3, P1 clone: MMF12
1043	MIN001043	Unknown protein
1044	MIN001044	Microtubule-associated protein 70-3
1045	MIN001045	Microtubule-associated protein 70-3
1046	MIN001046	Ribosomal RNA large subunit methyltransferase E
1047	MIN001047	Activator of 90 kDa heat shock protein ATPase
1048	MIN001048	Activator of 90 kDa heat shock protein ATPase
1049	MIN001049	Activator of 90 kDa heat shock protein ATPase
1050	MIN001050	Alpha/beta-hydrolase domain-containing protein
1051	MIN001051	No hit
1052	MIN001052	Pre-mRNA-splicing factor 38A
1053	MIN001053	C2 domain-containing protein-like
1054	MIN001054	Protein FAR1-RELATED SEQUENCE 11
1055	MIN001055	Protein FAR1-RELATED SEQUENCE 11
1056	MIN001056	Protein FAR1-RELATED SEQUENCE 11
1057	MIN001057	Protein FAR1-RELATED SEQUENCE 11
1058	MIN001058	Protein FAR1-RELATED SEQUENCE 11
1059	MIN001059	No hit
1060	MIN001060	Protein FAR1-RELATED SEQUENCE 11
1061	MIN001061	Protein FAR1-RELATED SEQUENCE 11
1062	MIN001062	Protein FAR1-RELATED SEQUENCE 11
1063	MIN001063	Unknown protein
1064	MIN001064	NAC domain-containing protein, putative
1065	MIN001065	NAC domain-containing protein, putative
1066	MIN001066	NAC domain-containing protein, putative
1067	MIN001067	Chloride channel protein
1068	MIN001068	Chloride channel protein
1069	MIN001069	Chloride channel protein
1070	MIN001070	No hit
1071	MIN001071	Chloride channel protein
1072	MIN001072	Chloride channel protein
1073	MIN001073	Chloride channel protein
1074	MIN001074	91A protein
1075	MIN001075	Diadenosine tetraphosphatase and related serine/threonine protein phosphatases-like
1076	MIN001076	Diadenosine tetraphosphatase and related serine/threonine protein phosphatases-like
1077	MIN001077	Diadenosine tetraphosphatase and related serine/threonine protein phosphatases-like
1078	MIN001078	Diadenosine tetraphosphatase and related serine/threonine protein phosphatases-like
1079	MIN001079	Diadenosine tetraphosphatase and related serine/threonine protein phosphatases-like
1080	MIN001080	AP2-like ethylene-responsive transcription factor
1081	MIN001081	No hit
1082	MIN001082	Cytosolic 5'-nucleotidase III, putative
1083	MIN001083	AP2-like ethylene-responsive transcription factor
1084	MIN001084	AP2-like ethylene-responsive transcription factor
1085	MIN001085	AP2-like ethylene-responsive transcription factor
1086	MIN001086	Tetratricopeptide repeat-containing protein
1087	MIN001087	Lag1 longevity assurance-like 3
1088	MIN001088	Lag1 longevity assurance-like 3
1089	MIN001089	Lag1 longevity assurance-like 3
1090	MIN001090	Lag1 longevity assurance-like 3
1091	MIN001091	Lag1 longevity assurance-like 3
1092	MIN001092	Lag1 longevity assurance-like 3
1093	MIN001093	No hit
1094	MIN001094	UDP-glucose 4-epimerase
1095	MIN001095	No hit
1096	MIN001096	CXE carboxylesterase
1097	MIN001097	Unknown protein
1098	MIN001098	Unknown protein
1099	MIN001099	Unknown protein
1100	MIN001100	Unknown protein
1101	MIN001101	Unknown protein
1102	MIN001102	Unknown protein
1103	MIN001103	Unknown protein
1104	MIN001104	Unknown protein
1105	MIN001105	Unknown protein
1106	MIN001106	Unknown protein
1107	MIN001107	Unknown protein
1108	MIN001108	Somatic embryogenesis receptor kinase
1109	MIN001109	Cyclin B, putative
1110	MIN001110	Signal peptide peptidase family protein
1111	MIN001111	Signal peptide peptidase family protein
1112	MIN001112	No hit
1113	MIN001113	No hit
1114	MIN001114	F7O18.3 protein
1115	MIN001115	No hit
1116	MIN001116	Ammonium transporter
1117	MIN001117	No hit
1118	MIN001118	No hit
1119	MIN001119	No hit
1120	MIN001120	ATP-dependent DNA helicase Q1
1121	MIN001121	Protein transport protein Sec61 beta subunit
1122	MIN001122	ATP-dependent DNA helicase Q1
1123	MIN001123	Unknown protein
1124	MIN001124	Arogenate dehydrogenase
1125	MIN001125	Unknown protein
1126	MIN001126	Carbon catabolite repressor protein-like protein
1127	MIN001127	UDP-3-O-[3-hydroxymyristoyl] N-acetylglucosamine deacetylase, putative
1128	MIN001128	UDP-3-O-[3-hydroxymyristoyl] N-acetylglucosamine deacetylase, putative
1129	MIN001129	Sigma factor sigb regulation protein rsbq, putative
1130	MIN001130	No hit
1131	MIN001131	Alpha-1,4-glucan-protein synthase [UDP-forming], putative
1132	MIN001132	Alpha-1,4-glucan-protein synthase [UDP-forming], putative
1133	MIN001133	Mannose-P-dolichol utilization defect 1 family protein
1134	MIN001134	TONNEAU 1B family protein
1135	MIN001135	Leucine-rich repeat receptor-like protein kinase
1136	MIN001136	Unknown protein
1137	MIN001137	Histone-lysine N-methyltransferase
1138	MIN001138	Unknown protein
1139	MIN001139	Ubiquitin-conjugating enzyme
1140	MIN001140	Ubiquitin conjugating enzyme E2
1141	MIN001141	DNA polymerase I family protein expressed
1142	MIN001142	Protein phosphatase 2c, putative
1143	MIN001143	Protein phosphatase 2c, putative
1144	MIN001144	No hit
1145	MIN001145	Reductase 1
1146	MIN001146	No hit
1147	MIN001147	Universal stress family protein
1148	MIN001148	Universal stress family protein
1149	MIN001149	Branched-chain-amino-acid aminotransferase
1150	MIN001150	O-fucosyltransferase family protein
1151	MIN001151	CCR4-NOT transcription complex subunit 11
1152	MIN001152	Peptidyl-prolyl cis-trans isomerase, cyclophilin type
1153	MIN001153	Peptidyl-prolyl cis-trans isomerase, cyclophilin type
1154	MIN001154	Choline-phosphate cytidylyltransferase
1155	MIN001155	Polycomb group RING finger protein 3
1156	MIN001156	Zinc finger family protein
1157	MIN001157	Protein spinster-like protein 1
1158	MIN001158	RNA polymerase II transcriptional coactivator kelp, putative
1159	MIN001159	tRNA 2'-phosphotransferase
1160	MIN001160	tRNA 2'-phosphotransferase
1161	MIN001161	UPF0496 protein 3
1162	MIN001162	UPF0496 protein
1163	MIN001163	Phosphatidylinositol-4-phosphate 5-kinase family protein
1164	MIN001164	Zinc finger protein CONSTANS-like protein
1165	MIN001165	Zinc finger protein CONSTANS-like protein
1166	MIN001166	No hit
1167	MIN001167	Zinc finger protein CONSTANS-like protein
1168	MIN001168	Zinc finger protein CONSTANS-like protein
1169	MIN001169	Werner Syndrome-like exonuclease
1170	MIN001170	Ninja-family protein 8
1171	MIN001171	Ninja-family protein 8
1172	MIN001172	Ninja-family protein 8
1173	MIN001173	Ninja-family protein 8
1174	MIN001174	Yth domain-containing protein, putative
1175	MIN001175	Yth domain-containing protein, putative
1176	MIN001176	Yth domain-containing protein, putative
1177	MIN001177	No hit
1178	MIN001178	Serine/threonine-protein kinase
1179	MIN001179	Ubiquitin conjugating enzyme
1180	MIN001180	RING finger protein
1181	MIN001181	RING finger protein
1182	MIN001182	No hit
1183	MIN001183	No hit
1184	MIN001184	DNA replication helicase dna2, putative
1185	MIN001185	Genomic DNA, chromosome 3, P1 clone: MOB24
1186	MIN001186	UPF0420 protein C16orf58 homolog
1187	MIN001187	UPF0420 protein C16orf58 homolog
1188	MIN001188	No hit
1189	MIN001189	UPF0420 protein C16orf58 homolog
1190	MIN001190	UPF0420 protein C16orf58
1191	MIN001191	UPF0420 protein C16orf58 homolog
1192	MIN001192	UPF0420 protein C16orf58 homolog
1193	MIN001193	UPF0420 protein C16orf58 homolog
1194	MIN001194	Molybdenum cofactor sulfurase
1195	MIN001195	Aspartate/tyrosine/aromatic aminotransferase
1196	MIN001196	Molybdenum cofactor sulfurase
1197	MIN001197	Molybdenum cofactor sulfurase
1198	MIN001198	Molybdenum cofactor sulfurase
1199	MIN001199	No hit
1200	MIN001200	Rpp4 candidate R1
1201	MIN001201	Ethylene-responsive transcription factor, putative
1202	MIN001202	Ethylene-responsive transcription factor, putative
1203	MIN001203	No hit
1204	MIN001204	Cell cycle checkpoint control protein RAD9A
1205	MIN001205	Cell cycle checkpoint control protein RAD9A
1206	MIN001206	Unknown protein
1207	MIN001207	Unknown protein
1208	MIN001208	Adenylate kinase
1209	MIN001209	Long-chain-fatty-acid CoA ligase, putative
1210	MIN001210	Long-chain-fatty-acid CoA ligase, putative
1211	MIN001211	No hit
1212	MIN001212	No hit
1213	MIN001213	AT5G28150-like protein
1214	MIN001214	AT5G28150-like protein
1215	MIN001215	Pentatricopeptide repeat-containing protein, putative
1216	MIN001216	Pentatricopeptide repeat-containing protein, putative
1217	MIN001217	GEM-like protein
1218	MIN001218	Poly(A) polymerase, putative
1219	MIN001219	No hit
1220	MIN001220	Sister chromatid cohesion protein DCC1
1221	MIN001221	No hit
1222	MIN001222	No hit
1223	MIN001223	Unknown protein
1224	MIN001224	Unknown protein
1225	MIN001225	Unknown protein
1226	MIN001226	Unknown protein
1227	MIN001227	TATA box-binding protein-associated factor RNA polymerase I subunit B
1228	MIN001228	TATA box-binding protein-associated factor RNA polymerase I subunit B
1229	MIN001229	TATA box-binding protein-associated factor RNA polymerase I subunit B
1230	MIN001230	No hit
1231	MIN001231	TATA box-binding protein-associated factor RNA polymerase I subunit B
1232	MIN001232	Unknown protein
1233	MIN001233	No hit
1234	MIN001234	Pleiotropic drug resistance transporter 5
1235	MIN001235	Guanine nucleotide-binding protein alpha-1 subunit
1236	MIN001236	Pentatricopeptide repeat-containing protein
1237	MIN001237	Pentatricopeptide repeat-containing protein
1238	MIN001238	Transcription factor-like
1239	MIN001239	Pentatricopeptide repeat-containing protein
1240	MIN001240	Pentatricopeptide repeat-containing protein
1241	MIN001241	No hit
1242	MIN001242	Genomic DNA, chromosome 3, P1 clone: MEB5
1243	MIN001243	Restriction endonuclease, type II-like protein
1244	MIN001244	Restriction endonuclease, type II-like protein
1245	MIN001245	Quinone oxidoreductase, putative
1246	MIN001246	DNA binding protein
1247	MIN001247	DNA binding protein
1248	MIN001248	No hit
1249	MIN001249	Pentatricopeptide repeat-containing protein
1250	MIN001250	DNA binding protein
1251	MIN001251	No hit
1252	MIN001252	Rhomboid family protein
1253	MIN001253	Rhomboid family protein
1254	MIN001254	Mitochondrial carrier
1255	MIN001255	Peroxisomal membrane carrier protein
1256	MIN001256	Dual specificity protein phosphatase, putative
1257	MIN001257	Prolyl 4-hydroxylase alpha subunit, putative
1258	MIN001258	Prolyl 4-hydroxylase alpha subunit, putative
1259	MIN001259	Prolyl 4-hydroxylase alpha subunit, putative
1260	MIN001260	No hit
1261	MIN001261	Prolyl 4-hydroxylase subunit alpha-1
1262	MIN001262	Prolyl 4-hydroxylase alpha subunit, putative
1263	MIN001263	Prolyl 4-hydroxylase subunit alpha-1
1264	MIN001264	Molybdenum cofactor sulfurase
1265	MIN001265	Molybdenum cofactor sulfurase
1266	MIN001266	Molybdenum cofactor sulfurase
1267	MIN001267	Molybdenum cofactor sulfurase
1268	MIN001268	Molybdenum cofactor sulfurase
1269	MIN001269	Molybdenum cofactor sulfurase
1270	MIN001270	Transferase, transferring glycosyl groups, putative
1271	MIN001271	No hit
1272	MIN001272	No hit
1273	MIN001273	T23J18.4
1274	MIN001274	No hit
1275	MIN001275	No hit
1276	MIN001276	No hit
1277	MIN001277	No hit
1278	MIN001278	No hit
1279	MIN001279	Unknown protein
1280	MIN001280	No hit
1281	MIN001281	Mitogen-activated protein kinase kinase kinase 2
1282	MIN001282	Mitogen-activated protein kinase kinase kinase 2
1283	MIN001283	Phosphatase 2C family protein
1284	MIN001284	Protein phosphatase 2c, putative
1285	MIN001285	Potassium channel
1286	MIN001286	Serine/arginine rich splicing factor, putative
1287	MIN001287	Serine/arginine rich splicing factor, putative
1288	MIN001288	Serine/arginine rich splicing factor, putative
1289	MIN001289	Serine/arginine rich splicing factor, putative
1290	MIN001290	No hit
1291	MIN001291	Serine/arginine rich splicing factor, putative
1292	MIN001292	Serine/arginine rich splicing factor, putative
1293	MIN001293	Serine/arginine rich splicing factor, putative
1294	MIN001294	DNA polymerase IV
1295	MIN001295	Two-component response regulator ARR1
1296	MIN001296	Two-component response regulator ARR1
1297	MIN001297	Two-component response regulator ARR1
1298	MIN001298	Two-component response regulator ARR1
1299	MIN001299	Two-component response regulator ARR1
1300	MIN001300	No hit
1301	MIN001301	Two-component response regulator ARR1
1302	MIN001302	Two-component response regulator ARR1
1303	MIN001303	Unknown protein
1304	MIN001304	Unknown protein
1305	MIN001305	Rhodanese/cell cycle control phosphatase superfamily protein
1306	MIN001306	Rhodanese/cell cycle control phosphatase superfamily protein
1307	MIN001307	No hit
1308	MIN001308	Ion channel DMI1
1309	MIN001309	Unknown protein
1310	MIN001310	Unknown protein
1311	MIN001311	Unknown protein
1312	MIN001312	Unknown protein
1313	MIN001313	Unknown protein
1314	MIN001314	Unknown protein
1315	MIN001315	No hit
1316	MIN001316	Microtubule associated family protein
1317	MIN001317	NADP-dependent glyceraldehyde-3-phosphate dehydrogenase
1318	MIN001318	NADP-dependent glyceraldehyde-3-phosphate dehydrogenase
1319	MIN001319	NADP-dependent glyceraldehyde-3-phosphate dehydrogenase
1320	MIN001320	NADP-dependent glyceraldehyde-3-phosphate dehydrogenase
1321	MIN001321	Potassium channel
1322	MIN001322	FRIGIDA LIKE 1 family protein
1323	MIN001323	Ubiquitin-protein ligase, putative
1324	MIN001324	No hit
1325	MIN001325	Zinc finger protein CONSTANS-LIKE 14
1326	MIN001326	Leucine-rich repeat-containing protein
1327	MIN001327	Leucine-rich repeat-containing protein
1328	MIN001328	Leucine-rich repeat-containing protein
1329	MIN001329	Leucine-rich repeat-containing protein
1330	MIN001330	No hit
1331	MIN001331	Nitric oxide associated 1
1332	MIN001332	Unknown protein
1333	MIN001333	No hit
1334	MIN001334	Auxin response factor, putative
1335	MIN001335	Senescence-associated protein, putative
1336	MIN001336	Diacylglycerol kinase family protein
1337	MIN001337	Diacylglycerol kinase family protein
1338	MIN001338	RNA polymerase transcriptional regulation mediator subunit 6
1339	MIN001339	No hit
1340	MIN001340	No hit
1341	MIN001341	Phosphatidate cytidylyltransferase
1342	MIN001342	Vesicular glutamate transporter 2.1
1343	MIN001343	Nucleoid DNA-binding protein cnd41-like protein
1344	MIN001344	S-adenosylmethionine synthase
1345	MIN001345	No hit
1346	MIN001346	Crt-like protein
1347	MIN001347	Crt-like protein
1348	MIN001348	Crt-like protein
1349	MIN001349	Crt-like protein
1350	MIN001350	Crt-like protein
1351	MIN001351	Pumilio-like protein
1352	MIN001352	ATP-dependent RNA helicase, putative
1353	MIN001353	Nucleoporin-related protein
1354	MIN001354	No hit
1355	MIN001355	Snurportin-like protein
1356	MIN001356	Snurportin-like protein
1357	MIN001357	Snurportin-like protein
1358	MIN001358	CTC-interacting domain 5
1359	MIN001359	Ran guanine nucleotide release factor
1360	MIN001360	Kinesin-like protein
1361	MIN001361	No hit
1362	MIN001362	At5g48610-like protein
1363	MIN001363	At5g48610-like protein
1364	MIN001364	No hit
1365	MIN001365	Unknown protein
1366	MIN001366	Receptor protein kinase, putative
1367	MIN001367	No hit
1368	MIN001368	No hit
1369	MIN001369	Hexose transporter family protein
1370	MIN001370	Hexose transporter family protein
1371	MIN001371	Vesicle transport v-SNARE 13
1372	MIN001372	Vesicle transport v-SNARE 13
1373	MIN001373	No hit
1374	MIN001374	Adiponectin receptor protein
1375	MIN001375	No hit
1376	MIN001376	No hit
1377	MIN001377	Adiponectin receptor protein
1378	MIN001378	Adiponectin receptor protein
1379	MIN001379	No hit
1380	MIN001380	Adenylate kinase isoenzyme, putative
1381	MIN001381	Long-chain-fatty-acid--CoA ligase 1
1382	MIN001382	Glycosyl transferase family 1 family protein
1383	MIN001383	Glycosyl transferase family 1 family protein
1384	MIN001384	No hit
1385	MIN001385	NADH dehydrogenase [ubiquinone] 1 alpha subcomplex assembly factor 5
1386	MIN001386	Hydrolase, alpha/beta fold family protein
1387	MIN001387	Hydrolase, alpha/beta fold family protein
1388	MIN001388	Hydrolase, alpha/beta fold family protein
1389	MIN001389	Hydrolase, alpha/beta fold family protein
1390	MIN001390	Alkylated DNA repair protein alkB-like protein
1391	MIN001391	Protein ROOT HAIR DEFECTIVE 3 homolog
1392	MIN001392	Nodulin-related family protein
1393	MIN001393	Nodulin-related family protein
1394	MIN001394	Nodulin-related family protein
1395	MIN001395	No hit
1396	MIN001396	Tubulin-specific chaperone A
1397	MIN001397	Tubulin-specific chaperone A
1398	MIN001398	GRF1-INTERACTING FACTOR 2 family protein
1399	MIN001399	Auxin efflux carrier
1400	MIN001400	Acyl-CoA N-acyltransferases superfamily protein
1401	MIN001401	DNA binding protein, putative
1402	MIN001402	DNA binding protein, putative
1403	MIN001403	24-sterol C-methyltransferase
1404	MIN001404	Downward leaf curling protein
1405	MIN001405	Downward leaf curling protein
1406	MIN001406	Glutamate--tRNA ligase-like protein
1407	MIN001407	Vesicle transport v-SNARE 13
1408	MIN001408	Vesicle transport v-SNARE 11-like
1409	MIN001409	Unknown protein
1410	MIN001410	No hit
1411	MIN001411	Undecaprenyl-phosphate 4-deoxy-4-formamido-L-arabinose transferase
1412	MIN001412	Undecaprenyl-phosphate 4-deoxy-4-formamido-L-arabinose transferase
1413	MIN001413	Undecaprenyl-phosphate 4-deoxy-4-formamido-L-arabinose transferase
1414	MIN001414	Copine, putative
1415	MIN001415	Copine, putative
1416	MIN001416	Copine, putative
1417	MIN001417	Glutamate--tRNA ligase-like protein
1418	MIN001418	Copine, putative
1419	MIN001419	Copine, putative
1420	MIN001420	Copine, putative
1421	MIN001421	Copine, putative
1422	MIN001422	Copine, putative
1423	MIN001423	Pentatricopeptide repeat-containing family protein
1424	MIN001424	Pentatricopeptide repeat-containing family protein
1425	MIN001425	FolD bifunctional protein
1426	MIN001426	No hit
1427	MIN001427	No hit
1428	MIN001428	No hit
1429	MIN001429	No hit
1430	MIN001430	OTU domain-containing protein 6B, putative
1431	MIN001431	Importin, putative
1432	MIN001432	Importin, putative
1433	MIN001433	Importin, putative
1434	MIN001434	Importin, putative
1435	MIN001435	Importin, putative
1436	MIN001436	No hit
1437	MIN001437	Importin, putative
1438	MIN001438	Importin, putative
1439	MIN001439	Importin, putative
1440	MIN001440	Importin, putative
1441	MIN001441	Importin-11
1442	MIN001442	Importin, putative
1443	MIN001443	Importin, putative
1444	MIN001444	Serine/threonine protein phosphatase 4 regulatory subunit
1445	MIN001445	No hit
1446	MIN001446	GDSL esterase/lipase
1447	MIN001447	DNAJ heat shock N-terminal domain-containing protein
1448	MIN001448	Unknown protein
1449	MIN001449	Unknown protein
1450	MIN001450	Unknown protein
1451	MIN001451	Unknown protein
1452	MIN001452	S-adenosyl-L-methionine-dependent methyltransferases superfamily protein
1453	MIN001453	No hit
1454	MIN001454	Unknown protein
1455	MIN001455	Unknown protein
1456	MIN001456	Unknown protein
1457	MIN001457	Lipid-A-disaccharide synthase, putative
1458	MIN001458	RNA-binding family protein
1459	MIN001459	RNA-binding family protein
1460	MIN001460	RNA-binding family protein
1461	MIN001461	RNA-binding family protein
1462	MIN001462	RNA-binding family protein
1463	MIN001463	RNA-binding protein with multiple splicing
1464	MIN001464	Enoyl-ACP reductase
1465	MIN001465	RNA-binding family protein
1466	MIN001466	RNA-binding protein with multiple splicing
1467	MIN001467	RNA-binding protein
1468	MIN001468	ER membrane protein complex subunit 7 homolog
1469	MIN001469	ER membrane protein complex subunit 7 homolog
1470	MIN001470	3-hydroxybenzoate 6-hydroxylase 1
1471	MIN001471	3-hydroxybenzoate 6-hydroxylase 1
1472	MIN001472	3-hydroxybenzoate 6-hydroxylase 1
1473	MIN001473	3-hydroxybenzoate 6-hydroxylase 1
1474	MIN001474	3-hydroxybenzoate 6-hydroxylase 1
1475	MIN001475	S-adenosyl-L-methionine-dependent methyltransferases superfamily protein
1476	MIN001476	Tir-nbs-lrr resistance protein
1477	MIN001477	HEAT repeat-containing protein
1478	MIN001478	HEAT repeat-containing protein
1479	MIN001479	HEAT repeat-containing protein
1480	MIN001480	HEAT repeat-containing protein 6
1481	MIN001481	HEAT repeat-containing protein
1482	MIN001482	MTD1 family protein
1483	MIN001483	No hit
1484	MIN001484	SPX domain-containing protein 1
1485	MIN001485	SPX domain-containing protein 1
1486	MIN001486	SPX domain-containing protein 1
1487	MIN001487	SPX domain-containing protein 1
1488	MIN001488	SPX domain-containing protein 1
1489	MIN001489	No hit
1490	MIN001490	Zinc finger family protein
1491	MIN001491	No hit
1492	MIN001492	No hit
1493	MIN001493	60S ribosomal protein L32, putative
1494	MIN001494	60S ribosomal protein L32, putative
1495	MIN001495	60S ribosomal protein L32, putative
1496	MIN001496	Protease Do-like 9
1497	MIN001497	60S ribosomal protein L32, putative
1498	MIN001498	60S ribosomal protein L32, putative
1499	MIN001499	60S ribosomal protein L32, putative
1500	MIN001500	60S ribosomal protein L32, putative
1501	MIN001501	60S ribosomal protein L32, putative
1502	MIN001502	60S ribosomal protein L32, putative
1503	MIN001503	60S ribosomal protein L32, putative
1504	MIN001504	60S ribosomal protein L32, putative
1505	MIN001505	60S ribosomal protein L32, putative
1506	MIN001506	Amino acid permease
1507	MIN001507	Growth inhibition and differentiation protein 88
1508	MIN001508	Amino acid permease
1509	MIN001509	Amino acid permease
1510	MIN001510	Amino acid permease
1511	MIN001511	Amino acid permease
1512	MIN001512	Amino acid permease
1513	MIN001513	Cytochrome P450, putative
1514	MIN001514	Abscisic acid insensitive 8 homologue
1515	MIN001515	No hit
1516	MIN001516	Elongation defective 1 family protein
1517	MIN001517	GPI mannosyltransferase 1
1518	MIN001518	GPI mannosyltransferase 1
1519	MIN001519	GPI mannosyltransferase
1520	MIN001520	GPI mannosyltransferase 1
1521	MIN001521	Phosphate transporter PHO1 homolog 3
1522	MIN001522	Tubulin-specific chaperone E, putative
1523	MIN001523	SUN domain-containing ossification factor
1524	MIN001524	SUN domain-containing ossification factor
1525	MIN001525	SUN domain-containing ossification factor
1526	MIN001526	No hit
1527	MIN001527	SUN domain-containing ossification factor
1528	MIN001528	Unknown protein
1529	MIN001529	Fanconi-associated nuclease 1 homolog
1530	MIN001530	Fanconi-associated nuclease 1 homolog
1531	MIN001531	Fanconi-associated nuclease 1 homolog
1532	MIN001532	Fanconi-associated nuclease 1 homolog
1533	MIN001533	Fanconi-associated nuclease 1 homolog
1534	MIN001534	Fanconi-associated nuclease 1 homolog
1535	MIN001535	Fanconi-associated nuclease 1 homolog
1536	MIN001536	Fanconi-associated nuclease 1 homolog
1537	MIN001537	No hit
1538	MIN001538	Fanconi-associated nuclease 1 homolog
1539	MIN001539	Fanconi-associated nuclease 1 homolog
1540	MIN001540	Fanconi-associated nuclease 1 homolog
1541	MIN001541	Fanconi-associated nuclease 1 homolog
1542	MIN001542	Fanconi-associated nuclease 1 homolog
1543	MIN001543	Fanconi-associated nuclease 1 homolog
1544	MIN001544	Fanconi-associated nuclease 1 homolog
1545	MIN001545	Fanconi-associated nuclease 1 homolog
1546	MIN001546	Fanconi-associated nuclease 1 homolog
1547	MIN001547	Fanconi-associated nuclease 1 homolog
1548	MIN001548	WGS project CAID00000000 data, contig chromosome 13
1549	MIN001549	Fanconi-associated nuclease 1 homolog
1550	MIN001550	Fanconi-associated nuclease 1 homolog
1551	MIN001551	Fanconi-associated nuclease 1 homolog
1552	MIN001552	Fanconi-associated nuclease 1 homolog
1553	MIN001553	Fanconi-associated nuclease 1 homolog
1554	MIN001554	Fanconi-associated nuclease 1 homolog
1555	MIN001555	Fanconi-associated nuclease 1 homolog
1556	MIN001556	Fanconi-associated nuclease 1 homolog
1557	MIN001557	Fanconi-associated nuclease 1 homolog
1558	MIN001558	Fanconi-associated nuclease 1 homolog
1559	MIN001559	Unknown protein
1560	MIN001560	Fanconi-associated nuclease 1 homolog
1561	MIN001561	Fanconi-associated nuclease 1 homolog
1562	MIN001562	Fanconi-associated nuclease 1 homolog
1563	MIN001563	Isoprenyl transferase
1564	MIN001564	ATA15 protein
1565	MIN001565	TMV response-related protein
1566	MIN001566	No hit
1567	MIN001567	Phospholipase family protein
1568	MIN001568	Calmodulin family protein
1569	MIN001569	Auxin efflux carrier family protein
1570	MIN001570	No hit
1571	MIN001571	Auxin efflux carrier protein
1572	MIN001572	Auxin efflux carrier family protein
1573	MIN001573	Auxin efflux carrier protein
1574	MIN001574	Auxin efflux carrier family protein
1575	MIN001575	Auxin efflux carrier protein
1576	MIN001576	Auxin efflux carrier family protein
1577	MIN001577	Auxin efflux carrier protein
1578	MIN001578	Auxin efflux carrier family protein
1579	MIN001579	Auxin efflux carrier protein
1580	MIN001580	Auxin efflux carrier protein
1581	MIN001581	Oligopeptide transporter, putative
1582	MIN001582	Auxin efflux carrier protein
1583	MIN001583	Auxin efflux carrier protein
1584	MIN001584	Auxin efflux carrier protein
1585	MIN001585	Auxin efflux carrier protein
1586	MIN001586	Auxin efflux carrier protein
1587	MIN001587	Auxin efflux carrier family protein
1588	MIN001588	Auxin efflux carrier family protein
1589	MIN001589	Auxin efflux carrier family protein
1590	MIN001590	Auxin efflux carrier family protein
1591	MIN001591	Auxin efflux carrier protein
1592	MIN001592	No hit
1593	MIN001593	Auxin efflux carrier family protein
1594	MIN001594	Auxin efflux carrier family protein
1595	MIN001595	Auxin efflux carrier protein
1596	MIN001596	Auxin efflux carrier protein
1597	MIN001597	Auxin efflux carrier family protein
1598	MIN001598	Auxin efflux carrier family protein
1599	MIN001599	Auxin efflux carrier protein
1600	MIN001600	Auxin efflux carrier protein
1601	MIN001601	Auxin efflux carrier protein
1602	MIN001602	Auxin efflux carrier protein
1603	MIN001603	No hit
1604	MIN001604	Auxin efflux carrier family protein
1605	MIN001605	Auxin efflux carrier family protein
1606	MIN001606	Auxin efflux carrier protein
1607	MIN001607	Auxin efflux carrier protein
1608	MIN001608	Auxin efflux carrier protein
1609	MIN001609	Chorismate mutase
1610	MIN001610	Chorismate mutase
1611	MIN001611	Eukaryotic translation initiation factor 5-2 family protein
1612	MIN001612	No hit
1613	MIN001613	No hit
1614	MIN001614	No hit
1615	MIN001615	At5g51670-like protein
1616	MIN001616	Malate dehydrogenase
1617	MIN001617	No hit
1618	MIN001618	Malate dehydrogenase
1619	MIN001619	No hit
1620	MIN001620	Serine/threonine-protein kinase
1621	MIN001621	S-receptor kinase-like protein 3
1622	MIN001622	Serine/threonine-protein kinase
1623	MIN001623	S-receptor kinase-like protein 1
1624	MIN001624	Serine/threonine-protein kinase
1625	MIN001625	No hit
1626	MIN001626	S-receptor kinase-like protein 3
1627	MIN001627	S-receptor kinase-like protein 1
1628	MIN001628	Protein NEDD1
1629	MIN001629	No hit
1630	MIN001630	No hit
1631	MIN001631	WD-repeat protein, putative
1632	MIN001632	No hit
1633	MIN001633	WD-repeat protein, putative
1634	MIN001634	WD-repeat protein, putative
1635	MIN001635	Protein NEDD1
1636	MIN001636	Ribonuclease 3 family protein
1637	MIN001637	WD-repeat protein, putative
1638	MIN001638	WD-repeat protein, putative
1639	MIN001639	NAC domain-containing protein 78
1640	MIN001640	NAC domain-containing protein 78
1641	MIN001641	NAC domain containing protein 76
1642	MIN001642	No hit
1643	MIN001643	No hit
1644	MIN001644	4-phosphopantetheine adenylyltransferase
1645	MIN001645	No hit
1646	MIN001646	Heme A synthase
1647	MIN001647	Arginine/serine-rich splicing factor, putative
1648	MIN001648	Arginine/serine-rich splicing factor, putative
1649	MIN001649	Arginine/serine-rich splicing factor, putative
1650	MIN001650	Arginine/serine-rich splicing factor, putative
1651	MIN001651	Arginine/serine-rich splicing factor, putative
1652	MIN001652	Arginine/serine-rich splicing factor, putative
1653	MIN001653	No hit
1654	MIN001654	No hit
1655	MIN001655	No hit
1656	MIN001656	Ribulose-1,5-bisphosphate carboxylase/oxygenase small subunit N-methyltransferase I
1657	MIN001657	Ribulose-1,5-bisphosphate carboxylase/oxygenase small subunit N-methyltransferase I
1658	MIN001658	Ribosomal RNA small subunit methyltransferase A
1659	MIN001659	Ribosomal RNA small subunit methyltransferase A
1660	MIN001660	Histone acetyltransferase
1661	MIN001661	U11/U12 small nuclear ribonucleoprotein 25 kDa protein
1662	MIN001662	NADH-ubiquinone oxidoreductase chain 4
1663	MIN001663	Receptor-like-kinase
1664	MIN001664	NADH-ubiquinone oxidoreductase chain 4
1665	MIN001665	NADH-ubiquinone oxidoreductase chain 4
1666	MIN001666	1-aminocyclopropane-1-carboxylate oxidase, putative
1667	MIN001667	1-aminocyclopropane-1-carboxylate oxidase, putative
1668	MIN001668	1-aminocyclopropane-1-carboxylate oxidase, putative
1669	MIN001669	No hit
1670	MIN001670	ABC1 family protein
1671	MIN001671	ABC1 family protein
1672	MIN001672	ABC1 family protein
1673	MIN001673	ABC1 family protein
1674	MIN001674	GAGA-binding transcriptional activator
1675	MIN001675	ABC1 family protein
1676	MIN001676	ABC1 family protein
1677	MIN001677	ABC1 family protein
1678	MIN001678	ABC1 family protein
1679	MIN001679	Histone H3
1680	MIN001680	Histone H3
1681	MIN001681	Transducin family protein
1682	MIN001682	Transducin family protein
1683	MIN001683	Transducin family protein
1684	MIN001684	Transducin family protein
1685	MIN001685	No hit
1686	MIN001686	Transducin family protein
1687	MIN001687	Transducin family protein
1688	MIN001688	Transducin family protein
1689	MIN001689	MRNA, complete cds, clone: RAFL23-01-J08
1690	MIN001690	RAB5-interacting protein isoform a
1691	MIN001691	Multiple inositol polyphosphate phosphatase 1, putative
1692	MIN001692	Multiple inositol polyphosphate phosphatase 1, putative
1693	MIN001693	Receptor-like protein kinase
1694	MIN001694	Receptor-like protein kinase
1695	MIN001695	Two-component response regulator-like PRR95
1696	MIN001696	No hit
1697	MIN001697	Two-component response regulator-like PRR95
1698	MIN001698	Unknown protein
1699	MIN001699	Unknown protein
1700	MIN001700	Unknown protein
1701	MIN001701	Eukaryotic translation initiation factor 3 subunit G
1702	MIN001702	AT5g13100/T19L5_60
1703	MIN001703	AT5g13100/T19L5_60
1704	MIN001704	24-sterol C-methyltransferase
1705	MIN001705	No hit
1706	MIN001706	Methyltransferase-like protein 13
1707	MIN001707	Unknown protein
1708	MIN001708	Inositol 1,4,5-trisphosphate 5-phosphatase
1709	MIN001709	F-box/LRR-repeat protein, putative
1710	MIN001710	F-box/LRR-repeat protein, putative
1711	MIN001711	F-box/LRR-repeat protein, putative
1712	MIN001712	F-box/LRR-repeat protein, putative
1713	MIN001713	F-box/LRR-repeat protein, putative
1714	MIN001714	F-box/LRR-repeat protein, putative
1715	MIN001715	F-box/LRR-repeat protein, putative
1716	MIN001716	F-box/LRR-repeat protein, putative
1717	MIN001717	F-box/LRR-repeat protein, putative
1718	MIN001718	Unknown protein
1719	MIN001719	F-box/LRR-repeat protein, putative
1720	MIN001720	F-box/LRR-repeat protein, putative
1721	MIN001721	F-box/LRR-repeat protein, putative
1722	MIN001722	F-box/LRR-repeat protein, putative
1723	MIN001723	F-box/LRR-repeat protein, putative
1724	MIN001724	F-box/LRR-repeat protein, putative
1725	MIN001725	F-box/LRR-repeat protein, putative
1726	MIN001726	F-box/LRR-repeat protein, putative
1727	MIN001727	F-box/LRR-repeat protein, putative
1728	MIN001728	Aldehyde dehydrogenase family 7 member A1
1729	MIN001729	F-box/LRR-repeat protein, putative
1730	MIN001730	F-box/LRR-repeat protein, putative
1731	MIN001731	F-box/LRR-repeat protein, putative
1732	MIN001732	Protein-O-fucosyltransferase 2
1733	MIN001733	Protein-O-fucosyltransferase 2
1734	MIN001734	At1g53800/T18A20_4
1735	MIN001735	No hit
1736	MIN001736	BZIP family transcription factor family protein
1737	MIN001737	BZIP family transcription factor family protein
1738	MIN001738	No hit
1739	MIN001739	No hit
1740	MIN001740	GTPase Era
1741	MIN001741	GTPase Era
1742	MIN001742	Chloroplastic group IIA intron splicing facilitator CRS1
1743	MIN001743	Chloroplastic group IIA intron splicing facilitator CRS1
1744	MIN001744	Chloroplastic group IIA intron splicing facilitator CRS1
1745	MIN001745	Chloroplastic group IIA intron splicing facilitator CRS1
1746	MIN001746	Pollen specific protein SF21
1747	MIN001747	No hit
1748	MIN001748	Senescence-associated family protein
1749	MIN001749	F1N21.17
1750	MIN001750	No hit
1751	MIN001751	ABA 8'-hydroxylase cytochrome P450
1752	MIN001752	ABA 8'-hydroxylase cytochrome P450
1753	MIN001753	CLEC16A-like protein
1754	MIN001754	CLEC16A-like protein
1755	MIN001755	Genomic DNA, chromosome 3, P1 clone: MFJ20
1756	MIN001756	Unknown protein
1757	MIN001757	No hit
1758	MIN001758	Solute carrier family 35 member E4
1759	MIN001759	Solute carrier family 35 member E4
1760	MIN001760	BZIP protein
1761	MIN001761	CAAX amino terminal protease family protein
1762	MIN001762	No hit
1763	MIN001763	No hit
1764	MIN001764	No hit
1765	MIN001765	No hit
1766	MIN001766	Calreticulin, putative
1767	MIN001767	Energy-coupling factor transporter ATP-binding protein EcfA2
1768	MIN001768	PIF-like protein
1769	MIN001769	Phosphate import ATP-binding protein PstB
1770	MIN001770	Phosphate import ATP-binding protein PstB
1771	MIN001771	ABC transporter ATP-binding protein
1772	MIN001772	No hit
1773	MIN001773	Kinase, putative
1774	MIN001774	Pentatricopeptide repeat-containing protein, putative
1775	MIN001775	GDT1-like protein 4
1776	MIN001776	RNA-binding protein containing a PIN domain
1777	MIN001777	RNA-binding protein containing a PIN domain
1778	MIN001778	No hit
1779	MIN001779	Kinase family protein
1780	MIN001780	No hit
1781	MIN001781	No hit
1782	MIN001782	Protein PLANT CADMIUM RESISTANCE 10
1783	MIN001783	Protein PLANT CADMIUM RESISTANCE 10
1784	MIN001784	No hit
1785	MIN001785	Oxygen-dependent choline dehydrogenase
1786	MIN001786	Choline dehydrogenase
1787	MIN001787	Oxygen-dependent choline dehydrogenase
1788	MIN001788	No hit
1789	MIN001789	Transcription factor GTE9
1790	MIN001790	Peptidyl-prolyl cis-trans isomerase
1791	MIN001791	Transcription factor GTE9
1792	MIN001792	Proteophosphoglycan
1793	MIN001793	Riboflavin biosynthesis protein, putative, expressed
1794	MIN001794	Riboflavin biosynthesis protein, putative, expressed
1795	MIN001795	Repressor of RNA polymerase III transcription MAF1-like protein
1796	MIN001796	Repressor of RNA polymerase III transcription MAF1-like protein
1797	MIN001797	Repressor of RNA polymerase III transcription MAF1-like protein
1798	MIN001798	Repressor of RNA polymerase III transcription MAF1-like protein
1799	MIN001799	Repressor of RNA polymerase III transcription MAF1-like protein
1800	MIN001800	Repressor of RNA polymerase III transcription MAF1-like protein
1801	MIN001801	No hit
1802	MIN001802	Repressor of RNA polymerase III transcription MAF1-like protein
1803	MIN001803	Repressor of RNA polymerase III transcription MAF1-like protein
1804	MIN001804	Repressor of RNA polymerase III transcription MAF1-like protein
1805	MIN001805	Repressor of RNA polymerase III transcription MAF1-like protein
1806	MIN001806	Repressor of RNA polymerase III transcription MAF1-like protein
1807	MIN001807	Repressor of RNA polymerase III transcription MAF1-like protein
1808	MIN001808	Repressor of RNA polymerase III transcription MAF1-like protein
1809	MIN001809	Repressor of RNA polymerase III transcription MAF1-like protein
1810	MIN001810	Repressor of RNA polymerase III transcription MAF1-like protein
1811	MIN001811	Repressor of RNA polymerase III transcription MAF1-like protein
1812	MIN001812	No hit
1813	MIN001813	No hit
1814	MIN001814	No hit
1815	MIN001815	No hit
1816	MIN001816	Unknown protein
1817	MIN001817	Atp-dependent RNA helicase
1818	MIN001818	ATP-dependent RNA helicase
1819	MIN001819	Protein phosphatase-2c, putative
1820	MIN001820	No hit
1821	MIN001821	Outer envelope pore protein 37, chloroplastic
1822	MIN001822	No hit
1823	MIN001823	No hit
1824	MIN001824	Arginine/serine-rich splicing factor, putative
1825	MIN001825	Arginine/serine-rich splicing factor, putative
1826	MIN001826	No hit
1827	MIN001827	Arginine/serine-rich splicing factor, putative
1828	MIN001828	Arginine/serine-rich splicing factor, putative
1829	MIN001829	No hit
1830	MIN001830	Thioredoxin reductase
1831	MIN001831	Protein translocase subunit SecA
1832	MIN001832	Ribosome maturation factor rimM
1833	MIN001833	Protein RESTRICTED TEV MOVEMENT 2
1834	MIN001834	Callose synthase
1835	MIN001835	Splicing factor u2af large subunit, putative
1836	MIN001836	Splicing factor u2af large subunit, putative
1837	MIN001837	Splicing factor u2af large subunit, putative
1838	MIN001838	Splicing factor u2af large subunit, putative
1839	MIN001839	Genomic DNA, chromosome 3, P1 clone:MFD22
1840	MIN001840	Genomic DNA, chromosome 3, P1 clone:MFD22
1841	MIN001841	Polygalacturonase, putative
1842	MIN001842	Mitogen-activated protein kinase kinase 2
1843	MIN001843	Alpha-glucan water dikinase
1844	MIN001844	No hit
1845	MIN001845	Alpha-glucan water dikinase
1846	MIN001846	Alpha-glucan water dikinase
1847	MIN001847	Protein phosphatase 2c, putative
1848	MIN001848	DTW domain-containing family protein
1849	MIN001849	Arf-GAP domain and FG repeat-containing protein 1
1850	MIN001850	DNA binding protein, putative
1851	MIN001851	No hit
1852	MIN001852	Peptide-N(4)-(N-acetyl-beta-glucosaminyl)asparagine amidase
1853	MIN001853	ARV1
1854	MIN001854	ARV1
1855	MIN001855	No hit
1856	MIN001856	Plant-specific domain TIGR01589 family protein
1857	MIN001857	Epsin-2, putative
1858	MIN001858	NAC transcription factor 062
1859	MIN001859	NAC transcription factor protein 1
1860	MIN001860	CPR5
1861	MIN001861	CPR5
1862	MIN001862	CPR5
1863	MIN001863	CPR5
1864	MIN001864	Unknown protein
1865	MIN001865	No hit
1866	MIN001866	Sodium/hydrogen exchanger
1867	MIN001867	No hit
1868	MIN001868	Sodium/hydrogen exchanger
1869	MIN001869	Cation/calcium exchanger 5
1870	MIN001870	Zinc transporter 7
1871	MIN001871	Metal tolerance protein
1872	MIN001872	Zinc transporter 7
1873	MIN001873	Metal tolerance protein
1874	MIN001874	No hit
1875	MIN001875	No hit
1876	MIN001876	Calmodulin-binding heat-shock protein, putative
1877	MIN001877	Calmodulin-binding heat-shock protein
1878	MIN001878	No hit
1879	MIN001879	No hit
1880	MIN001880	No hit
1881	MIN001881	F-box family protein
1882	MIN001882	Mitochondrial Fe-S cluster biosynthesis protein ISA2 (
1883	MIN001883	Mitochondrial Fe-S cluster biosynthesis protein ISA2 (
1884	MIN001884	mRNA, clone: RTFL01-37-J24
1885	MIN001885	mRNA, clone: RTFL01-37-J24
1886	MIN001886	Pre-mRNA processing protein PRP39, putative, expressed
1887	MIN001887	No hit
1888	MIN001888	Pre-mRNA processing protein PRP39, putative, expressed
1889	MIN001889	Unknown protein
1890	MIN001890	Pre-mRNA processing protein PRP39, putative, expressed
1891	MIN001891	Unknown protein
1892	MIN001892	Pre-mRNA processing protein PRP39, putative, expressed
1893	MIN001893	No hit
1894	MIN001894	Zinc finger CCCH domain-containing protein
1895	MIN001895	Unknown protein
1896	MIN001896	Transcription factor bHLH122
1897	MIN001897	Holocarboxylase synthetase
1898	MIN001898	TSL-kinase interacting protein 1
1899	MIN001899	TSL-kinase interacting protein 1
1900	MIN001900	Oligopeptide transporter, putative
1901	MIN001901	Oligopeptide transporter, putative
1902	MIN001902	Oligopeptide transporter, putative
1903	MIN001903	Expressed protein, having alternate splicing products
1904	MIN001904	No hit
1905	MIN001905	CMP-sialic acid transporter, putative
1906	MIN001906	ARID/BRIGHT DNA binding domain containing protein
1907	MIN001907	No hit
1908	MIN001908	ARID/BRIGHT DNA binding domain containing protein
1909	MIN001909	ARID/BRIGHT DNA binding domain containing protein
1910	MIN001910	ARID/BRIGHT DNA binding domain containing protein
1911	MIN001911	Unknown protein
1912	MIN001912	Zinc finger CCCH domain-containing protein
1913	MIN001913	Zinc finger CCCH domain-containing protein
1914	MIN001914	Zinc finger CCCH domain-containing protein
1915	MIN001915	Zinc finger CCCH domain-containing protein 6
1916	MIN001916	Zinc finger CCCH domain-containing protein 6
1917	MIN001917	Calmodulin binding protein, putative
1918	MIN001918	No hit
1919	MIN001919	Calmodulin binding protein, putative
1920	MIN001920	Unknown protein
1921	MIN001921	Proline-rich protein
1922	MIN001922	Proline-rich protein
1923	MIN001923	Proline-rich protein
1924	MIN001924	Genomic DNA, chromosome 3, P1 clone: MSJ11
1925	MIN001925	Genomic DNA, chromosome 3, P1 clone: MSJ11
1926	MIN001926	Catalytic, putative
1927	MIN001927	Catalytic, putative
1928	MIN001928	At1g80910/F23A5_21
1929	MIN001929	No hit
1930	MIN001930	Protein BREVIS RADIX
1931	MIN001931	No hit
1932	MIN001932	No hit
1933	MIN001933	No hit
1934	MIN001934	No hit
1935	MIN001935	No hit
1936	MIN001936	Ubiquitin carboxyl-terminal hydrolase
1937	MIN001937	No hit
1938	MIN001938	No hit
1939	MIN001939	No hit
1940	MIN001940	No hit
1941	MIN001941	Receptor protein kinase
1942	MIN001942	Receptor protein kinase
1943	MIN001943	Receptor protein kinase
1944	MIN001944	Receptor protein kinase
1945	MIN001945	Receptor-like protein kinase
1946	MIN001946	Receptor-like protein kinase
1947	MIN001947	Kinetochore protein nuf2, putative
1948	MIN001948	Kinetochore protein nuf2, putative
1949	MIN001949	Pentatricopeptide repeat-containing protein, putative
1950	MIN001950	Mitochondrial transcription termination factor family protein
1951	MIN001951	CBL-interacting protein kinase 19
1952	MIN001952	Kinase family protein
1953	MIN001953	Arginine/serine-rich splicing factor, putative
1954	MIN001954	Arginine/serine-rich splicing factor, putative
1955	MIN001955	Arginine/serine-rich splicing factor, putative
1956	MIN001956	No hit
1957	MIN001957	Gibberellin 20-oxidase, putative
1958	MIN001958	Unknown protein
1959	MIN001959	Arginine/serine-rich splicing factor, putative
1960	MIN001960	Arginine/serine-rich splicing factor, putative
1961	MIN001961	Arginine/serine-rich splicing factor, putative
1962	MIN001962	Arginine/serine-rich splicing factor, putative
1963	MIN001963	Arginine/serine-rich splicing factor, putative
1964	MIN001964	Arginine/serine-rich splicing factor, putative
1965	MIN001965	Arginine/serine-rich splicing factor, putative
1966	MIN001966	No hit
1967	MIN001967	Arginine/serine-rich splicing factor, putative
1968	MIN001968	Arginine/serine-rich splicing factor, putative
1969	MIN001969	Major facilitator superfamily transporter
1970	MIN001970	Arginine/serine-rich splicing factor, putative
1971	MIN001971	Arginine/serine-rich splicing factor, putative
1972	MIN001972	Arginine/serine-rich splicing factor, putative
1973	MIN001973	Arginine/serine-rich splicing factor, putative
1974	MIN001974	Arginine/serine-rich splicing factor, putative
1975	MIN001975	Arginine/serine-rich splicing factor, putative
1976	MIN001976	Arginine/serine-rich splicing factor, putative
1977	MIN001977	Arginine/serine-rich splicing factor, putative
1978	MIN001978	F-box family protein
1979	MIN001979	F-box family protein
1980	MIN001980	No hit
1981	MIN001981	F-box family protein
1982	MIN001982	Pentatricopeptide repeat-containing protein-like protein
1983	MIN001983	Pentatricopeptide repeat-containing protein-like protein
1984	MIN001984	Pentatricopeptide repeat-containing protein-like protein
1985	MIN001985	Pentatricopeptide repeat-containing protein-like protein
1986	MIN001986	Proline-rich cell wall protein-like
1987	MIN001987	Solute carrier family 2, facilitated glucose transporter member 8
1988	MIN001988	No hit
1989	MIN001989	Eukaryotic translation initiation factor-related family protein
1990	MIN001990	Eukaryotic translation initiation factor-related family protein
1991	MIN001991	Eukaryotic translation initiation factor-related family protein
1992	MIN001992	PLATZ transcription factor
1993	MIN001993	No hit
1994	MIN001994	UNE1-like protein
1995	MIN001995	ATP-dependent RNA helicase eIF4A
1996	MIN001996	Eukaryotic initiation factor 4a
1997	MIN001997	Pentatricopeptide repeat-containing protein-like protein
1998	MIN001998	Pentatricopeptide repeat-containing protein-like protein
[truncated: 63,536 more rows]

## Sheet: GO_slim
Transcriptome Analysis of Mango (Mangifera indica L) Fruit Epidermal Peels Provides Insights into Cuticle Biosynthesis Julio C. Tafolla-Arellano, Yi Zheng, Honghe Sun, Chen Jiao, Eliel Ruiz-May, Miguel Hernández-Oñate, Alberto González-León, Reginaldo Báez-Sañudo, Zhangjun Fei, Jocelyn K.C. Rose, Martín E. Tiznado-Hernández
	GO ID	No. of unigene	Category	Description
1	GO:0009987	31622	biological_process	cellular process
2	GO:0009058	25655	biological_process	biosynthetic process
3	GO:0006139	24028	biological_process	nucleobase-containing compound metabolic process
4	GO:0006950	21694	biological_process	response to stress
5	GO:0016043	16922	biological_process	cellular component organization
6	GO:0007275	13564	biological_process	multicellular organismal development
7	GO:0006810	13375	biological_process	transport
8	GO:0009628	12574	biological_process	response to abiotic stimulus
9	GO:0006464	12180	biological_process	cellular protein modification process
10	GO:0007165	11737	biological_process	signal transduction
11	GO:0009056	11079	biological_process	catabolic process
12	GO:0008152	10815	biological_process	metabolic process
13	GO:0009719	9713	biological_process	response to endogenous stimulus
14	GO:0000003	8934	biological_process	reproduction
15	GO:0009653	7988	biological_process	anatomical structure morphogenesis
16	GO:0009605	7689	biological_process	response to external stimulus
17	GO:0009791	7590	biological_process	post-embryonic development
18	GO:0030154	7112	biological_process	cell differentiation
19	GO:0019538	7059	biological_process	protein metabolic process
20	GO:0009607	6321	biological_process	response to biotic stimulus
21	GO:0007049	6124	biological_process	cell cycle
22	GO:0006259	5932	biological_process	DNA metabolic process
23	GO:0005975	5762	biological_process	carbohydrate metabolic process
24	GO:0006629	5613	biological_process	lipid metabolic process
25	GO:0009790	4284	biological_process	embryo development
26	GO:0009908	3834	biological_process	flower development
27	GO:0008219	3709	biological_process	cell death
28	GO:0016049	3053	biological_process	cell growth
29	GO:0006412	2723	biological_process	translation
30	GO:0009991	2209	biological_process	response to extracellular stimulus
31	GO:0040007	2048	biological_process	growth
32	GO:0006091	1957	biological_process	generation of precursor metabolites and energy
33	GO:0007154	1637	biological_process	cell communication
34	GO:0040029	1579	biological_process	regulation of gene expression, epigenetic
35	GO:0019725	1550	biological_process	cellular homeostasis
36	GO:0019748	1318	biological_process	secondary metabolic process
37	GO:0009856	882	biological_process	pollination
38	GO:0007267	840	biological_process	cell-cell signaling
39	GO:0015979	710	biological_process	photosynthesis
40	GO:0009875	570	biological_process	pollen-pistil interaction
41	GO:0009606	508	biological_process	tropism
42	GO:0007610	448	biological_process	behavior
43	GO:0009838	402	biological_process	abscission
44	GO:0009835	235	biological_process	fruit ripening
45	GO:0016265	1	biological_process	death
1	GO:0005634	27885	cellular_component	nucleus
2	GO:0016020	24166	cellular_component	membrane
3	GO:0005737	19458	cellular_component	cytoplasm
4	GO:0005886	16989	cellular_component	plasma membrane
5	GO:0005829	13787	cellular_component	cytosol
6	GO:0009536	11896	cellular_component	plastid
7	GO:0005622	11116	cellular_component	intracellular
8	GO:0005739	8977	cellular_component	mitochondrion
9	GO:0005773	6633	cellular_component	vacuole
10	GO:0005783	6325	cellular_component	endoplasmic reticulum
11	GO:0005654	6098	cellular_component	nucleoplasm
12	GO:0005794	5926	cellular_component	Golgi apparatus
13	GO:0005856	3978	cellular_component	cytoskeleton
14	GO:0005730	3707	cellular_component	nucleolus
15	GO:0005576	3498	cellular_component	extracellular region
16	GO:0005768	2915	cellular_component	endosome
17	GO:0005618	2789	cellular_component	cell wall
18	GO:0005623	2363	cellular_component	cell
19	GO:0009579	1669	cellular_component	thylakoid
20	GO:0005840	1640	cellular_component	ribosome
21	GO:0005777	1434	cellular_component	peroxisome
22	GO:0005635	1287	cellular_component	nuclear envelope
23	GO:0005764	570	cellular_component	lysosome
24	GO:0005615	470	cellular_component	extracellular space
25	GO:0005578	163	cellular_component	proteinaceous extracellular matrix
26	GO:0030312	97	cellular_component	external encapsulating structure
1	GO:0005488	22279	molecular_function	binding
2	GO:0000166	21174	molecular_function	nucleotide binding
3	GO:0016787	17254	molecular_function	hydrolase activity
4	GO:0003824	14932	molecular_function	catalytic activity
5	GO:0003677	12640	molecular_function	DNA binding
6	GO:0016740	10000	molecular_function	transferase activity
7	GO:0016301	8537	molecular_function	kinase activity
8	GO:0005515	7879	molecular_function	protein binding
9	GO:0003723	6802	molecular_function	RNA binding
10	GO:0003700	6302	molecular_function	sequence-specific DNA binding transcription factor activity
11	GO:0005215	6185	molecular_function	transporter activity
12	GO:0003676	5444	molecular_function	nucleic acid binding
13	GO:0004871	2705	molecular_function	signal transducer activity
14	GO:0003682	2269	molecular_function	chromatin binding
15	GO:0004518	2263	molecular_function	nuclease activity
16	GO:0008289	1860	molecular_function	lipid binding
17	GO:0030234	1748	molecular_function	enzyme regulator activity
18	GO:0005198	1595	molecular_function	structural molecule activity
19	GO:0030246	1378	molecular_function	carbohydrate binding
20	GO:0004872	1349	molecular_function	receptor activity
21	GO:0008135	901	molecular_function	translation factor activity, nucleic acid binding
22	GO:0003774	526	molecular_function	motor activity
23	GO:0005102	406	molecular_function	receptor binding
24	GO:0045182	176	molecular_function	translation regulator activity
25	GO:0019825	32	molecular_function	oxygen binding

## Sheet: Biochemical Pathways
					Transcriptome Analysis of Mango (Mangifera indica L) Fruit Epidermal Peels Provides Insights into Cuticle Biosynthesis Julio C. Tafolla-Arellano, Yi Zheng, Honghe Sun, Chen Jiao, Eliel Ruiz-May, Miguel Hernández-Oñate, Alberto González-León, Reginaldo Báez-Sañudo, Zhangjun Fei, Jocelyn K.C. Rose, Martín E. Tiznado-Hernández
	Unigene ID	Gene description	Pathway ID	Pathway name			pathway ID	pathway name	No. of unigenes
1	MIN031488	Zeaxanthin epoxidase, chloroplastic	PWY-5945	zeaxanthin, antheraxanthin and violaxanthin interconversion		1	TRNA-CHARGING-PWY	tRNA charging	337
2	MIN076716	Zeaxanthin epoxidase, chloroplastic	PWY-5945	zeaxanthin, antheraxanthin and violaxanthin interconversion		2	PWY-5464	superpathway of cytosolic glycolysis (plants), pyruvate dehydrogenase and TCA cycle	262
3	MIN076717	Zeaxanthin epoxidase, chloroplastic	PWY-5945	zeaxanthin, antheraxanthin and violaxanthin interconversion		3	PWY-5083	NAD/NADH phosphorylation and dephosphorylation	251
4	MIN107036	Violaxanthin de-epoxidase	PWY-5945	zeaxanthin, antheraxanthin and violaxanthin interconversion		4	PWY-6842	glutathione-mediated detoxification II	249
5	MIN044177	Violaxanthin de-epoxidase	PWY-5945	zeaxanthin, antheraxanthin and violaxanthin interconversion		5	GLUCONEO-PWY	gluconeogenesis I	214
6	MIN077088	Cysteine synthase, putative	PWY-801	homocysteine and cysteine interconversion		6	TRIGLSYN-PWY	triacylglycerol biosynthesis	206
7	MIN107431	Cysteine synthase	PWY-801	homocysteine and cysteine interconversion		7	PWY-6901	glucose and xylose degradation	202
8	MIN024999	Cysteine synthase, putative	PWY-801	homocysteine and cysteine interconversion		8	MANNOSYL-CHITO-DOLICHOL-BIOSYNTHESIS	dolichyl-diphosphooligosaccharide biosynthesis	195
9	MIN024998	Cysteine synthase	PWY-801	homocysteine and cysteine interconversion		9	PWY-361	phenylpropanoid biosynthesis	191
10	MIN011794	Cysteine synthase, putative	PWY-801	homocysteine and cysteine interconversion		10	GLYCOCAT-PWY	glycogen degradation I	189
11	MIN011792	Cysteine synthase, putative	PWY-801	homocysteine and cysteine interconversion		11	PHOSLIPSYN2-PWY	phospholipid biosynthesis II	183
12	MIN011793	Cysteine synthase, putative	PWY-801	homocysteine and cysteine interconversion		12	GLYCOLYSIS-TCA-GLYOX-BYPASS	superpathway of glycolysis, pyruvate dehydrogenase, TCA, and glyoxylate bypass	182
13	MIN011791	Cysteine synthase	PWY-801	homocysteine and cysteine interconversion		13	PWY-7229	superpathway of adenosine nucleotides de novo biosynthesis I	180
14	MIN103906	Cysteine synthase, putative	PWY-801	homocysteine and cysteine interconversion		14	PWY-561	superpathway of glyoxylate cycle and fatty acid degradation	164
15	MIN013653	Cysteine synthase	PWY-801	homocysteine and cysteine interconversion		15	PWY-3781	aerobic respiration (cytochrome c)	163
16	MIN013654	Cysteine synthase	PWY-801	homocysteine and cysteine interconversion		16	PWY-7219	adenosine ribonucleotides de novo biosynthesis	160
17	MIN021119	Cysteine synthase	PWY-801	homocysteine and cysteine interconversion		17	GLYCOLYSIS	glycolysis I (from glucose-6P)	159
18	MIN021118	Cysteine synthase, putative	PWY-801	homocysteine and cysteine interconversion		18	PWY-1042	glycolysis IV (plant cytosol)	154
19	MIN102500	Cysteine synthase, putative	PWY-801	homocysteine and cysteine interconversion		19	ARO-PWY	chorismate biosynthesis I	151
20	MIN016728	Cysteine synthase	PWY-801	homocysteine and cysteine interconversion		20	PWY-6908	thiamin diphosphate biosynthesis IV (eukaryotes)	150
21	MIN016726	Cysteine synthase	PWY-801	homocysteine and cysteine interconversion		21	PHOTOALL-PWY	oxygenic photosynthesis	148
22	MIN016727	Cysteine synthase	PWY-801	homocysteine and cysteine interconversion		22	PWY-6348	phosphate acquisition	147
23	MIN016724	Cysteine synthase	PWY-801	homocysteine and cysteine interconversion		23	PWY-6357	phosphate utilization in cell wall regeneration	147
24	MIN016725	Cysteine synthase	PWY-801	homocysteine and cysteine interconversion		24	PWY-5667	CDP-diacylglycerol biosynthesis I	144
25	MIN010461	Cystathionine gamma-lyase	PWY-801	homocysteine and cysteine interconversion		25	CALVIN-PWY	Calvin-Benson-Bassham cycle	142
26	MIN010460	Cystathionine gamma-lyase	PWY-801	homocysteine and cysteine interconversion		26	PWY-6163	chorismate biosynthesis from 3-dehydroquinate	142
27	MIN071145	Cystathionine gamma-lyase	PWY-801	homocysteine and cysteine interconversion		27	PWY0-1319	CDP-diacylglycerol biosynthesis II	142
28	MIN071146	Cystathionine gamma-lyase	PWY-801	homocysteine and cysteine interconversion		28	PWY-6424	26,27-dehydrozymosterol metabolism	134
29	MIN071149	Cystathionine gamma-lyase	PWY-801	homocysteine and cysteine interconversion		29	PWY-5723	Rubisco shunt	133
30	MIN071147	Cystathionine gamma-lyase	PWY-801	homocysteine and cysteine interconversion		30	PWY-622	starch biosynthesis	130
31	MIN071148	Cystathionine gamma-lyase	PWY-801	homocysteine and cysteine interconversion		31	PWY-6351	D-myo-inositol (1,4,5)-trisphosphate biosynthesis	130
32	MIN107387	Cystathionine gamma synthase	PWY-801	homocysteine and cysteine interconversion		32	PWY-1121	suberin monomers biosynthesis	127
33	MIN020211	Cystathionine gamma-synthase, putative	PWY-801	homocysteine and cysteine interconversion		33	PWY-6803	phosphatidylcholine acyl editing	127
34	MIN000972	Phospholipase/Carboxylesterase family protein	PWY-6303	methyl indole-3-acetate interconversion		34	PWY-5675	nitrate reduction V (assimilatory)	126
35	MIN070319	IAA-amino acid hydrolase ILR1, putative	PWY-1822	indole-3-acetate activation I		35	PWY1F-FLAVSYN	flavonoid biosynthesis	126
36	MIN070317	IAA-amino acid hydrolase ILR1, putative	PWY-1822	indole-3-acetate activation I		36	PWY0-162	superpathway of pyrimidine ribonucleotides de novo biosynthesis	122
37	MIN070318	IAA-amino acid hydrolase ILR1, putative	PWY-1822	indole-3-acetate activation I		37	PWY-5918	superpathay of heme biosynthesis from glutamate	121
38	MIN070315	IAA-amino acid hydrolase ILR1, putative	PWY-1822	indole-3-acetate activation I		38	PWY0-1334	NADH to cytochrome bd oxidase electron transfer	119
39	MIN070316	IAA-amino acid hydrolase ILR1, putative	PWY-1822	indole-3-acetate activation I		39	PWY0-1335	NADH to cytochrome bo oxidase electron transfer	119
40	MIN070321	IAA-amino acid hydrolase ILR1, putative	PWY-1822	indole-3-acetate activation I		40	PWY-4661	1D-myo-inositol hexakisphosphate biosynthesis III (Spirodela polyrrhiza)	118
41	MIN070320	IAA-amino acid hydrolase ILR1, putative	PWY-1822	indole-3-acetate activation I		41	CITRULBIO-PWY	citrulline biosynthesis	114
42	MIN070308	IAA-amino acid hydrolase ILR1, putative	PWY-1822	indole-3-acetate activation I		42	PWY66-21	ethanol degradation II	110
43	MIN070309	IAA-amino acid hydrolase ILR1, putative	PWY-1822	indole-3-acetate activation I		43	SUCSYN-PWY	sucrose biosynthesis I (from photosynthesis)	110
44	MIN070312	IAA-amino acid hydrolase ILR1, putative	PWY-1822	indole-3-acetate activation I		44	PWY-5176	coumarin biosynthesis (via 2-coumarate)	107
45	MIN070311	IAA-amino acid hydrolase ILR1, putative	PWY-1822	indole-3-acetate activation I		45	PWY-7089	taxiphyllin bioactivation	107
46	MIN070314	IAA-amino acid hydrolase ILR1, putative	PWY-1822	indole-3-acetate activation I		46	PWY-7091	linustatin bioactivation	107
47	MIN070313	IAA-amino acid hydrolase ILR1, putative	PWY-1822	indole-3-acetate activation I		47	PWY-7092	neolinustatin bioactivation	107
48	MIN070310	IAA-amino acid hydrolase ILR1, putative	PWY-1822	indole-3-acetate activation I		48	PWY-6435	4-hydroxybenzoate biosynthesis V	104
49	MIN030103	IAA-amino acid hydrolase ILR1, putative	PWY-1822	indole-3-acetate activation I		49	ETOH-ACETYLCOA-ANA-PWY	ethanol degradation I	100
50	MIN030104	IAA-amino acid hydrolase ILR1, putative	PWY-1822	indole-3-acetate activation I		50	PWY-6352	3-phosphoinositide biosynthesis	100
51	MIN030105	IAA-amino acid hydrolase ILR1, putative	PWY-1822	indole-3-acetate activation I		51	PWY-181	photorespiration	98
52	MIN078472	IAA-amino acid hydrolase ILR1, putative	PWY-1822	indole-3-acetate activation I		52	TCA-GLYOX-BYPASS	superpathway of glyoxylate bypass and TCA	98
53	MIN078471	IAA-amino acid hydrolase ILR1, putative	PWY-1822	indole-3-acetate activation I		53	GLYCOGENSYNTH-PWY	glycogen biosynthesis I (from ADP-D-Glucose)	97
54	MIN017140	IAA-amino acid hydrolase ILR1, putative	PWY-1822	indole-3-acetate activation I		54	PWY-7039	phosphatidate metabolism, as a signaling molecule	95
55	MIN017139	IAA-amino acid hydrolase ILR1, putative	PWY-1822	indole-3-acetate activation I		55	SULFATE-CYS-PWY	superpathway of sulfate assimilation and cysteine biosynthesis	95
56	MIN008540	IAA-amino acid hydrolase ILR1, putative	PWY-1822	indole-3-acetate activation I		56	LIPASYN-PWY	phospholipases	93
57	MIN008538	IAA-amino acid hydrolase ILR1, putative	PWY-1822	indole-3-acetate activation I		57	TRESYN-PWY	trehalose biosynthesis I	93
58	MIN008539	IAA-amino acid hydrolase ILR1, putative	PWY-1822	indole-3-acetate activation I		58	PWY-6365	D-myo-inositol (3,4,5,6)-tetrakisphosphate biosynthesis	92
59	MIN008537	IAA-amino acid hydrolase ILR1, putative	PWY-1822	indole-3-acetate activation I		59	PWY-7208	superpathway of pyrimidine nucleobases salvage	92
60	MIN037055	IAA-amino acid hydrolase ILR1, putative	PWY-1822	indole-3-acetate activation I		60	HEME-BIOSYNTHESIS-II	heme biosynthesis from uroporphyrinogen-III I	89
61	MIN104751	IAA-amino acid hydrolase ILR1, putative	PWY-1822	indole-3-acetate activation I		61	PWY-735	jasmonic acid biosynthesis	88
62	MIN057556	IAA-amino acid hydrolase ILR1, putative	PWY-1822	indole-3-acetate activation I		62	GLUTAMINDEG-PWY	glutamine degradation I	85
63	MIN057555	IAA-amino acid hydrolase ILR1, putative	PWY-1822	indole-3-acetate activation I		63	PWY-2161	folate polyglutamylation	85
64	MIN072138	IAA-amino acid hydrolase ILR1, putative	PWY-1822	indole-3-acetate activation I		64	PWY-7176	UTP and CTP de novo biosynthesis	84
65	MIN072137	IAA-amino acid hydrolase ILR1, putative	PWY-1822	indole-3-acetate activation I		65	PWY66-162	ethanol degradation IV	84
66	MIN072136	IAA-amino acid hydrolase ILR1, putative	PWY-1822	indole-3-acetate activation I		66	PWY-7238	sucrose biosynthesis II	83
67	MIN072135	IAA-amino acid hydrolase ILR1, putative	PWY-1822	indole-3-acetate activation I		67	PWY-5505	glutamate and glutamine biosynthesis	81
68	MIN072133	IAA-amino acid hydrolase ILR1, putative	PWY-1822	indole-3-acetate activation I		68	PWY-7185	UTP and CTP dephosphorylation I	79
69	MIN072132	IAA-amino acid hydrolase ILR1, putative	PWY-1822	indole-3-acetate activation I		69	PWY490-4	asparagine biosynthesis III (tRNA-dependent)	78
70	MIN072131	IAA-amino acid hydrolase ILR1, putative	PWY-1822	indole-3-acetate activation I		70	PWY-1081	homogalacturonan degradation	76
71	MIN055359	Sulfate adenylyltransferase, putative	PWY-5340	sulfate activation for sulfonation		71	BGALACT-PWY	lactose degradation III	75
72	MIN055360	Sulfate adenylyltransferase, putative	PWY-5340	sulfate activation for sulfonation		72	GLYCEROLMETAB-PWY	glycerol degradation V	75
73	MIN102436	Sulfate adenylyltransferase, putative	PWY-5340	sulfate activation for sulfonation		73	PWY-2541	plant sterol biosynthesis	75
74	MIN101885	ATP sulfurylase family protein	PWY-5340	sulfate activation for sulfonation		74	PWYQT-4429	CO2 fixation into oxaloacetate (anapleurotic)	75
75	MIN033194	Adenylyl-sulfate kinase	PWY-5340	sulfate activation for sulfonation		75	PWY-5905	hypusine biosynthesis	74
76	MIN033193	Adenylyl-sulfate kinase	PWY-5340	sulfate activation for sulfonation		76	PWY-5690	TCA cycle II (plants and fungi)	73
77	MIN002248	Adenylyl-sulfate kinase	PWY-5340	sulfate activation for sulfonation		77	PWY-6724	starch degradation II	73
78	MIN002249	Adenylyl-sulfate kinase	PWY-5340	sulfate activation for sulfonation		78	PWY-241	C4 photosynthetic carbon assimilation cycle, NADP-ME type	72
79	MIN025962	Adenylyl-sulfate kinase	PWY-5340	sulfate activation for sulfonation		79	PWY-7115	C4 photosynthetic carbon assimilation cycle, NAD-ME type	72
80	MIN050396	Adenylyl-sulfate kinase	PWY-5340	sulfate activation for sulfonation		80	CYANCAT-PWY	cyanate degradation	69
81	MIN050397	Adenylyl-sulfate kinase	PWY-5340	sulfate activation for sulfonation		81	PWY-3001	isoleucine biosynthesis I	68
82	MIN050398	Adenylyl-sulfate kinase	PWY-5340	sulfate activation for sulfonation		82	PWY-5136	fatty acid &beta;-oxidation II (peroxisome)	68
83	MIN050399	Adenylyl-sulfate kinase	PWY-5340	sulfate activation for sulfonation		83	PWY-6549	glutamine biosynthesis III	68
84	MIN050401	Adenylyl-sulfate kinase	PWY-5340	sulfate activation for sulfonation		84	COLANSYN-PWY	colanic acid building blocks biosynthesis	67
85	MIN050400	Adenylyl-sulfate kinase	PWY-5340	sulfate activation for sulfonation		85	PWY-6737	starch degradation V	67
86	MIN046573	Adenylyl-sulfate kinase	PWY-5340	sulfate activation for sulfonation		86	PWY-2201	folate transformations I	66
87	MIN046572	Adenylyl-sulfate kinase	PWY-5340	sulfate activation for sulfonation		87	PWY-381	nitrate reduction II (assimilatory)	66
88	MIN046575	Adenylyl-sulfate kinase	PWY-5340	sulfate activation for sulfonation		88	PWY-5121	superpathway of geranylgeranyl diphosphate biosynthesis II (via MEP)	66
89	MIN046574	Adenylyl-sulfate kinase	PWY-5340	sulfate activation for sulfonation		89	PWY-5067	glycogen biosynthesis II (from UDP-D-Glucose)	65
90	MIN046576	Adenylyl-sulfate kinase	PWY-5340	sulfate activation for sulfonation		90	VALDEG-PWY	valine degradation I	64
91	MIN046570	Adenylyl-sulfate kinase	PWY-5340	sulfate activation for sulfonation		91	PWY-3841	folate transformations II	63
92	MIN046554	Adenylyl-sulfate kinase	PWY-5340	sulfate activation for sulfonation		92	FASYN-ELONG-PWY	fatty acid elongation -- saturated	62
93	MIN046555	Adenylyl-sulfate kinase	PWY-5340	sulfate activation for sulfonation		93	PWY-5910	superpathway of geranylgeranyldiphosphate biosynthesis I (via mevalonate)	62
94	MIN046557	Adenylyl-sulfate kinase	PWY-5340	sulfate activation for sulfonation		94	PWY-7177	UTP and CTP dephosphorylation II	62
95	MIN046550	Adenylyl-sulfate kinase	PWY-5340	sulfate activation for sulfonation		95	PWY-6527	stachyose degradation	61
96	MIN046551	Adenylyl-sulfate kinase	PWY-5340	sulfate activation for sulfonation		96	GLUTSYNIII-PWY	glutamate biosynthesis III	59
97	MIN046552	Adenylyl-sulfate kinase	PWY-5340	sulfate activation for sulfonation		97	PWY-5971	palmitate biosynthesis II (bacteria and plants)	58
98	MIN046553	Adenylyl-sulfate kinase	PWY-5340	sulfate activation for sulfonation		98	PWY-5989	stearate biosynthesis II (bacteria and plants)	58
99	MIN046558	Adenylyl-sulfate kinase	PWY-5340	sulfate activation for sulfonation		99	PWY-6317	galactose degradation I (Leloir pathway)	57
100	MIN046559	Adenylyl-sulfate kinase	PWY-5340	sulfate activation for sulfonation		100	MALATE-ASPARTATE-SHUTTLE-PWY	aspartate degradation II	56
101	MIN046567	Adenylyl-sulfate kinase	PWY-5340	sulfate activation for sulfonation		101	PWY0-1466	trehalose degradation VI (periplasmic)	56
102	MIN046568	Adenylyl-sulfate kinase	PWY-5340	sulfate activation for sulfonation		102	PWY-724	superpathway of lysine, threonine and methionine biosynthesis II	55
103	MIN046565	Adenylyl-sulfate kinase	PWY-5340	sulfate activation for sulfonation		103	GLYOXYLATE-BYPASS	glyoxylate cycle	54
104	MIN046566	Adenylyl-sulfate kinase	PWY-5340	sulfate activation for sulfonation		104	PWY-5076	leucine degradation III	54
105	MIN046563	Adenylyl-sulfate kinase	PWY-5340	sulfate activation for sulfonation		105	SO4ASSIM-PWY	sulfate reduction I (assimilatory)	54
106	MIN046564	Adenylyl-sulfate kinase	PWY-5340	sulfate activation for sulfonation		106	PWY-3801	sucrose degradation II (sucrose synthase)	53
107	MIN046561	Adenylyl-sulfate kinase	PWY-5340	sulfate activation for sulfonation		107	PWY-6612	superpathway of tetrahydrofolate biosynthesis	53
108	MIN046562	Adenylyl-sulfate kinase	PWY-5340	sulfate activation for sulfonation		108	PWY-7228	superpathway of guanosine nucleotides de novo biosynthesis I	53
109	MIN046560	Adenylyl-sulfate kinase	PWY-5340	sulfate activation for sulfonation		109	PWY0-381	glycerol and glycerophosphodiester degradation	53
110	MIN046542	Adenylyl-sulfate kinase	PWY-5340	sulfate activation for sulfonation		110	PWY-5829	geraniol and geranial biosynthesis	52
111	MIN046545	Adenylyl-sulfate kinase	PWY-5340	sulfate activation for sulfonation		111	PWY0-1264	biotin-carboxyl carrier protein assembly	52
112	MIN046543	Adenylyl-sulfate kinase	PWY-5340	sulfate activation for sulfonation		112	PWY-5921	L-glutamine biosynthesis II (tRNA-dependent)	51
113	MIN046544	Adenylyl-sulfate kinase	PWY-5340	sulfate activation for sulfonation		113	PWY-6000	&gamma;-linolenate biosynthesis II (animals)	51
114	MIN046547	Adenylyl-sulfate kinase	PWY-5340	sulfate activation for sulfonation		114	SER-GLYSYN-PWY	superpathway of serine and glycine biosynthesis I	50
115	MIN046548	Adenylyl-sulfate kinase	PWY-5340	sulfate activation for sulfonation		115	ALACAT2-PWY	alanine degradation II (to D-lactate)	49
116	MIN007730	Acyl-activating enzyme 1	PWY-5143	fatty acid activation		116	BRANCHED-CHAIN-AA-SYN-PWY	superpathway of leucine, valine, and isoleucine biosynthesis	49
117	MIN054272	Long-chain-fatty-acid CoA ligase, putative	PWY-5143	fatty acid activation		117	PWY-5674	nitrate reduction IV (dissimilatory)	49
118	MIN001381	Long-chain-fatty-acid--CoA ligase 1	PWY-5143	fatty acid activation		118	PWY-5963	thio-molybdenum cofactor biosynthesis	49
119	MIN001209	Long-chain-fatty-acid CoA ligase, putative	PWY-5143	fatty acid activation		119	PWY-6019	pseudouridine degradation	49
120	MIN001210	Long-chain-fatty-acid CoA ligase, putative	PWY-5143	fatty acid activation		120	ETHYL-PWY	ethylene biosynthesis I (plants)	48
121	MIN033569	Long-chain-fatty-acid--CoA ligase	PWY-5143	fatty acid activation		121	PWY-7193	pyrimidine ribonucleosides salvage I	48
122	MIN033567	Long-chain-fatty-acid--CoA ligase	PWY-5143	fatty acid activation		122	PENTOSE-P-PWY	pentose phosphate pathway	47
123	MIN033568	Long-chain-fatty-acid--CoA ligase	PWY-5143	fatty acid activation		123	PWY-621	sucrose degradation III (sucrose invertase)	47
124	MIN107425	Long-chain acyl-CoA synthetase 4	PWY-5143	fatty acid activation		124	PWY-6952	glycerophosphodiester degradation	47
125	MIN107426	Long chain acyl-CoA synthetase 3	PWY-5143	fatty acid activation		125	TRPSYN-PWY	tryptophan biosynthesis	47
126	MIN077955	Long-chain-fatty-acid CoA ligase, putative	PWY-5143	fatty acid activation		126	PWY-5143	fatty acid activation	46
127	MIN077950	Long-chain-fatty-acid CoA ligase, putative	PWY-5143	fatty acid activation		127	PWY-6745	phytochelatins biosynthesis	46
128	MIN077947	Long-chain-fatty-acid CoA ligase, putative	PWY-5143	fatty acid activation		128	PWY-7221	guanosine ribonucleotides de novo biosynthesis	46
129	MIN077943	Long-chain-fatty-acid CoA ligase, putative	PWY-5143	fatty acid activation		129	PWY-3561	choline biosynthesis III	45
130	MIN077942	Long-chain-fatty-acid CoA ligase, putative	PWY-5143	fatty acid activation		130	PWY-5340	sulfate activation for sulfonation	45
131	MIN077936	Long-chain-fatty-acid CoA ligase, putative	PWY-5143	fatty acid activation		131	PWY-5173	superpathway of acetyl-CoA biosynthesis	44
132	MIN077937	Long-chain-fatty-acid CoA ligase, putative	PWY-5143	fatty acid activation		132	PWY-3861	mannitol degradation II	43
133	MIN040098	Long-chain-fatty-acid-CoA ligase, putative	PWY-5143	fatty acid activation		133	PWY-881	trehalose biosynthesis II	43
134	MIN040099	Long-chain-fatty-acid-CoA ligase, putative	PWY-5143	fatty acid activation		134	TREHALOSESYN-PWY	trehalose biosynthesis III	43
135	MIN076279	Long-chain-fatty-acid-CoA ligase, putative	PWY-5143	fatty acid activation		135	PWY-5148	acyl-CoA hydrolysis	42
136	MIN076278	Long-chain-fatty-acid-CoA ligase, putative	PWY-5143	fatty acid activation		136	PWY-5486	pyruvate fermentation to ethanol II	42
137	MIN076277	Long-chain-fatty-acid--CoA ligase 1	PWY-5143	fatty acid activation		137	PWY-6333	acetaldehyde biosynthesis I	42
138	MIN076275	Long-chain-fatty-acid-CoA ligase, putative	PWY-5143	fatty acid activation		138	PWY-7328	superpathway of UDP-glucose-derived O-antigen building blocks biosynthesis	42
139	MIN076274	Long-chain-fatty-acid--CoA ligase 1	PWY-5143	fatty acid activation		139	ARGSYNBSUB-PWY	arginine biosynthesis II (acetyl cycle)	41
140	MIN076272	Long-chain-fatty-acid-CoA ligase, putative	PWY-5143	fatty acid activation		140	PWY-5381	pyridine nucleotide cycling (plants)	41
141	MIN076271	LONG-CHAIN ACYL-COA SYNTHETASE 6 family protein	PWY-5143	fatty acid activation		141	PWY-5386	methylglyoxal degradation I	41
142	MIN076280	Long-chain-fatty-acid-CoA ligase, putative	PWY-5143	fatty acid activation		142	PWY-6270	isoprene biosynthesis	41
143	MIN040101	Long-chain-fatty-acid-CoA ligase, putative	PWY-5143	fatty acid activation		143	PWY-6151	S-adenosyl-L-methionine cycle I	40
144	MIN040102	Long-chain-fatty-acid-CoA ligase, putative	PWY-5143	fatty acid activation		144	GLUTAMATE-DEG1-PWY	glutamate degradation I	39
145	MIN040103	Long-chain-fatty-acid-CoA ligase, putative	PWY-5143	fatty acid activation		145	GLUTAMATE-SYN2-PWY	glutamate biosynthesis II	39
146	MIN040100	Long-chain-fatty-acid-CoA ligase, putative	PWY-5143	fatty acid activation		146	PWY-5751	phenylethanol biosynthesis	39
147	MIN019701	Long-chain-fatty-acid CoA ligase, putative	PWY-5143	fatty acid activation		147	PWY-5766	glutamate degradation X	39
148	MIN014133	Acyl CoA ligase	PWY-5143	fatty acid activation		148	ASPARAGINE-DEG1-PWY	asparagine degradation I	38
149	MIN059594	Long-chain-fatty-acid--CoA ligase	PWY-5143	fatty acid activation		149	PWY-5686	UMP biosynthesis	38
150	MIN059593	Long-chain-fatty-acid--CoA ligase	PWY-5143	fatty acid activation		150	PWY-6773	callose biosynthesis	37
151	MIN004472	Long-chain-fatty-acid CoA ligase, putative	PWY-5143	fatty acid activation		151	PWY-6802	salidroside biosynthesis	37
152	MIN004476	Long-chain-fatty-acid CoA ligase, putative	PWY-5143	fatty acid activation		152	XYLCAT-PWY	xylose degradation I	37
153	MIN044569	Long-chain-fatty-acid--CoA ligase 4	PWY-5143	fatty acid activation		153	PWY-1001	cellulose biosynthesis	36
154	MIN044568	Long-chain-fatty-acid--CoA ligase 4	PWY-5143	fatty acid activation		154	PWY-1822	indole-3-acetate activation I	36
155	MIN044581	Long chain acyl-CoA synthetase 8	PWY-5143	fatty acid activation		155	PWY-5041	S-adenosyl-L-methionine cycle II	36
156	MIN044575	Long chain acyl-CoA synthetase 8	PWY-5143	fatty acid activation		156	PWY-6554	1D-myo-inositol hexakisphosphate biosynthesis V (from Ins(1,3,4)P3)	36
157	MIN044574	Long chain acyl-CoA synthetase 8	PWY-5143	fatty acid activation		157	PWY-6823	molybdenum cofactor biosynthesis	36
158	MIN044576	Long chain acyl-CoA synthetase 8	PWY-5143	fatty acid activation		158	ILEUSYN-PWY	isoleucine biosynthesis I (from threonine)	35
159	MIN044570	Long-chain-fatty-acid--CoA ligase 4	PWY-5143	fatty acid activation		159	NONMEVIPP-PWY	methylerythritol phosphate pathway	35
160	MIN044573	Long chain acyl-CoA synthetase 8	PWY-5143	fatty acid activation		160	POLYAMINSYN3-PWY	superpathway of polyamine biosynthesis II	35
161	MIN044579	Long chain acyl-CoA synthetase 8	PWY-5143	fatty acid activation		161	PWY-6368	3-phosphoinositide degradation	35
162	MIN056683	5'-nucleotidase surE	PWY-6595	superpathway of guanosine nucleotides degradation (plants)		162	PWY-7250	[2Fe-2S] iron-sulfur cluster biosynthesis	35
163	MIN056684	5'-nucleotidase surE	PWY-6595	superpathway of guanosine nucleotides degradation (plants)		163	PYRUVDEHYD-PWY	pyruvate decarboxylation to acetyl CoA	35
164	MIN056686	5'-nucleotidase surE	PWY-6595	superpathway of guanosine nucleotides degradation (plants)		164	CHLOROPHYLL-SYN	chlorophyllide a biosynthesis I (aerobic, light-dependent)	34
165	MIN003423	5-nucleotidase	PWY-6595	superpathway of guanosine nucleotides degradation (plants)		165	PWY-2261	ascorbate glutathione cycle	34
166	MIN074759	5' nucleotidase family protein	PWY-6595	superpathway of guanosine nucleotides degradation (plants)		166	PWY-6596	adenosine nucleotides degradation I	34
167	MIN074761	5' nucleotidase family protein	PWY-6595	superpathway of guanosine nucleotides degradation (plants)		167	PWY-6614	tetrahydrofolate biosynthesis	33
168	MIN074760	5' nucleotidase family protein	PWY-6595	superpathway of guanosine nucleotides degradation (plants)		168	THRESYN-PWY	threonine biosynthesis	33
169	MIN074764	5' nucleotidase family protein	PWY-6595	superpathway of guanosine nucleotides degradation (plants)		169	DETOX1-PWY	superoxide radicals degradation	32
170	MIN074763	Cytosolic purine 5-nucleotidase, putative	PWY-6595	superpathway of guanosine nucleotides degradation (plants)		170	PWY-5188	tetrapyrrole biosynthesis I (from glutamate)	32
171	MIN074762	5' nucleotidase family protein	PWY-6595	superpathway of guanosine nucleotides degradation (plants)		171	RIBOSYN2-PWY	flavin biosynthesis I (bacteria and plants)	32
172	MIN074758	5' nucleotidase family protein	PWY-6595	superpathway of guanosine nucleotides degradation (plants)		172	VALSYN-PWY	valine biosynthesis	32
173	MIN074757	5' nucleotidase family protein	PWY-6595	superpathway of guanosine nucleotides degradation (plants)		173	GLYSYN-PWY	glycine biosynthesis I	31
174	MIN013947	5-nucleotidase	PWY-6595	superpathway of guanosine nucleotides degradation (plants)		174	PWY-5943	&beta;-carotene biosynthesis	31
175	MIN031393	5'-nucleotidase surE, putative	PWY-6595	superpathway of guanosine nucleotides degradation (plants)		175	PWY-7200	superpathway of pyrimidine deoxyribonucleoside salvage	31
176	MIN031394	5'-nucleotidase surE, putative	PWY-6595	superpathway of guanosine nucleotides degradation (plants)		176	PWY-922	mevalonate pathway I	31
177	MIN017180	5'-nucleotidase surE, putative	PWY-6595	superpathway of guanosine nucleotides degradation (plants)		177	LEU-DEG2-PWY	leucine degradation I	30
178	MIN094335	Xanthine dehydrogenase, putative	PWY-6595	superpathway of guanosine nucleotides degradation (plants)		178	PWY-6415	L-ascorbate biosynthesis V	30
179	MIN101768	Dihydrolipoyl dehydrogenase	PWY-5173	superpathway of acetyl-CoA biosynthesis		179	PWY-7347	sucrose biosynthesis III	30
180	MIN089949	Dihydrolipoyl dehydrogenase	PWY-5173	superpathway of acetyl-CoA biosynthesis		180	PWY-5886	4-hydroxyphenylpyruvate biosynthesis	29
181	MIN089948	Dihydrolipoyl dehydrogenase	PWY-5173	superpathway of acetyl-CoA biosynthesis		181	PWY-5059	pinobanksin biosynthesis	28
182	MIN089947	Dihydrolipoyl dehydrogenase	PWY-5173	superpathway of acetyl-CoA biosynthesis		182	PWY-6475	trans-lycopene biosynthesis II (plants)	28
183	MIN089946	Dihydrolipoyl dehydrogenase	PWY-5173	superpathway of acetyl-CoA biosynthesis		183	PWY-6787	flavonoid biosynthesis (in equisetum)	28
184	MIN012529	Dihydrolipoyl dehydrogenase	PWY-5173	superpathway of acetyl-CoA biosynthesis		184	PWY-801	homocysteine and cysteine interconversion	28
185	MIN063680	Pyruvate dehydrogenase E1 component subunit beta	PWY-5173	superpathway of acetyl-CoA biosynthesis		185	OXIDATIVEPENT-PWY	pentose phosphate pathway (oxidative branch)	27
186	MIN063682	Pyruvate dehydrogenase E1 component subunit beta	PWY-5173	superpathway of acetyl-CoA biosynthesis		186	PWY-5973	cis-vaccenate biosynthesis	27
187	MIN063681	Pyruvate dehydrogenase E1 component subunit beta	PWY-5173	superpathway of acetyl-CoA biosynthesis		187	PWY-6118	glycerol-3-phosphate shuttle	27
188	MIN063684	Pyruvate dehydrogenase E1 component subunit beta	PWY-5173	superpathway of acetyl-CoA biosynthesis		188	LEUSYN-PWY	leucine biosynthesis	26
189	MIN063683	Pyruvate dehydrogenase E1 component subunit beta	PWY-5173	superpathway of acetyl-CoA biosynthesis		189	PWY-4041	&gamma;-glutamyl cycle	26
190	MIN063685	Pyruvate dehydrogenase E1 component subunit beta	PWY-5173	superpathway of acetyl-CoA biosynthesis		190	PWY-4261	glycerol degradation I	26
191	MIN047410	Pyruvate dehydrogenase E1 component alpha subunit	PWY-5173	superpathway of acetyl-CoA biosynthesis		191	PWY-5097	lysine biosynthesis VI	26
192	MIN047411	Pyruvate dehydrogenase E1 component alpha subunit	PWY-5173	superpathway of acetyl-CoA biosynthesis		192	PWY-5129	sphingolipid biosynthesis (plants)	26
193	MIN047412	Pyruvate dehydrogenase E1 component alpha subunit	PWY-5173	superpathway of acetyl-CoA biosynthesis		193	PWY-5194	siroheme biosynthesis	26
194	MIN047413	Pyruvate dehydrogenase E1 component alpha subunit	PWY-5173	superpathway of acetyl-CoA biosynthesis		194	SUCUTIL-PWY	sucrose degradation I (sucrose phosphotransferase)	26
195	MIN021958	Pyruvate dehydrogenase E1 component beta subunit	PWY-5173	superpathway of acetyl-CoA biosynthesis		195	PWY-6902	chitin degradation II	25
196	MIN058760	Pyruvate dehydrogenase E1 component subunit beta	PWY-5173	superpathway of acetyl-CoA biosynthesis		196	PWY-882	L-ascorbate biosynthesis I (L-galactose pathway)	25
197	MIN058757	Pyruvate dehydrogenase E1 component subunit beta	PWY-5173	superpathway of acetyl-CoA biosynthesis		197	HISTSYN-PWY	histidine biosynthesis	24
198	MIN058758	Pyruvate dehydrogenase E1 component subunit beta	PWY-5173	superpathway of acetyl-CoA biosynthesis		198	METHIONINE-DEG1-PWY	methionine degradation I (to homocysteine)	24
199	MIN058759	Pyruvate dehydrogenase E1 component subunit beta	PWY-5173	superpathway of acetyl-CoA biosynthesis		199	PWY-3821	galactose degradation III	24
200	MIN058755	Pyruvate dehydrogenase E1 component subunit beta	PWY-5173	superpathway of acetyl-CoA biosynthesis		200	PWY-5068	chlorophyll cycle	24
201	MIN058756	Pyruvate dehydrogenase E1 component subunit beta	PWY-5173	superpathway of acetyl-CoA biosynthesis		201	GLUTATHIONESYN-PWY	glutathione biosynthesis	23
202	MIN045795	Pyruvate dehydrogenase E1 component subunit alpha	PWY-5173	superpathway of acetyl-CoA biosynthesis		202	PANTO-PWY	phosphopantothenate biosynthesis I	23
203	MIN045796	Pyruvate dehydrogenase E1 component subunit alpha	PWY-5173	superpathway of acetyl-CoA biosynthesis		203	PWY-3282	superpathway of ammonia assimilation (plants)	23
204	MIN045793	Pyruvate dehydrogenase E1 component subunit alpha	PWY-5173	superpathway of acetyl-CoA biosynthesis		204	PWY-4821	UDP-D-xylose biosynthesis	23
205	MIN045794	Pyruvate dehydrogenase E1 component subunit alpha	PWY-5173	superpathway of acetyl-CoA biosynthesis		205	PWY-641	proanthocyanidin biosynthesis from flavanols	23
206	MIN027782	Pyruvate dehydrogenase E1 component subunit alpha	PWY-5173	superpathway of acetyl-CoA biosynthesis		206	PWY-6964	ammonia assimilation cycle II	23
207	MIN027781	Pyruvate dehydrogenase E1 component subunit alpha	PWY-5173	superpathway of acetyl-CoA biosynthesis		207	PWY0-1301	melibiose degradation	23
208	MIN009343	Pyruvate decarboxylase	PWY-5173	superpathway of acetyl-CoA biosynthesis		208	PYRUVOX-PWY	pyruvate oxidation pathway	23
209	MIN035728	Pyruvate decarboxylase family protein	PWY-5173	superpathway of acetyl-CoA biosynthesis		209	CYSTSYN-PWY	cysteine biosynthesis I	22
210	MIN035727	Pyruvate decarboxylase, putative	PWY-5173	superpathway of acetyl-CoA biosynthesis		210	GLYCINE-SYN2-PWY	glycine biosynthesis II	22
211	MIN035726	Pyruvate decarboxylase, putative	PWY-5173	superpathway of acetyl-CoA biosynthesis		211	GLYCLEAV-PWY	glycine cleavage	22
212	MIN096242	Pyruvate decarboxylase 1	PWY-5173	superpathway of acetyl-CoA biosynthesis		212	PWY-5123	trans, trans-farnesyl diphosphate biosynthesis	22
213	MIN054225	Pyruvate decarboxylase family protein	PWY-5173	superpathway of acetyl-CoA biosynthesis		213	PWY-6443	benzoate biosynthesis I (CoA-dependent, &beta;-oxidative)	22
214	MIN036304	ATP-citrate synthase, putative	PWY-5173	superpathway of acetyl-CoA biosynthesis		214	PWY-6515	phloridzin biosynthesis	22
215	MIN036305	ATP-citrate synthase, putative	PWY-5173	superpathway of acetyl-CoA biosynthesis		215	PWY-6936	seleno-amino acid biosynthesis	22
216	MIN036302	ATP-citrate synthase, putative	PWY-5173	superpathway of acetyl-CoA biosynthesis		216	SALVADEHYPOX-PWY	adenosine nucleotides degradation II	22
217	MIN036303	ATP-citrate synthase, putative	PWY-5173	superpathway of acetyl-CoA biosynthesis		217	PWY-5074	mevalonate degradation	21
218	MIN036306	ATP-citrate synthase, putative	PWY-5173	superpathway of acetyl-CoA biosynthesis		218	PWY-5936	xyloglucan biosynthesis	21
219	MIN036307	ATP-citrate synthase, putative	PWY-5173	superpathway of acetyl-CoA biosynthesis		219	PWY-6029	2,3-trans-flavanols biosynthesis	21
220	MIN102268	ATP-citrate synthase, putative	PWY-5173	superpathway of acetyl-CoA biosynthesis		220	PWY3DJ-35471	L-ascorbate biosynthesis IV	21
221	MIN057554	ATP-citrate synthase, putative	PWY-5173	superpathway of acetyl-CoA biosynthesis		221	PWY4FS-5	superpathway of phosphatidylcholine biosynthesis	21
222	MIN057553	ATP-citrate synthase, putative	PWY-5173	superpathway of acetyl-CoA biosynthesis		222	SAM-PWY	S-adenosyl-L-methionine biosynthesis	21
223	MIN101768	Dihydrolipoyl dehydrogenase	PWY-5464	superpathway of cytosolic glycolysis (plants), pyruvate dehydrogenase and TCA cycle		223	NONOXIPENT-PWY	pentose phosphate pathway (non-oxidative branch)	20
224	MIN089949	Dihydrolipoyl dehydrogenase	PWY-5464	superpathway of cytosolic glycolysis (plants), pyruvate dehydrogenase and TCA cycle		224	PWY-401	glycolipid biosynthesis	20
225	MIN089948	Dihydrolipoyl dehydrogenase	PWY-5464	superpathway of cytosolic glycolysis (plants), pyruvate dehydrogenase and TCA cycle		225	PWY-7226	guanosine deoxyribonucleotides de novo biosynthesis I	20
226	MIN089947	Dihydrolipoyl dehydrogenase	PWY-5464	superpathway of cytosolic glycolysis (plants), pyruvate dehydrogenase and TCA cycle		226	PWY-7227	adenosine deoxyribonucleotides de novo biosynthesis I	20
227	MIN089946	Dihydrolipoyl dehydrogenase	PWY-5464	superpathway of cytosolic glycolysis (plants), pyruvate dehydrogenase and TCA cycle		227	AMMASSIM-PWY	ammonia assimilation cycle III	19
228	MIN012529	Dihydrolipoyl dehydrogenase	PWY-5464	superpathway of cytosolic glycolysis (plants), pyruvate dehydrogenase and TCA cycle		228	PWY-4081	glutathione redox reactions I	19
229	MIN063680	Pyruvate dehydrogenase E1 component subunit beta	PWY-5464	superpathway of cytosolic glycolysis (plants), pyruvate dehydrogenase and TCA cycle		229	PWY-5670	epoxysqualene biosynthesis	19
230	MIN063682	Pyruvate dehydrogenase E1 component subunit beta	PWY-5464	superpathway of cytosolic glycolysis (plants), pyruvate dehydrogenase and TCA cycle		230	PWY-5698	allantoin degradation to ureidoglycolate II (ammonia producing)	19
231	MIN063681	Pyruvate dehydrogenase E1 component subunit beta	PWY-5464	superpathway of cytosolic glycolysis (plants), pyruvate dehydrogenase and TCA cycle		231	PWY-5944	zeaxanthin biosynthesis	19
232	MIN063684	Pyruvate dehydrogenase E1 component subunit beta	PWY-5464	superpathway of cytosolic glycolysis (plants), pyruvate dehydrogenase and TCA cycle		232	PWY-6433	hydroxylated fatty acid biosynthesis (plants)	19
233	MIN063683	Pyruvate dehydrogenase E1 component subunit beta	PWY-5464	superpathway of cytosolic glycolysis (plants), pyruvate dehydrogenase and TCA cycle		233	PWY-6963	ammonia assimilation cycle I	19
234	MIN063685	Pyruvate dehydrogenase E1 component subunit beta	PWY-5464	superpathway of cytosolic glycolysis (plants), pyruvate dehydrogenase and TCA cycle		234	PWY-702	methionine biosynthesis II	19
235	MIN047410	Pyruvate dehydrogenase E1 component alpha subunit	PWY-5464	superpathway of cytosolic glycolysis (plants), pyruvate dehydrogenase and TCA cycle		235	PWY-7182	linalool biosynthesis I	19
236	MIN047411	Pyruvate dehydrogenase E1 component alpha subunit	PWY-5464	superpathway of cytosolic glycolysis (plants), pyruvate dehydrogenase and TCA cycle		236	PWY2OL-4	superpathway of linalool biosynthesis	19
237	MIN047412	Pyruvate dehydrogenase E1 component alpha subunit	PWY-5464	superpathway of cytosolic glycolysis (plants), pyruvate dehydrogenase and TCA cycle		237	SERSYN-PWY	serine biosynthesis	19
238	MIN047413	Pyruvate dehydrogenase E1 component alpha subunit	PWY-5464	superpathway of cytosolic glycolysis (plants), pyruvate dehydrogenase and TCA cycle		238	BSUBPOLYAMSYN-PWY	spermidine biosynthesis I	18
239	MIN021958	Pyruvate dehydrogenase E1 component beta subunit	PWY-5464	superpathway of cytosolic glycolysis (plants), pyruvate dehydrogenase and TCA cycle		239	GLNSYN-PWY	glutamine biosynthesis I	18
240	MIN058760	Pyruvate dehydrogenase E1 component subunit beta	PWY-5464	superpathway of cytosolic glycolysis (plants), pyruvate dehydrogenase and TCA cycle		240	GLYSYN-ALA-PWY	glycine biosynthesis III	18
241	MIN058757	Pyruvate dehydrogenase E1 component subunit beta	PWY-5464	superpathway of cytosolic glycolysis (plants), pyruvate dehydrogenase and TCA cycle		241	PWY-5659	GDP-mannose biosynthesis	18
242	MIN058758	Pyruvate dehydrogenase E1 component subunit beta	PWY-5464	superpathway of cytosolic glycolysis (plants), pyruvate dehydrogenase and TCA cycle		242	PWY-7197	pyrimidine deoxyribonucleotide phosphorylation	18
243	MIN058759	Pyruvate dehydrogenase E1 component subunit beta	PWY-5464	superpathway of cytosolic glycolysis (plants), pyruvate dehydrogenase and TCA cycle		243	PWY0-1544	proline to cytochrome bo oxidase electron transfer	18
244	MIN058755	Pyruvate dehydrogenase E1 component subunit beta	PWY-5464	superpathway of cytosolic glycolysis (plants), pyruvate dehydrogenase and TCA cycle		244	PWY0-662	PRPP biosynthesis I	18
245	MIN058756	Pyruvate dehydrogenase E1 component subunit beta	PWY-5464	superpathway of cytosolic glycolysis (plants), pyruvate dehydrogenase and TCA cycle		245	PWY3O-450	phosphatidylcholine biosynthesis I	18
246	MIN045795	Pyruvate dehydrogenase E1 component subunit alpha	PWY-5464	superpathway of cytosolic glycolysis (plants), pyruvate dehydrogenase and TCA cycle		246	PLPSAL-PWY	pyridoxal 5'-phosphate salvage I	17
247	MIN045796	Pyruvate dehydrogenase E1 component subunit alpha	PWY-5464	superpathway of cytosolic glycolysis (plants), pyruvate dehydrogenase and TCA cycle		247	PWY-5147	oleate biosynthesis I (plants)	17
248	MIN045793	Pyruvate dehydrogenase E1 component subunit alpha	PWY-5464	superpathway of cytosolic glycolysis (plants), pyruvate dehydrogenase and TCA cycle		248	PWY-6482	diphthamide biosynthesis	17
249	MIN045794	Pyruvate dehydrogenase E1 component subunit alpha	PWY-5464	superpathway of cytosolic glycolysis (plants), pyruvate dehydrogenase and TCA cycle		249	PWY-6595	superpathway of guanosine nucleotides degradation (plants)	17
250	MIN027782	Pyruvate dehydrogenase E1 component subunit alpha	PWY-5464	superpathway of cytosolic glycolysis (plants), pyruvate dehydrogenase and TCA cycle		250	PWY-6606	guanosine nucleotides degradation II	17
251	MIN027781	Pyruvate dehydrogenase E1 component subunit alpha	PWY-5464	superpathway of cytosolic glycolysis (plants), pyruvate dehydrogenase and TCA cycle		251	PWY-6607	guanosine nucleotides degradation I	17
252	MIN009343	Pyruvate decarboxylase	PWY-5464	superpathway of cytosolic glycolysis (plants), pyruvate dehydrogenase and TCA cycle		252	ARGDEG-III-PWY	arginine degradation IV (arginine decarboxylase/agmatine deiminase pathway)	16
253	MIN035728	Pyruvate decarboxylase family protein	PWY-5464	superpathway of cytosolic glycolysis (plants), pyruvate dehydrogenase and TCA cycle		253	ASPARTATE-DEG1-PWY	aspartate degradation I	16
254	MIN035727	Pyruvate decarboxylase, putative	PWY-5464	superpathway of cytosolic glycolysis (plants), pyruvate dehydrogenase and TCA cycle		254	ASPARTATESYN-PWY	aspartate biosynthesis	16
255	MIN035726	Pyruvate decarboxylase, putative	PWY-5464	superpathway of cytosolic glycolysis (plants), pyruvate dehydrogenase and TCA cycle		255	COA-PWY	coenzyme A biosynthesis	16
256	MIN096242	Pyruvate decarboxylase 1	PWY-5464	superpathway of cytosolic glycolysis (plants), pyruvate dehydrogenase and TCA cycle		256	PWY-43	putrescine biosynthesis II	16
257	MIN054225	Pyruvate decarboxylase family protein	PWY-5464	superpathway of cytosolic glycolysis (plants), pyruvate dehydrogenase and TCA cycle		257	PWY-5122	geranyl diphosphate biosynthesis	16
258	MIN034418	Phosphofructokinase, putative	PWY-5464	superpathway of cytosolic glycolysis (plants), pyruvate dehydrogenase and TCA cycle		258	PWY-6147	6-hydroxymethyl-dihydropterin diphosphate biosynthesis I	16
259	MIN034417	Phosphofructokinase family protein	PWY-5464	superpathway of cytosolic glycolysis (plants), pyruvate dehydrogenase and TCA cycle		259	PWY-6457	trans-cinnamoyl-CoA biosynthesis	16
260	MIN034420	Phosphofructokinase family protein	PWY-5464	superpathway of cytosolic glycolysis (plants), pyruvate dehydrogenase and TCA cycle		260	PWY-7206	pyrimidine deoxyribonucleotides dephosphorylation	16
261	MIN023157	Phosphofructokinase, putative	PWY-5464	superpathway of cytosolic glycolysis (plants), pyruvate dehydrogenase and TCA cycle		261	PWY-7224	purine deoxyribonucleosides salvage	16
262	MIN023156	Phosphofructokinase, putative	PWY-5464	superpathway of cytosolic glycolysis (plants), pyruvate dehydrogenase and TCA cycle		262	PWY1F-467	phenylpropanoid biosynthesis, initial reactions	16
263	MIN023155	Phosphofructokinase family protein	PWY-5464	superpathway of cytosolic glycolysis (plants), pyruvate dehydrogenase and TCA cycle		263	PWY-2781	cis-zeatin biosynthesis	15
264	MIN021855	6-phosphofructokinase 5, chloroplastic	PWY-5464	superpathway of cytosolic glycolysis (plants), pyruvate dehydrogenase and TCA cycle		264	PWY-5120	geranylgeranyl diphosphate biosynthesis	15
265	MIN021854	6-phosphofructokinase 5, chloroplastic	PWY-5464	superpathway of cytosolic glycolysis (plants), pyruvate dehydrogenase and TCA cycle		265	PWY-5337	stachyose biosynthesis	15
266	MIN028805	Phosphofructokinase, putative	PWY-5464	superpathway of cytosolic glycolysis (plants), pyruvate dehydrogenase and TCA cycle		266	PWY-66	GDP-L-fucose biosynthesis I (from GDP-D-mannose)	15
267	MIN028806	Phosphofructokinase, putative	PWY-5464	superpathway of cytosolic glycolysis (plants), pyruvate dehydrogenase and TCA cycle		267	PWY-6922	L-N&delta;-acetylornithine biosynthesis	15
268	MIN101894	Phosphofructokinase family protein	PWY-5464	superpathway of cytosolic glycolysis (plants), pyruvate dehydrogenase and TCA cycle		268	ILEUDEG-PWY	isoleucine degradation I	14
269	MIN010032	Pyrophosphate--fructose-6-phosphate 1-phosphotransferase beta subunit family protein	PWY-5464	superpathway of cytosolic glycolysis (plants), pyruvate dehydrogenase and TCA cycle		269	LIPAS-PWY	triacylglycerol degradation	14
270	MIN010030	Pyrophosphate--fructose 6-phosphate 1-phosphotransferase beta subunit	PWY-5464	superpathway of cytosolic glycolysis (plants), pyruvate dehydrogenase and TCA cycle		270	PROUT-PWY	proline degradation	14
271	MIN010031	Pyrophosphate--fructose-6-phosphate 1-phosphotransferase beta subunit family protein	PWY-5464	superpathway of cytosolic glycolysis (plants), pyruvate dehydrogenase and TCA cycle		271	PWY-5107	phytol salvage pathway	14
272	MIN048708	Pyrophosphate--fructose-6-phosphate 1-phosphotransferase beta subunit family protein	PWY-5464	superpathway of cytosolic glycolysis (plants), pyruvate dehydrogenase and TCA cycle		272	PWY-5791	1,4-dihydroxy-2-naphthoate biosynthesis II (plants)	14
273	MIN021856	6-phosphofructokinase	PWY-5464	superpathway of cytosolic glycolysis (plants), pyruvate dehydrogenase and TCA cycle		273	PWY-6959	L-ascorbate degradation V	14
274	MIN092702	Pyrophosphate--fructose 6-phosphate 1-phosphotransferase alpha subunit	PWY-5464	superpathway of cytosolic glycolysis (plants), pyruvate dehydrogenase and TCA cycle		274	PWY0-541	cyclopropane fatty acid (CFA) biosynthesis	14
275	MIN092703	Pyrophosphate--fructose 6-phosphate 1-phosphotransferase alpha subunit	PWY-5464	superpathway of cytosolic glycolysis (plants), pyruvate dehydrogenase and TCA cycle		275	PWY-6710	poly-hydroxy fatty acids biosynthesis	13
276	MIN092701	Pyrophosphate--fructose 6-phosphate 1-phosphotransferase alpha subunit	PWY-5464	superpathway of cytosolic glycolysis (plants), pyruvate dehydrogenase and TCA cycle		276	PWY-6754	S-methyl-5'-thioadenosine degradation I	13
277	MIN092704	Pyrophosphate--fructose 6-phosphate 1-phosphotransferase alpha subunit	PWY-5464	superpathway of cytosolic glycolysis (plants), pyruvate dehydrogenase and TCA cycle		277	PWY-7199	pyrimidine deoxyribonucleosides salvage	13
278	MIN028108	Pyrophosphate-fructose 6-phosphate 1-phosphotransferase alpha subunit	PWY-5464	superpathway of cytosolic glycolysis (plants), pyruvate dehydrogenase and TCA cycle		278	PWY-7205	CMP phosphorylation	13
279	MIN028109	Pyrophosphate-fructose 6-phosphate 1-phosphotransferase alpha subunit	PWY-5464	superpathway of cytosolic glycolysis (plants), pyruvate dehydrogenase and TCA cycle		279	PWY-7344	UDP-D-galactose biosynthesis	13
280	MIN015992	6-phosphofructokinase	PWY-5464	superpathway of cytosolic glycolysis (plants), pyruvate dehydrogenase and TCA cycle		280	PWY0-1329	succinate to cytochrome bo oxidase electron transfer	13
281	MIN023035	Fructose-bisphosphate aldolase	PWY-5464	superpathway of cytosolic glycolysis (plants), pyruvate dehydrogenase and TCA cycle		281	PWY0-1353	succinate to cytochrome bd oxidase electron transfer	13
282	MIN105441	Fructose-bisphosphate aldolase	PWY-5464	superpathway of cytosolic glycolysis (plants), pyruvate dehydrogenase and TCA cycle		282	P21-PWY	pentose phosphate pathway (partial)	12
283	MIN105442	Fructose-bisphosphate aldolase	PWY-5464	superpathway of cytosolic glycolysis (plants), pyruvate dehydrogenase and TCA cycle		283	PWY-4984	urea cycle	12
284	MIN059468	Fructose-bisphosphate aldolase	PWY-5464	superpathway of cytosolic glycolysis (plants), pyruvate dehydrogenase and TCA cycle		284	PWY-5098	chlorophyll a degradation I	12
285	MIN045719	Fructose-bisphosphate aldolase	PWY-5464	superpathway of cytosolic glycolysis (plants), pyruvate dehydrogenase and TCA cycle		285	PWY-5988	wound-induced proteolysis I	12
286	MIN045720	Fructose-bisphosphate aldolase	PWY-5464	superpathway of cytosolic glycolysis (plants), pyruvate dehydrogenase and TCA cycle		286	PWY-6018	seed germination protein turnover	12
287	MIN045717	Fructose-bisphosphate aldolase	PWY-5464	superpathway of cytosolic glycolysis (plants), pyruvate dehydrogenase and TCA cycle		287	PWY-6358	superpathway of D-myo-inositol (1,4,5)-trisphosphate metabolism	12
288	MIN045718	Fructose-bisphosphate aldolase	PWY-5464	superpathway of cytosolic glycolysis (plants), pyruvate dehydrogenase and TCA cycle		288	PWY-6364	D-myo-inositol (1,3,4)-trisphosphate biosynthesis	12
289	MIN028417	Fructose-bisphosphate aldolase	PWY-5464	superpathway of cytosolic glycolysis (plants), pyruvate dehydrogenase and TCA cycle		289	PWY-6927	chlorophyll a degradation II	12
290	MIN026112	Triosephosphate isomerase	PWY-5464	superpathway of cytosolic glycolysis (plants), pyruvate dehydrogenase and TCA cycle		290	PWY4FS-2	phosphatidylcholine biosynthesis II	12
291	MIN026257	Triosephosphate isomerase	PWY-5464	superpathway of cytosolic glycolysis (plants), pyruvate dehydrogenase and TCA cycle		291	PROSYN-PWY	proline biosynthesis I	11
292	MIN054452	Triosephosphate isomerase	PWY-5464	superpathway of cytosolic glycolysis (plants), pyruvate dehydrogenase and TCA cycle		292	PWY-5276	sulfite oxidation I (sulfite oxidoreductase)	11
293	MIN054451	Triosephosphate isomerase	PWY-5464	superpathway of cytosolic glycolysis (plants), pyruvate dehydrogenase and TCA cycle		293	PWY-5326	sulfite oxidation IV	11
294	MIN041125	Phosphoglycerate kinase	PWY-5464	superpathway of cytosolic glycolysis (plants), pyruvate dehydrogenase and TCA cycle		294	PWY-5461	betanidin degradation	11
295	MIN081178	Phosphoglycerate kinase	PWY-5464	superpathway of cytosolic glycolysis (plants), pyruvate dehydrogenase and TCA cycle		295	PWY-6122	5-aminoimidazole ribonucleotide biosynthesis II	11
296	MIN081177	Phosphoglycerate kinase	PWY-5464	superpathway of cytosolic glycolysis (plants), pyruvate dehydrogenase and TCA cycle		296	PWY-6277	superpathway of 5-aminoimidazole ribonucleotide biosynthesis	11
297	MIN081176	Phosphoglycerate kinase	PWY-5464	superpathway of cytosolic glycolysis (plants), pyruvate dehydrogenase and TCA cycle		297	PWY-6366	D-myo-inositol (1,4,5,6)-tetrakisphosphate biosynthesis	11
298	MIN081179	Phosphoglycerate kinase	PWY-5464	superpathway of cytosolic glycolysis (plants), pyruvate dehydrogenase and TCA cycle		298	PWY-7214	baicalein degradation (hydrogen peroxide detoxification)	11
299	MIN022786	Phosphoglycerate kinase	PWY-5464	superpathway of cytosolic glycolysis (plants), pyruvate dehydrogenase and TCA cycle		299	PWY-7346	UDP-&alpha;-D-glucuronate biosynthesis (from UDP-glucose)	11
300	MIN022784	Phosphoglycerate kinase	PWY-5464	superpathway of cytosolic glycolysis (plants), pyruvate dehydrogenase and TCA cycle		300	PWY0-1314	fructose degradation	11
301	MIN022782	Phosphoglycerate kinase	PWY-5464	superpathway of cytosolic glycolysis (plants), pyruvate dehydrogenase and TCA cycle		301	CHOLINE-BETAINE-ANA-PWY	choline degradation I	10
302	MIN022781	Phosphoglycerate kinase	PWY-5464	superpathway of cytosolic glycolysis (plants), pyruvate dehydrogenase and TCA cycle		302	HOMOSERSYN-PWY	homoserine biosynthesis	10
303	MIN022780	Phosphoglycerate kinase	PWY-5464	superpathway of cytosolic glycolysis (plants), pyruvate dehydrogenase and TCA cycle		303	PWY-4781	phytate degradation II	10
304	MIN022789	Phosphoglycerate kinase	PWY-5464	superpathway of cytosolic glycolysis (plants), pyruvate dehydrogenase and TCA cycle		304	PWY-5046	2-oxoisovalerate decarboxylation to isobutanoyl-CoA	10
305	MIN022788	Phosphoglycerate kinase	PWY-5464	superpathway of cytosolic glycolysis (plants), pyruvate dehydrogenase and TCA cycle		305	PWY-5084	2-oxoglutarate decarboxylation to succinyl-CoA	10
306	MIN022787	Phosphoglycerate kinase	PWY-5464	superpathway of cytosolic glycolysis (plants), pyruvate dehydrogenase and TCA cycle		306	PWY-5111	CMP-KDO biosynthesis II (from D-arabinose 5-phosphate)	10
307	MIN022773	Phosphoglycerate kinase	PWY-5464	superpathway of cytosolic glycolysis (plants), pyruvate dehydrogenase and TCA cycle		307	PWY-7343	UDP-glucose biosynthesis	10
308	MIN022772	Phosphoglycerate kinase	PWY-5464	superpathway of cytosolic glycolysis (plants), pyruvate dehydrogenase and TCA cycle		308	PWY0-1313	acetate conversion to acetyl-CoA	10
309	MIN022775	Phosphoglycerate kinase	PWY-5464	superpathway of cytosolic glycolysis (plants), pyruvate dehydrogenase and TCA cycle		309	PWY-3385	choline biosynthesis I	9
310	MIN022774	Phosphoglycerate kinase	PWY-5464	superpathway of cytosolic glycolysis (plants), pyruvate dehydrogenase and TCA cycle		310	PWY-5172	acetyl-CoA biosynthesis III (from citrate)	9
311	MIN022771	Phosphoglycerate kinase	PWY-5464	superpathway of cytosolic glycolysis (plants), pyruvate dehydrogenase and TCA cycle		311	PWY-6012	acyl carrier protein metabolism	9
312	MIN022770	Phosphoglycerate kinase	PWY-5464	superpathway of cytosolic glycolysis (plants), pyruvate dehydrogenase and TCA cycle		312	PWY-6121	5-aminoimidazole ribonucleotide biosynthesis I	9
313	MIN022776	Phosphoglycerate kinase	PWY-5464	superpathway of cytosolic glycolysis (plants), pyruvate dehydrogenase and TCA cycle		313	PWY-6164	3-dehydroquinate biosynthesis I	9
314	MIN022779	Phosphoglycerate kinase	PWY-5464	superpathway of cytosolic glycolysis (plants), pyruvate dehydrogenase and TCA cycle		314	PWY-6605	adenine and adenosine salvage II	9
315	MIN022778	Phosphoglycerate kinase	PWY-5464	superpathway of cytosolic glycolysis (plants), pyruvate dehydrogenase and TCA cycle		315	PWY-6619	adenine and adenosine salvage VI	9
316	MIN022791	Phosphoglycerate kinase	PWY-5464	superpathway of cytosolic glycolysis (plants), pyruvate dehydrogenase and TCA cycle		316	PWY-7158	phenylalanine degradation V	9
317	MIN022793	Phosphoglycerate kinase	PWY-5464	superpathway of cytosolic glycolysis (plants), pyruvate dehydrogenase and TCA cycle		317	PWY4FS-6	phosphatidylethanolamine biosynthesis II	9
318	MIN022792	Phosphoglycerate kinase	PWY-5464	superpathway of cytosolic glycolysis (plants), pyruvate dehydrogenase and TCA cycle		318	ALANINE-DEG3-PWY	alanine degradation III	8
319	MIN022795	Phosphoglycerate kinase	PWY-5464	superpathway of cytosolic glycolysis (plants), pyruvate dehydrogenase and TCA cycle		319	ALANINE-SYN2-PWY	alanine biosynthesis II	8
320	MIN022794	Phosphoglycerate kinase	PWY-5464	superpathway of cytosolic glycolysis (plants), pyruvate dehydrogenase and TCA cycle		320	ASPARAGINE-BIOSYNTHESIS	asparagine biosynthesis I	8
321	MIN022797	Phosphoglycerate kinase	PWY-5464	superpathway of cytosolic glycolysis (plants), pyruvate dehydrogenase and TCA cycle		321	ASPARAGINESYN-PWY	asparagine biosynthesis II	8
322	MIN022796	Phosphoglycerate kinase	PWY-5464	superpathway of cytosolic glycolysis (plants), pyruvate dehydrogenase and TCA cycle		322	PWY-3982	uracil degradation I (reductive)	8
323	MIN022798	Phosphoglycerate kinase	PWY-5464	superpathway of cytosolic glycolysis (plants), pyruvate dehydrogenase and TCA cycle		323	PWY-4321	glutamate degradation IV	8
324	MIN006676	Phosphoglycerate kinase	PWY-5464	superpathway of cytosolic glycolysis (plants), pyruvate dehydrogenase and TCA cycle		324	PWY-4861	UDP-D-galacturonate biosynthesis I (from UDP-D-glucuronate)	8
325	MIN021025	Phosphoglycerate kinase	PWY-5464	superpathway of cytosolic glycolysis (plants), pyruvate dehydrogenase and TCA cycle		325	PWY-5142	acyl-ACP thioesterase pathway	8
326	MIN102038	Phosphoglycerate kinase	PWY-5464	superpathway of cytosolic glycolysis (plants), pyruvate dehydrogenase and TCA cycle		326	PWY-5669	phosphatidylethanolamine biosynthesis I	8
327	MIN002278	2,3-bisphosphoglycerate-independent phosphoglycerate mutase	PWY-5464	superpathway of cytosolic glycolysis (plants), pyruvate dehydrogenase and TCA cycle		327	PWY-5787	oligomeric urushiol biosynthesis	8
328	MIN031890	2,3-bisphosphoglycerate-independent phosphoglycerate mutase, putative	PWY-5464	superpathway of cytosolic glycolysis (plants), pyruvate dehydrogenase and TCA cycle		328	PWY-5934	iron reduction and absorption	8
329	MIN031893	2,3-bisphosphoglycerate-independent phosphoglycerate mutase, putative	PWY-5464	superpathway of cytosolic glycolysis (plants), pyruvate dehydrogenase and TCA cycle		329	PWY-6305	putrescine biosynthesis IV	8
330	MIN031892	2,3-bisphosphoglycerate-independent phosphoglycerate mutase, putative	PWY-5464	superpathway of cytosolic glycolysis (plants), pyruvate dehydrogenase and TCA cycle		330	PWY-695	abscisic acid biosynthesis	8
331	MIN031891	2,3-bisphosphoglycerate-independent phosphoglycerate mutase, putative	PWY-5464	superpathway of cytosolic glycolysis (plants), pyruvate dehydrogenase and TCA cycle		331	PWY-7096	triclosan resistance	8
332	MIN031889	2,3-bisphosphoglycerate-independent phosphoglycerate mutase, putative	PWY-5464	superpathway of cytosolic glycolysis (plants), pyruvate dehydrogenase and TCA cycle		332	PWY-7183	pyrimidine nucleobases salvage I	8
333	MIN031888	2,3-bisphosphoglycerate-independent phosphoglycerate mutase, putative	PWY-5464	superpathway of cytosolic glycolysis (plants), pyruvate dehydrogenase and TCA cycle		333	PWY0-1325	superpathway of asparagine biosynthesis	8
334	MIN065860	Phosphoglycerate/bisphosphoglycerate mutase family protein	PWY-5464	superpathway of cytosolic glycolysis (plants), pyruvate dehydrogenase and TCA cycle		334	PWY4FS-12	VTC2 cycle	8
335	MIN065862	Phosphoglycerate/bisphosphoglycerate mutase family protein	PWY-5464	superpathway of cytosolic glycolysis (plants), pyruvate dehydrogenase and TCA cycle		335	HOMOSER-THRESYN-PWY	threonine biosynthesis from homoserine	7
336	MIN065861	Phosphoglycerate/bisphosphoglycerate mutase family protein	PWY-5464	superpathway of cytosolic glycolysis (plants), pyruvate dehydrogenase and TCA cycle		336	LCYSDEG-PWY	L-cysteine degradation II	7
337	MIN065863	Phosphoglycerate/bisphosphoglycerate mutase family protein	PWY-5464	superpathway of cytosolic glycolysis (plants), pyruvate dehydrogenase and TCA cycle		337	PWY-2301	myo-inositol biosynthesis	7
338	MIN008949	2,3-bisphosphoglycerate-independent phosphoglycerate mutase	PWY-5464	superpathway of cytosolic glycolysis (plants), pyruvate dehydrogenase and TCA cycle		338	PWY-5269	cardiolipin biosynthesis II	7
339	MIN023418	2,3-bisphosphoglycerate-dependent phosphoglycerate mutase	PWY-5464	superpathway of cytosolic glycolysis (plants), pyruvate dehydrogenase and TCA cycle		339	PWY-5441	S-methylmethionine cycle	7
340	MIN023934	2,3-bisphosphoglycerate-dependent phosphoglycerate mutase	PWY-5464	superpathway of cytosolic glycolysis (plants), pyruvate dehydrogenase and TCA cycle		340	PWY-6430	thymine degradation	7
341	MIN022509	2,3-bisphosphoglycerate-dependent phosphoglycerate mutase	PWY-5464	superpathway of cytosolic glycolysis (plants), pyruvate dehydrogenase and TCA cycle		341	PWY-6898	thiamin salvage III	7
342	MIN022508	Phosphoglycerate mutase, putative	PWY-5464	superpathway of cytosolic glycolysis (plants), pyruvate dehydrogenase and TCA cycle		342	PWY-6950	DIMBOA-glucoside biosynthesis	7
343	MIN016564	2,3-bisphosphoglycerate-dependent phosphoglycerate mutase	PWY-5464	superpathway of cytosolic glycolysis (plants), pyruvate dehydrogenase and TCA cycle		343	PWY-7170	phytochromobilin biosynthesis	7
344	MIN016565	Phosphoglycerate mutase	PWY-5464	superpathway of cytosolic glycolysis (plants), pyruvate dehydrogenase and TCA cycle		344	PWY0-1275	lipoate biosynthesis and incorporation II	7
345	MIN016561	Phosphoglycerate mutase	PWY-5464	superpathway of cytosolic glycolysis (plants), pyruvate dehydrogenase and TCA cycle		345	PWY0-1545	cardiolipin biosynthesis III	7
346	MIN016560	Phosphoglycerate mutase	PWY-5464	superpathway of cytosolic glycolysis (plants), pyruvate dehydrogenase and TCA cycle		346	PWY0-823	arginine degradation III (arginine decarboxylase/agmatinase pathway)	7
347	MIN016563	2,3-bisphosphoglycerate-dependent phosphoglycerate mutase	PWY-5464	superpathway of cytosolic glycolysis (plants), pyruvate dehydrogenase and TCA cycle		347	PWY1F-353	glycine betaine biosynthesis III (plants)	7
348	MIN016562	Phosphoglycerate mutase	PWY-5464	superpathway of cytosolic glycolysis (plants), pyruvate dehydrogenase and TCA cycle		348	THIOREDOX-PWY	thioredoxin pathway	7
349	MIN015293	Phosphoglycerate mutase, putative	PWY-5464	superpathway of cytosolic glycolysis (plants), pyruvate dehydrogenase and TCA cycle		349	UDPNACETYLGALSYN-PWY	UDP-N-acetyl-D-glucosamine biosynthesis II	7
350	MIN017714	Enolase, putative	PWY-5464	superpathway of cytosolic glycolysis (plants), pyruvate dehydrogenase and TCA cycle		350	ARGDEG-V-PWY	arginine degradation X (arginine monooxygenase pathway)	6
351	MIN084778	Enolase, putative	PWY-5464	superpathway of cytosolic glycolysis (plants), pyruvate dehydrogenase and TCA cycle		351	PWY-101	photosynthesis light reactions	6
352	MIN008368	Enolase family protein	PWY-5464	superpathway of cytosolic glycolysis (plants), pyruvate dehydrogenase and TCA cycle		352	PWY-1881	formate oxidation to CO2	6
353	MIN008369	Enolase family protein	PWY-5464	superpathway of cytosolic glycolysis (plants), pyruvate dehydrogenase and TCA cycle		353	PWY-3461	tyrosine biosynthesis II	6
354	MIN106151	Enolase	PWY-5464	superpathway of cytosolic glycolysis (plants), pyruvate dehydrogenase and TCA cycle		354	PWY-4981	proline biosynthesis II (from arginine)	6
355	MIN060876	Enolase, putative	PWY-5464	superpathway of cytosolic glycolysis (plants), pyruvate dehydrogenase and TCA cycle		355	PWY-5080	very long chain fatty acid biosynthesis I	6
356	MIN060881	Enolase, putative	PWY-5464	superpathway of cytosolic glycolysis (plants), pyruvate dehydrogenase and TCA cycle		356	PWY-6120	tyrosine biosynthesis III	6
357	MIN060880	Enolase, putative	PWY-5464	superpathway of cytosolic glycolysis (plants), pyruvate dehydrogenase and TCA cycle		357	PWY-6330	acetaldehyde biosynthesis II	6
358	MIN060879	Enolase, putative	PWY-5464	superpathway of cytosolic glycolysis (plants), pyruvate dehydrogenase and TCA cycle		358	PWY-6689	tRNA splicing	6
359	MIN060877	Enolase, putative	PWY-5464	superpathway of cytosolic glycolysis (plants), pyruvate dehydrogenase and TCA cycle		359	PWY-7036	very long chain fatty acid biosynthesis II	6
360	MIN060878	Enolase, putative	PWY-5464	superpathway of cytosolic glycolysis (plants), pyruvate dehydrogenase and TCA cycle		360	PWY0-1299	arginine dependent acid resistance	6
361	MIN019009	Pyruvate kinase, putative	PWY-5464	superpathway of cytosolic glycolysis (plants), pyruvate dehydrogenase and TCA cycle		361	PWY3O-440	acetoin biosynthesis III	6
362	MIN019008	Pyruvate kinase family protein	PWY-5464	superpathway of cytosolic glycolysis (plants), pyruvate dehydrogenase and TCA cycle		362	PYRIDNUCSYN-PWY	NAD biosynthesis I (from aspartate)	6
363	MIN019010	Pyruvate kinase, putative	PWY-5464	superpathway of cytosolic glycolysis (plants), pyruvate dehydrogenase and TCA cycle		363	PWY-1422	vitamin E biosynthesis	5
364	MIN032671	Pyruvate kinase	PWY-5464	superpathway of cytosolic glycolysis (plants), pyruvate dehydrogenase and TCA cycle		364	PWY-4341	glutamate biosynthesis V	5
365	MIN032672	Pyruvate kinase	PWY-5464	superpathway of cytosolic glycolysis (plants), pyruvate dehydrogenase and TCA cycle		365	PWY-5278	sulfite oxidation III	5
366	MIN010321	Pyruvate kinase	PWY-5464	superpathway of cytosolic glycolysis (plants), pyruvate dehydrogenase and TCA cycle		366	PWY-5653	NAD biosynthesis from 2-amino-3-carboxymuconate semialdehyde	5
367	MIN054367	Pyruvate kinase	PWY-5464	superpathway of cytosolic glycolysis (plants), pyruvate dehydrogenase and TCA cycle		367	PWY-581	indole-3-acetate biosynthesis II	5
368	MIN054366	Pyruvate kinase	PWY-5464	superpathway of cytosolic glycolysis (plants), pyruvate dehydrogenase and TCA cycle		368	PWY-5945	zeaxanthin, antheraxanthin and violaxanthin interconversion	5
369	MIN084774	Pyruvate kinase	PWY-5464	superpathway of cytosolic glycolysis (plants), pyruvate dehydrogenase and TCA cycle		369	PWY-6173	histamine biosynthesis	5
370	MIN084775	Pyruvate kinase	PWY-5464	superpathway of cytosolic glycolysis (plants), pyruvate dehydrogenase and TCA cycle		370	PWY-6466	pyridoxal 5'-phosphate biosynthesis II	5
371	MIN012376	Pyruvate kinase	PWY-5464	superpathway of cytosolic glycolysis (plants), pyruvate dehydrogenase and TCA cycle		371	PWY-6801	volatile esters biosynthesis (during fruit ripening)	5
372	MIN007972	Pyruvate kinase	PWY-5464	superpathway of cytosolic glycolysis (plants), pyruvate dehydrogenase and TCA cycle		372	PWY-6837	fatty acid beta-oxidation V (unsaturated, odd number, di-isomerase-dependent)	5
373	MIN007973	Pyruvate kinase	PWY-5464	superpathway of cytosolic glycolysis (plants), pyruvate dehydrogenase and TCA cycle		373	PWY0-1305	glutamate dependent acid resistance	5
374	MIN000552	Pyruvate kinase	PWY-5464	superpathway of cytosolic glycolysis (plants), pyruvate dehydrogenase and TCA cycle		374	PWY0-1507	biotin biosynthesis from 8-amino-7-oxononanoate	5
375	MIN000553	Pyruvate kinase	PWY-5464	superpathway of cytosolic glycolysis (plants), pyruvate dehydrogenase and TCA cycle		375	PWY3DJ-12	ceramide de novo biosynthesis	5
376	MIN000551	Pyruvate kinase	PWY-5464	superpathway of cytosolic glycolysis (plants), pyruvate dehydrogenase and TCA cycle		376	PWY3O-210	glutamate degradation IX (via 4-aminobutyrate)	5
377	MIN106763	Pyruvate kinase	PWY-5464	superpathway of cytosolic glycolysis (plants), pyruvate dehydrogenase and TCA cycle		377	PWY4FS-7	phosphatidylglycerol biosynthesis I (plastidic)	5
378	MIN106762	Pyruvate kinase	PWY-5464	superpathway of cytosolic glycolysis (plants), pyruvate dehydrogenase and TCA cycle		378	PWY4FS-8	phosphatidylglycerol biosynthesis II (non-plastidic)	5
379	MIN011029	Pyruvate kinase	PWY-5464	superpathway of cytosolic glycolysis (plants), pyruvate dehydrogenase and TCA cycle		379	SULFMETII-PWY	sulfate reduction II (assimilatory)	5
380	MIN020181	Pyruvate kinase	PWY-5464	superpathway of cytosolic glycolysis (plants), pyruvate dehydrogenase and TCA cycle		380	CITRULLINE-DEG-PWY	citrulline degradation	4
381	MIN020182	Pyruvate kinase	PWY-5464	superpathway of cytosolic glycolysis (plants), pyruvate dehydrogenase and TCA cycle		381	MENAQUINONESYN-PWY	menaquinol-8 biosynthesis	4
382	MIN020180	Pyruvate kinase	PWY-5464	superpathway of cytosolic glycolysis (plants), pyruvate dehydrogenase and TCA cycle		382	PWY-2681	trans-zeatin biosynthesis	4
383	MIN005343	Pyruvate kinase	PWY-5464	superpathway of cytosolic glycolysis (plants), pyruvate dehydrogenase and TCA cycle		383	PWY-4702	phytate degradation I	4
384	MIN016804	Pyruvate kinase	PWY-5464	superpathway of cytosolic glycolysis (plants), pyruvate dehydrogenase and TCA cycle		384	PWY-5125	anthocyanin biosynthesis (cyanidin 3-O-glucoside)	4
385	MIN016803	Pyruvate kinase	PWY-5464	superpathway of cytosolic glycolysis (plants), pyruvate dehydrogenase and TCA cycle		385	PWY-5153	anthocyanin biosynthesis (delphinidin 3-O-glucoside)	4
386	MIN061312	Pyruvate kinase	PWY-5464	superpathway of cytosolic glycolysis (plants), pyruvate dehydrogenase and TCA cycle		386	PWY-5343	ajugose biosynthesis II (galactinol-independent)	4
387	MIN015898	Pyruvate kinase	PWY-5464	superpathway of cytosolic glycolysis (plants), pyruvate dehydrogenase and TCA cycle		387	PWY-5350	thiosulfate disproportionation III (rhodanese)	4
388	MIN056414	Pyruvate kinase	PWY-5464	superpathway of cytosolic glycolysis (plants), pyruvate dehydrogenase and TCA cycle		388	PWY-5849	menaquinol-6 biosynthesis	4
389	MIN056413	Pyruvate kinase	PWY-5464	superpathway of cytosolic glycolysis (plants), pyruvate dehydrogenase and TCA cycle		389	PWY-5874	heme degradation	4
390	MIN078897	Glyceraldehyde-3-phosphate dehydrogenase	PWY-5464	superpathway of cytosolic glycolysis (plants), pyruvate dehydrogenase and TCA cycle		390	PWY-63	UDP-L-arabinose biosynthesis I (from UDP-xylose)	4
391	MIN078896	Glyceraldehyde-3-phosphate dehydrogenase	PWY-5464	superpathway of cytosolic glycolysis (plants), pyruvate dehydrogenase and TCA cycle		391	PWY-6543	4-aminobenzoate biosynthesis	4
392	MIN078895	Glyceraldehyde-3-phosphate dehydrogenase	PWY-5464	superpathway of cytosolic glycolysis (plants), pyruvate dehydrogenase and TCA cycle		392	PWY-6900	(Z)-butanethiol-S-oxide biosynthesis	4
393	MIN078894	Glyceraldehyde-3-phosphate dehydrogenase	PWY-5464	superpathway of cytosolic glycolysis (plants), pyruvate dehydrogenase and TCA cycle		393	PWY-6931	seleno-amino acid detoxification and volatilization I	4
394	MIN078893	Glyceraldehyde-3-phosphate dehydrogenase	PWY-5464	superpathway of cytosolic glycolysis (plants), pyruvate dehydrogenase and TCA cycle		394	PWY-6932	selenate reduction	4
395	MIN078892	Glyceraldehyde-3-phosphate dehydrogenase	PWY-5464	superpathway of cytosolic glycolysis (plants), pyruvate dehydrogenase and TCA cycle		395	PWY-7267	anthocyanin biosynthesis (pelargonidin 3-O-glucoside)	4
396	MIN078898	Glyceraldehyde-3-phosphate dehydrogenase	PWY-5464	superpathway of cytosolic glycolysis (plants), pyruvate dehydrogenase and TCA cycle		396	PWY0-501	lipoate biosynthesis and incorporation I	4
397	MIN054427	Glyceraldehyde-3-phosphate dehydrogenase C	PWY-5464	superpathway of cytosolic glycolysis (plants), pyruvate dehydrogenase and TCA cycle		397	PWYQT-4427	sulfolipid biosynthesis	4
398	MIN054426	Glyceraldehyde-3-phosphate dehydrogenase C	PWY-5464	superpathway of cytosolic glycolysis (plants), pyruvate dehydrogenase and TCA cycle		398	ARG-PRO-PWY	arginine degradation VI (arginase 2 pathway)	3
399	MIN001318	NADP-dependent glyceraldehyde-3-phosphate dehydrogenase	PWY-5464	superpathway of cytosolic glycolysis (plants), pyruvate dehydrogenase and TCA cycle		399	ARGASEDEG-PWY	arginine degradation I (arginase pathway)	3
400	MIN001319	NADP-dependent glyceraldehyde-3-phosphate dehydrogenase	PWY-5464	superpathway of cytosolic glycolysis (plants), pyruvate dehydrogenase and TCA cycle		400	MANNCAT-PWY	D-mannose degradation	3
401	MIN001320	NADP-dependent glyceraldehyde-3-phosphate dehydrogenase	PWY-5464	superpathway of cytosolic glycolysis (plants), pyruvate dehydrogenase and TCA cycle		401	PWY-4841	UDP-&alpha;-D-glucuronate biosynthesis (from myo-inositol)	3
402	MIN000300	Glyceraldehyde-3-phosphate dehydrogenase	PWY-5464	superpathway of cytosolic glycolysis (plants), pyruvate dehydrogenase and TCA cycle		402	PWY-5403	betaxanthin biosynthesis (via dopamine)	3
403	MIN106280	Glyceraldehyde 3-phosphate dehydrogenase	PWY-5464	superpathway of cytosolic glycolysis (plants), pyruvate dehydrogenase and TCA cycle		403	PWY-5691	urate degradation to allantoin	3
404	MIN019327	Glyceraldehyde 3-phosphate dehydrogenase 1 family protein	PWY-5464	superpathway of cytosolic glycolysis (plants), pyruvate dehydrogenase and TCA cycle		404	PWY-5725	farnesene biosynthesis	3
405	MIN013189	Glyceraldehyde-3-phosphate dehydrogenase	PWY-5464	superpathway of cytosolic glycolysis (plants), pyruvate dehydrogenase and TCA cycle		405	PWY-5733	germacrene biosynthesis	3
406	MIN102816	Glyceraldehyde-3-phosphate dehydrogenase B	PWY-5464	superpathway of cytosolic glycolysis (plants), pyruvate dehydrogenase and TCA cycle		406	PWY-6030	serotonin and melatonin biosynthesis	3
407	MIN058013	Glyceraldehyde-3-phosphate dehydrogenase C	PWY-5464	superpathway of cytosolic glycolysis (plants), pyruvate dehydrogenase and TCA cycle		407	PWY-6275	&beta;-caryophyllene biosynthesis	3
408	MIN058012	Glyceraldehyde-3-phosphate dehydrogenase C	PWY-5464	superpathway of cytosolic glycolysis (plants), pyruvate dehydrogenase and TCA cycle		408	PWY-6473	4-aminobutyrate degradation IV	3
409	MIN058015	Glyceraldehyde 3-phosphate dehydrogenase, putative	PWY-5464	superpathway of cytosolic glycolysis (plants), pyruvate dehydrogenase and TCA cycle		409	PWY-6535	4-aminobutyrate degradation I	3
410	MIN058014	Glyceraldehyde 3-phosphate dehydrogenase, putative	PWY-5464	superpathway of cytosolic glycolysis (plants), pyruvate dehydrogenase and TCA cycle		410	PWY-6539	petivericin biosynthesis	3
411	MIN027106	Glyceraldehyde 3-phosphate dehydrogenase	PWY-5464	superpathway of cytosolic glycolysis (plants), pyruvate dehydrogenase and TCA cycle		411	PWY-901	methylglyoxal degradation II	3
412	MIN083526	Fumarate hydratase class II	PWY-5464	superpathway of cytosolic glycolysis (plants), pyruvate dehydrogenase and TCA cycle		412	PWY0-522	lipoate salvage I	3
413	MIN079250	Succinyl-CoA ligase [ADP-forming] subunit beta	PWY-5464	superpathway of cytosolic glycolysis (plants), pyruvate dehydrogenase and TCA cycle		413	PWY4FS-3	phosphatidylcholine biosynthesis III	3
414	MIN079248	Succinyl-CoA ligase [ADP-forming] subunit beta	PWY-5464	superpathway of cytosolic glycolysis (plants), pyruvate dehydrogenase and TCA cycle		414	PWY4FS-4	phosphatidylcholine biosynthesis IV	3
415	MIN079249	Succinyl-CoA ligase [ADP-forming] subunit beta	PWY-5464	superpathway of cytosolic glycolysis (plants), pyruvate dehydrogenase and TCA cycle		415	ARG-GLU-PWY	arginine degradation VII (arginase 3 pathway)	2
416	MIN079247	Succinyl-CoA ligase [ADP-forming] subunit beta	PWY-5464	superpathway of cytosolic glycolysis (plants), pyruvate dehydrogenase and TCA cycle		416	GLUT-REDOX-PWY	glutathione redox reactions II	2
417	MIN017078	Succinyl-CoA ligase [ADP-forming] subunit alpha	PWY-5464	superpathway of cytosolic glycolysis (plants), pyruvate dehydrogenase and TCA cycle		417	LYSINE-DEG1-PWY	lysine degradation II	2
418	MIN101747	Succinyl-CoA ligase [ADP-forming] subunit alpha	PWY-5464	superpathway of cytosolic glycolysis (plants), pyruvate dehydrogenase and TCA cycle		418	PWY-3341	proline biosynthesis III	2
419	MIN003924	2-oxoglutarate dehydrogenase E1 component family protein	PWY-5464	superpathway of cytosolic glycolysis (plants), pyruvate dehydrogenase and TCA cycle		419	PWY-5032	ent-kaurene biosynthesis I	2
420	MIN003922	2-oxoglutarate dehydrogenase E1 component family protein	PWY-5464	superpathway of cytosolic glycolysis (plants), pyruvate dehydrogenase and TCA cycle		420	PWY-5070	gibberellin biosynthesis I (non C-3, non C-13 hydroxylation)	2
421	MIN072188	2-oxoglutarate dehydrogenase E1 component family protein	PWY-5464	superpathway of cytosolic glycolysis (plants), pyruvate dehydrogenase and TCA cycle		421	PWY-5175	lactucaxanthin biosynthesis	2
422	MIN072189	2-oxoglutarate dehydrogenase E1 component family protein	PWY-5464	superpathway of cytosolic glycolysis (plants), pyruvate dehydrogenase and TCA cycle		422	PWY-5271	phaseic acid biosynthesis	2
423	MIN011822	Citrate synthase	PWY-5464	superpathway of cytosolic glycolysis (plants), pyruvate dehydrogenase and TCA cycle		423	PWY-5697	allantoin degradation to ureidoglycolate I (urea producing)	2
424	MIN020433	Citrate synthase	PWY-5464	superpathway of cytosolic glycolysis (plants), pyruvate dehydrogenase and TCA cycle		424	PWY-5785	di-trans,poly-cis-undecaprenyl phosphate biosynthesis	2
425	MIN017330	Aconitate hydratase family protein	PWY-5464	superpathway of cytosolic glycolysis (plants), pyruvate dehydrogenase and TCA cycle		425	PWY-5946	&delta;-carotene biosynthesis	2
426	MIN009554	Aconitate hydratase 1	PWY-5464	superpathway of cytosolic glycolysis (plants), pyruvate dehydrogenase and TCA cycle		426	PWY-6	GDP-L-fucose biosynthesis II (from L-fucose)	2
427	MIN080657	Aconitate hydratase family protein	PWY-5464	superpathway of cytosolic glycolysis (plants), pyruvate dehydrogenase and TCA cycle		427	PWY-6035	2,3-cis-flavanols biosynthesis	2
428	MIN075387	Aconitate hydratase 1	PWY-5464	superpathway of cytosolic glycolysis (plants), pyruvate dehydrogenase and TCA cycle		428	PWY-6363	D-myo-inositol (1,4,5)-trisphosphate degradation	2
429	MIN075388	Aconitate hydratase 1	PWY-5464	superpathway of cytosolic glycolysis (plants), pyruvate dehydrogenase and TCA cycle		429	PWY-6653	ent -kaurene biosynthesis II	2
430	MIN075385	Aconitate hydratase 1	PWY-5464	superpathway of cytosolic glycolysis (plants), pyruvate dehydrogenase and TCA cycle		430	PWY-6756	S-methyl-5'-thioadenosine degradation II	2
431	MIN075386	Aconitate hydratase 1	PWY-5464	superpathway of cytosolic glycolysis (plants), pyruvate dehydrogenase and TCA cycle		431	PWY-6784	cellulose and hemicellulose degradation (cellulolosome)	2
432	MIN020927	Aconitate hydratase 3	PWY-5464	superpathway of cytosolic glycolysis (plants), pyruvate dehydrogenase and TCA cycle		432	PWY-6825	phosphatidylcholine biosynthesis V	2
433	MIN005659	Aconitate hydratase family protein	PWY-5464	superpathway of cytosolic glycolysis (plants), pyruvate dehydrogenase and TCA cycle		433	PWY-6887	kauralexin biosynthesis	2
434	MIN044307	Aconitate hydratase 3	PWY-5464	superpathway of cytosolic glycolysis (plants), pyruvate dehydrogenase and TCA cycle		434	PWY-6890	4-amino-2-methyl-5-diphosphomethylpyrimidine biosynthesis	2
435	MIN055040	Succinate dehydrogenase subunit 4	PWY-5464	superpathway of cytosolic glycolysis (plants), pyruvate dehydrogenase and TCA cycle		435	PWY-701	methionine degradation II	2
436	MIN055042	Succinate dehydrogenase subunit 4	PWY-5464	superpathway of cytosolic glycolysis (plants), pyruvate dehydrogenase and TCA cycle		436	PWY0-1021	alanine biosynthesis III	2
437	MIN010156	Succinate dehydrogenase subunit 3	PWY-5464	superpathway of cytosolic glycolysis (plants), pyruvate dehydrogenase and TCA cycle		437	PWY1F-823	leucopelargonidin and leucocyanidin biosynthesis	2
438	MIN102107	Succinate dehydrogenase [ubiquinone] iron-sulfur subunit 3, mitochondrial	PWY-5464	superpathway of cytosolic glycolysis (plants), pyruvate dehydrogenase and TCA cycle		438	GLUCONSUPER-PWY	D-gluconate degradation	1
439	MIN069595	Succinate dehydrogenase flavoprotein subunit,mitochondrial	PWY-5464	superpathway of cytosolic glycolysis (plants), pyruvate dehydrogenase and TCA cycle		439	GLUGLNSYN-PWY	glutamate biosynthesis IV	1
440	MIN069596	Succinate dehydrogenase flavoprotein subunit,mitochondrial	PWY-5464	superpathway of cytosolic glycolysis (plants), pyruvate dehydrogenase and TCA cycle		440	GLUTAMINEFUM-PWY	glutamine degradation II	1
441	MIN027612	Mitochondrial succinate dehydrogenase iron sulfur subunit	PWY-5464	superpathway of cytosolic glycolysis (plants), pyruvate dehydrogenase and TCA cycle		441	GLUTSYN-PWY	glutamate biosynthesis I	1
442	MIN027611	Mitochondrial succinate dehydrogenase iron sulfur subunit	PWY-5464	superpathway of cytosolic glycolysis (plants), pyruvate dehydrogenase and TCA cycle		442	ORN-AMINOPENTANOATE-CAT-PWY	ornithine degradation I (proline biosynthesis)	1
443	MIN106729	Isocitrate dehydrogenase, putative	PWY-5464	superpathway of cytosolic glycolysis (plants), pyruvate dehydrogenase and TCA cycle		443	PWY-1061	homogalacturonan biosynthesis	1
444	MIN103753	Isocitrate dehydrogenase subunit 1	PWY-5464	superpathway of cytosolic glycolysis (plants), pyruvate dehydrogenase and TCA cycle		444	PWY-2161B	glutamate removal from folates	1
445	MIN068517	Malate dehydrogenase	PWY-5464	superpathway of cytosolic glycolysis (plants), pyruvate dehydrogenase and TCA cycle		445	PWY-3101	flavonol biosynthesis	1
446	MIN068518	Malate dehydrogenase	PWY-5464	superpathway of cytosolic glycolysis (plants), pyruvate dehydrogenase and TCA cycle		446	PWY-46	putrescine biosynthesis III	1
447	MIN068519	Malate dehydrogenase	PWY-5464	superpathway of cytosolic glycolysis (plants), pyruvate dehydrogenase and TCA cycle		447	PWY-5060	luteolin biosynthesis	1
448	MIN060837	Malate dehydrogenase	PWY-5464	superpathway of cytosolic glycolysis (plants), pyruvate dehydrogenase and TCA cycle		448	PWY-5086	chlorophyll a biosynthesis I	1
449	MIN060834	Malate dehydrogenase	PWY-5464	superpathway of cytosolic glycolysis (plants), pyruvate dehydrogenase and TCA cycle		449	PWY-5138	unsaturated, even numbered fatty acid &beta;-oxidation	1
450	MIN060835	Malate dehydrogenase	PWY-5464	superpathway of cytosolic glycolysis (plants), pyruvate dehydrogenase and TCA cycle		450	PWY-5349	esculetin biosynthesis	1
451	MIN060836	Malate dehydrogenase	PWY-5464	superpathway of cytosolic glycolysis (plants), pyruvate dehydrogenase and TCA cycle		451	PWY-5377	&alpha;-amyrin biosynthesis	1
452	MIN028348	Malate dehydrogenase	PWY-5464	superpathway of cytosolic glycolysis (plants), pyruvate dehydrogenase and TCA cycle		452	PWY-5481	pyruvate fermentation to lactate	1
453	MIN028349	Malate dehydrogenase	PWY-5464	superpathway of cytosolic glycolysis (plants), pyruvate dehydrogenase and TCA cycle		453	PWY-5704	urea degradation II	1
454	MIN050648	Malate dehydrogenase	PWY-5464	superpathway of cytosolic glycolysis (plants), pyruvate dehydrogenase and TCA cycle		454	PWY-5756	saponin biosynthesis II	1
455	MIN042344	Malate dehydrogenase	PWY-5464	superpathway of cytosolic glycolysis (plants), pyruvate dehydrogenase and TCA cycle		455	PWY-6303	methyl indole-3-acetate interconversion	1
456	MIN042343	Malate dehydrogenase	PWY-5464	superpathway of cytosolic glycolysis (plants), pyruvate dehydrogenase and TCA cycle		456	PWY-6599	guanine and guanosine salvage II	1
457	MIN042349	Malate dehydrogenase	PWY-5464	superpathway of cytosolic glycolysis (plants), pyruvate dehydrogenase and TCA cycle		457	PWY-6752	o-diquinones biosynthesis	1
458	MIN042348	Malate dehydrogenase	PWY-5464	superpathway of cytosolic glycolysis (plants), pyruvate dehydrogenase and TCA cycle		458	PWY-822	fructan biosynthesis	1
459	MIN042347	Malate dehydrogenase	PWY-5464	superpathway of cytosolic glycolysis (plants), pyruvate dehydrogenase and TCA cycle		459	PWY0-1546	muropeptide degradation	1
460	MIN042346	Malate dehydrogenase	PWY-5464	superpathway of cytosolic glycolysis (plants), pyruvate dehydrogenase and TCA cycle		460	PWY0-461	lysine degradation I	1
461	MIN042345	Malate dehydrogenase	PWY-5464	superpathway of cytosolic glycolysis (plants), pyruvate dehydrogenase and TCA cycle		461	PWY3DJ-11281	sphingomyelin metabolism	1
462	MIN042362	Malate dehydrogenase	PWY-5464	superpathway of cytosolic glycolysis (plants), pyruvate dehydrogenase and TCA cycle
463	MIN042361	Malate dehydrogenase	PWY-5464	superpathway of cytosolic glycolysis (plants), pyruvate dehydrogenase and TCA cycle
464	MIN042360	Malate dehydrogenase	PWY-5464	superpathway of cytosolic glycolysis (plants), pyruvate dehydrogenase and TCA cycle
465	MIN042351	Malate dehydrogenase	PWY-5464	superpathway of cytosolic glycolysis (plants), pyruvate dehydrogenase and TCA cycle
466	MIN042350	Malate dehydrogenase	PWY-5464	superpathway of cytosolic glycolysis (plants), pyruvate dehydrogenase and TCA cycle
467	MIN042353	Malate dehydrogenase	PWY-5464	superpathway of cytosolic glycolysis (plants), pyruvate dehydrogenase and TCA cycle
468	MIN042352	Malate dehydrogenase	PWY-5464	superpathway of cytosolic glycolysis (plants), pyruvate dehydrogenase and TCA cycle
469	MIN042355	Malate dehydrogenase	PWY-5464	superpathway of cytosolic glycolysis (plants), pyruvate dehydrogenase and TCA cycle
470	MIN042354	Malate dehydrogenase	PWY-5464	superpathway of cytosolic glycolysis (plants), pyruvate dehydrogenase and TCA cycle
471	MIN042359	Malate dehydrogenase	PWY-5464	superpathway of cytosolic glycolysis (plants), pyruvate dehydrogenase and TCA cycle
472	MIN042358	Malate dehydrogenase	PWY-5464	superpathway of cytosolic glycolysis (plants), pyruvate dehydrogenase and TCA cycle
473	MIN037409	Malate dehydrogenase	PWY-5464	superpathway of cytosolic glycolysis (plants), pyruvate dehydrogenase and TCA cycle
474	MIN064113	Malate dehydrogenase	PWY-5464	superpathway of cytosolic glycolysis (plants), pyruvate dehydrogenase and TCA cycle
475	MIN064112	Malate dehydrogenase, putative	PWY-5464	superpathway of cytosolic glycolysis (plants), pyruvate dehydrogenase and TCA cycle
476	MIN064117	Malate dehydrogenase, putative	PWY-5464	superpathway of cytosolic glycolysis (plants), pyruvate dehydrogenase and TCA cycle
477	MIN064116	Malate dehydrogenase	PWY-5464	superpathway of cytosolic glycolysis (plants), pyruvate dehydrogenase and TCA cycle
478	MIN064115	Malate dehydrogenase, putative	PWY-5464	superpathway of cytosolic glycolysis (plants), pyruvate dehydrogenase and TCA cycle
479	MIN064114	Malate dehydrogenase	PWY-5464	superpathway of cytosolic glycolysis (plants), pyruvate dehydrogenase and TCA cycle
480	MIN008320	Malate dehydrogenase	PWY-5464	superpathway of cytosolic glycolysis (plants), pyruvate dehydrogenase and TCA cycle
481	MIN008321	Malate dehydrogenase	PWY-5464	superpathway of cytosolic glycolysis (plants), pyruvate dehydrogenase and TCA cycle
482	MIN001616	Malate dehydrogenase	PWY-5464	superpathway of cytosolic glycolysis (plants), pyruvate dehydrogenase and TCA cycle
483	MIN001618	Malate dehydrogenase	PWY-5464	superpathway of cytosolic glycolysis (plants), pyruvate dehydrogenase and TCA cycle
484	MIN009781	Malate dehydrogenase	PWY-5464	superpathway of cytosolic glycolysis (plants), pyruvate dehydrogenase and TCA cycle
485	MIN064399	Xylulose kinase	PWY-6901	glucose and xylose degradation
486	MIN064410	Xylulose kinase, putative	PWY-6901	glucose and xylose degradation
487	MIN064417	Xylulose kinase, putative	PWY-6901	glucose and xylose degradation
488	MIN064418	Xylulose kinase	PWY-6901	glucose and xylose degradation
489	MIN064415	Xylulose kinase	PWY-6901	glucose and xylose degradation
490	MIN064416	Xylulose kinase	PWY-6901	glucose and xylose degradation
491	MIN064413	Xylulose kinase	PWY-6901	glucose and xylose degradation
492	MIN064414	Xylulose kinase	PWY-6901	glucose and xylose degradation
493	MIN064411	Xylulose kinase	PWY-6901	glucose and xylose degradation
494	MIN064412	Xylulose kinase, putative	PWY-6901	glucose and xylose degradation
495	MIN064409	Xylulose kinase	PWY-6901	glucose and xylose degradation
496	MIN064408	Xylulose kinase	PWY-6901	glucose and xylose degradation
497	MIN064420	Xylulose kinase	PWY-6901	glucose and xylose degradation
498	MIN064421	Xylulose kinase, putative	PWY-6901	glucose and xylose degradation
499	MIN064426	Xylulose kinase	PWY-6901	glucose and xylose degradation
500	MIN064427	Xylulose kinase, putative	PWY-6901	glucose and xylose degradation
501	MIN064428	Xylulose kinase	PWY-6901	glucose and xylose degradation
502	MIN064429	Xylulose kinase, putative	PWY-6901	glucose and xylose degradation
503	MIN064422	Xylulose kinase	PWY-6901	glucose and xylose degradation
504	MIN064423	Xylulose kinase	PWY-6901	glucose and xylose degradation
505	MIN064424	Xylulose kinase	PWY-6901	glucose and xylose degradation
506	MIN064425	Xylulose kinase, putative	PWY-6901	glucose and xylose degradation
507	MIN064419	Xylulose kinase, putative	PWY-6901	glucose and xylose degradation
508	MIN064400	Xylulose kinase	PWY-6901	glucose and xylose degradation
509	MIN064401	Xylulose kinase, putative	PWY-6901	glucose and xylose degradation
510	MIN064402	Xylulose kinase	PWY-6901	glucose and xylose degradation
511	MIN064403	Xylulose kinase	PWY-6901	glucose and xylose degradation
512	MIN064404	Xylulose kinase	PWY-6901	glucose and xylose degradation
513	MIN064405	Xylulose kinase	PWY-6901	glucose and xylose degradation
514	MIN064406	Xylulose kinase	PWY-6901	glucose and xylose degradation
515	MIN064407	Xylulose kinase	PWY-6901	glucose and xylose degradation
516	MIN064432	Xylulose kinase	PWY-6901	glucose and xylose degradation
517	MIN064431	Xylulose kinase, putative	PWY-6901	glucose and xylose degradation
518	MIN064430	Xylulose kinase, putative	PWY-6901	glucose and xylose degradation
519	MIN105004	Xylulose kinase, putative	PWY-6901	glucose and xylose degradation
520	MIN029792	Xylose isomerase	PWY-6901	glucose and xylose degradation
521	MIN027534	Xylose isomerase	PWY-6901	glucose and xylose degradation
522	MIN027106	Glyceraldehyde 3-phosphate dehydrogenase	PWY-6901	glucose and xylose degradation
523	MIN058014	Glyceraldehyde 3-phosphate dehydrogenase, putative	PWY-6901	glucose and xylose degradation
524	MIN058015	Glyceraldehyde 3-phosphate dehydrogenase, putative	PWY-6901	glucose and xylose degradation
525	MIN058012	Glyceraldehyde-3-phosphate dehydrogenase C	PWY-6901	glucose and xylose degradation
526	MIN058013	Glyceraldehyde-3-phosphate dehydrogenase C	PWY-6901	glucose and xylose degradation
527	MIN102816	Glyceraldehyde-3-phosphate dehydrogenase B	PWY-6901	glucose and xylose degradation
528	MIN013189	Glyceraldehyde-3-phosphate dehydrogenase	PWY-6901	glucose and xylose degradation
529	MIN019327	Glyceraldehyde 3-phosphate dehydrogenase 1 family protein	PWY-6901	glucose and xylose degradation
530	MIN106280	Glyceraldehyde 3-phosphate dehydrogenase	PWY-6901	glucose and xylose degradation
531	MIN000300	Glyceraldehyde-3-phosphate dehydrogenase	PWY-6901	glucose and xylose degradation
532	MIN054426	Glyceraldehyde-3-phosphate dehydrogenase C	PWY-6901	glucose and xylose degradation
533	MIN054427	Glyceraldehyde-3-phosphate dehydrogenase C	PWY-6901	glucose and xylose degradation
534	MIN078898	Glyceraldehyde-3-phosphate dehydrogenase	PWY-6901	glucose and xylose degradation
535	MIN078892	Glyceraldehyde-3-phosphate dehydrogenase	PWY-6901	glucose and xylose degradation
536	MIN078893	Glyceraldehyde-3-phosphate dehydrogenase	PWY-6901	glucose and xylose degradation
537	MIN078894	Glyceraldehyde-3-phosphate dehydrogenase	PWY-6901	glucose and xylose degradation
538	MIN078895	Glyceraldehyde-3-phosphate dehydrogenase	PWY-6901	glucose and xylose degradation
539	MIN078896	Glyceraldehyde-3-phosphate dehydrogenase	PWY-6901	glucose and xylose degradation
540	MIN078897	Glyceraldehyde-3-phosphate dehydrogenase	PWY-6901	glucose and xylose degradation
541	MIN041125	Phosphoglycerate kinase	PWY-6901	glucose and xylose degradation
542	MIN081178	Phosphoglycerate kinase	PWY-6901	glucose and xylose degradation
543	MIN081177	Phosphoglycerate kinase	PWY-6901	glucose and xylose degradation
544	MIN081176	Phosphoglycerate kinase	PWY-6901	glucose and xylose degradation
545	MIN081179	Phosphoglycerate kinase	PWY-6901	glucose and xylose degradation
546	MIN022786	Phosphoglycerate kinase	PWY-6901	glucose and xylose degradation
547	MIN022784	Phosphoglycerate kinase	PWY-6901	glucose and xylose degradation
548	MIN022782	Phosphoglycerate kinase	PWY-6901	glucose and xylose degradation
549	MIN022781	Phosphoglycerate kinase	PWY-6901	glucose and xylose degradation
550	MIN022780	Phosphoglycerate kinase	PWY-6901	glucose and xylose degradation
551	MIN022789	Phosphoglycerate kinase	PWY-6901	glucose and xylose degradation
552	MIN022788	Phosphoglycerate kinase	PWY-6901	glucose and xylose degradation
553	MIN022787	Phosphoglycerate kinase	PWY-6901	glucose and xylose degradation
554	MIN022773	Phosphoglycerate kinase	PWY-6901	glucose and xylose degradation
555	MIN022772	Phosphoglycerate kinase	PWY-6901	glucose and xylose degradation
556	MIN022775	Phosphoglycerate kinase	PWY-6901	glucose and xylose degradation
557	MIN022774	Phosphoglycerate kinase	PWY-6901	glucose and xylose degradation
558	MIN022771	Phosphoglycerate kinase	PWY-6901	glucose and xylose degradation
559	MIN022770	Phosphoglycerate kinase	PWY-6901	glucose and xylose degradation
560	MIN022776	Phosphoglycerate kinase	PWY-6901	glucose and xylose degradation
561	MIN022779	Phosphoglycerate kinase	PWY-6901	glucose and xylose degradation
562	MIN022778	Phosphoglycerate kinase	PWY-6901	glucose and xylose degradation
563	MIN022791	Phosphoglycerate kinase	PWY-6901	glucose and xylose degradation
564	MIN022793	Phosphoglycerate kinase	PWY-6901	glucose and xylose degradation
565	MIN022792	Phosphoglycerate kinase	PWY-6901	glucose and xylose degradation
566	MIN022795	Phosphoglycerate kinase	PWY-6901	glucose and xylose degradation
567	MIN022794	Phosphoglycerate kinase	PWY-6901	glucose and xylose degradation
568	MIN022797	Phosphoglycerate kinase	PWY-6901	glucose and xylose degradation
569	MIN022796	Phosphoglycerate kinase	PWY-6901	glucose and xylose degradation
570	MIN022798	Phosphoglycerate kinase	PWY-6901	glucose and xylose degradation
571	MIN006676	Phosphoglycerate kinase	PWY-6901	glucose and xylose degradation
572	MIN021025	Phosphoglycerate kinase	PWY-6901	glucose and xylose degradation
573	MIN102038	Phosphoglycerate kinase	PWY-6901	glucose and xylose degradation
574	MIN002278	2,3-bisphosphoglycerate-independent phosphoglycerate mutase	PWY-6901	glucose and xylose degradation
575	MIN031890	2,3-bisphosphoglycerate-independent phosphoglycerate mutase, putative	PWY-6901	glucose and xylose degradation
576	MIN031893	2,3-bisphosphoglycerate-independent phosphoglycerate mutase, putative	PWY-6901	glucose and xylose degradation
577	MIN031892	2,3-bisphosphoglycerate-independent phosphoglycerate mutase, putative	PWY-6901	glucose and xylose degradation
578	MIN031891	2,3-bisphosphoglycerate-independent phosphoglycerate mutase, putative	PWY-6901	glucose and xylose degradation
579	MIN031889	2,3-bisphosphoglycerate-independent phosphoglycerate mutase, putative	PWY-6901	glucose and xylose degradation
580	MIN031888	2,3-bisphosphoglycerate-independent phosphoglycerate mutase, putative	PWY-6901	glucose and xylose degradation
581	MIN065860	Phosphoglycerate/bisphosphoglycerate mutase family protein	PWY-6901	glucose and xylose degradation
582	MIN065862	Phosphoglycerate/bisphosphoglycerate mutase family protein	PWY-6901	glucose and xylose degradation
583	MIN065861	Phosphoglycerate/bisphosphoglycerate mutase family protein	PWY-6901	glucose and xylose degradation
584	MIN065863	Phosphoglycerate/bisphosphoglycerate mutase family protein	PWY-6901	glucose and xylose degradation
585	MIN008949	2,3-bisphosphoglycerate-independent phosphoglycerate mutase	PWY-6901	glucose and xylose degradation
586	MIN023418	2,3-bisphosphoglycerate-dependent phosphoglycerate mutase	PWY-6901	glucose and xylose degradation
587	MIN023934	2,3-bisphosphoglycerate-dependent phosphoglycerate mutase	PWY-6901	glucose and xylose degradation
588	MIN022509	2,3-bisphosphoglycerate-dependent phosphoglycerate mutase	PWY-6901	glucose and xylose degradation
589	MIN022508	Phosphoglycerate mutase, putative	PWY-6901	glucose and xylose degradation
590	MIN016564	2,3-bisphosphoglycerate-dependent phosphoglycerate mutase	PWY-6901	glucose and xylose degradation
591	MIN016565	Phosphoglycerate mutase	PWY-6901	glucose and xylose degradation
592	MIN016561	Phosphoglycerate mutase	PWY-6901	glucose and xylose degradation
593	MIN016560	Phosphoglycerate mutase	PWY-6901	glucose and xylose degradation
594	MIN016563	2,3-bisphosphoglycerate-dependent phosphoglycerate mutase	PWY-6901	glucose and xylose degradation
595	MIN016562	Phosphoglycerate mutase	PWY-6901	glucose and xylose degradation
596	MIN015293	Phosphoglycerate mutase, putative	PWY-6901	glucose and xylose degradation
597	MIN017714	Enolase, putative	PWY-6901	glucose and xylose degradation
598	MIN084778	Enolase, putative	PWY-6901	glucose and xylose degradation
599	MIN008368	Enolase family protein	PWY-6901	glucose and xylose degradation
600	MIN008369	Enolase family protein	PWY-6901	glucose and xylose degradation
601	MIN106151	Enolase	PWY-6901	glucose and xylose degradation
602	MIN060876	Enolase, putative	PWY-6901	glucose and xylose degradation
603	MIN060881	Enolase, putative	PWY-6901	glucose and xylose degradation
604	MIN060880	Enolase, putative	PWY-6901	glucose and xylose degradation
605	MIN060879	Enolase, putative	PWY-6901	glucose and xylose degradation
606	MIN060877	Enolase, putative	PWY-6901	glucose and xylose degradation
607	MIN060878	Enolase, putative	PWY-6901	glucose and xylose degradation
608	MIN019009	Pyruvate kinase, putative	PWY-6901	glucose and xylose degradation
609	MIN019008	Pyruvate kinase family protein	PWY-6901	glucose and xylose degradation
610	MIN019010	Pyruvate kinase, putative	PWY-6901	glucose and xylose degradation
611	MIN032671	Pyruvate kinase	PWY-6901	glucose and xylose degradation
612	MIN032672	Pyruvate kinase	PWY-6901	glucose and xylose degradation
613	MIN010321	Pyruvate kinase	PWY-6901	glucose and xylose degradation
614	MIN054367	Pyruvate kinase	PWY-6901	glucose and xylose degradation
615	MIN054366	Pyruvate kinase	PWY-6901	glucose and xylose degradation
616	MIN084774	Pyruvate kinase	PWY-6901	glucose and xylose degradation
617	MIN084775	Pyruvate kinase	PWY-6901	glucose and xylose degradation
618	MIN012376	Pyruvate kinase	PWY-6901	glucose and xylose degradation
619	MIN007972	Pyruvate kinase	PWY-6901	glucose and xylose degradation
620	MIN007973	Pyruvate kinase	PWY-6901	glucose and xylose degradation
621	MIN000552	Pyruvate kinase	PWY-6901	glucose and xylose degradation
622	MIN000553	Pyruvate kinase	PWY-6901	glucose and xylose degradation
623	MIN000551	Pyruvate kinase	PWY-6901	glucose and xylose degradation
624	MIN106763	Pyruvate kinase	PWY-6901	glucose and xylose degradation
625	MIN106762	Pyruvate kinase	PWY-6901	glucose and xylose degradation
626	MIN011029	Pyruvate kinase	PWY-6901	glucose and xylose degradation
627	MIN020181	Pyruvate kinase	PWY-6901	glucose and xylose degradation
628	MIN020182	Pyruvate kinase	PWY-6901	glucose and xylose degradation
629	MIN020180	Pyruvate kinase	PWY-6901	glucose and xylose degradation
630	MIN005343	Pyruvate kinase	PWY-6901	glucose and xylose degradation
631	MIN016804	Pyruvate kinase	PWY-6901	glucose and xylose degradation
632	MIN016803	Pyruvate kinase	PWY-6901	glucose and xylose degradation
633	MIN061312	Pyruvate kinase	PWY-6901	glucose and xylose degradation
634	MIN015898	Pyruvate kinase	PWY-6901	glucose and xylose degradation
635	MIN056414	Pyruvate kinase	PWY-6901	glucose and xylose degradation
636	MIN056413	Pyruvate kinase	PWY-6901	glucose and xylose degradation
637	MIN016483	L-lactate dehydrogenase	PWY-6901	glucose and xylose degradation
638	MIN037333	D-lactate dehydrogenase, putative	PWY-6901	glucose and xylose degradation
639	MIN037332	D-lactate dehydrogenase, putative	PWY-6901	glucose and xylose degradation
640	MIN055740	Transaldolase	PWY-6901	glucose and xylose degradation
641	MIN055742	Transaldolase	PWY-6901	glucose and xylose degradation
642	MIN055741	Transaldolase	PWY-6901	glucose and xylose degradation
643	MIN055743	Transaldolase	PWY-6901	glucose and xylose degradation
644	MIN038190	Transaldolase	PWY-6901	glucose and xylose degradation
645	MIN085585	Transketolase, putative	PWY-6901	glucose and xylose degradation
646	MIN085586	Transketolase, putative	PWY-6901	glucose and xylose degradation
647	MIN014010	Ribulose-phosphate 3-epimerase	PWY-6901	glucose and xylose degradation
648	MIN014009	Ribulose-phosphate 3-epimerase	PWY-6901	glucose and xylose degradation
649	MIN066763	D-ribulose-5-phosphate-3-epimerase	PWY-6901	glucose and xylose degradation
650	MIN066764	D-ribulose-5-phosphate-3-epimerase	PWY-6901	glucose and xylose degradation
651	MIN066762	D-ribulose-5-phosphate-3-epimerase	PWY-6901	glucose and xylose degradation
652	MIN066765	D-ribulose-5-phosphate-3-epimerase	PWY-6901	glucose and xylose degradation
653	MIN016171	Ribulose-phosphate 3-epimerase	PWY-6901	glucose and xylose degradation
654	MIN016170	Ribulose-phosphate 3-epimerase	PWY-6901	glucose and xylose degradation
655	MIN028700	Ribulose-phosphate 3-epimerase	PWY-6901	glucose and xylose degradation
656	MIN028701	Ribulose-phosphate 3-epimerase	PWY-6901	glucose and xylose degradation
657	MIN014666	Ribose-5-phosphate isomerase, putative	PWY-6901	glucose and xylose degradation
658	MIN038549	Ribose-5-phosphate isomerase A	PWY-6901	glucose and xylose degradation
659	MIN038551	Ribose-5-phosphate isomerase A	PWY-6901	glucose and xylose degradation
660	MIN052893	6-phosphogluconolactonase, putative	PWY-6901	glucose and xylose degradation
661	MIN052890	6-phosphogluconolactonase, putative	PWY-6901	glucose and xylose degradation
662	MIN052896	6-phosphogluconolactonase, putative	PWY-6901	glucose and xylose degradation
663	MIN052895	6-phosphogluconolactonase, putative	PWY-6901	glucose and xylose degradation
664	MIN058098	6-phosphogluconolactonase, putative	PWY-6901	glucose and xylose degradation
665	MIN058099	6-phosphogluconolactonase, putative	PWY-6901	glucose and xylose degradation
666	MIN058100	6-phosphogluconolactonase, putative	PWY-6901	glucose and xylose degradation
667	MIN058101	6-phosphogluconolactonase, putative	PWY-6901	glucose and xylose degradation
668	MIN017678	Glucose-6-phosphate 1-dehydrogenase	PWY-6901	glucose and xylose degradation
669	MIN047781	Glucose-6-phosphate 1-dehydrogenase	PWY-6901	glucose and xylose degradation
670	MIN047780	Glucose-6-phosphate 1-dehydrogenase	PWY-6901	glucose and xylose degradation
671	MIN012472	Glucose-6-phosphate 1-dehydrogenase	PWY-6901	glucose and xylose degradation
672	MIN012473	Glucose-6-phosphate 1-dehydrogenase	PWY-6901	glucose and xylose degradation
673	MIN034713	Glucose-6-phosphate 1-dehydrogenase	PWY-6901	glucose and xylose degradation
674	MIN034714	Glucose-6-phosphate 1-dehydrogenase	PWY-6901	glucose and xylose degradation
675	MIN051748	Glucose-6-phosphate 1-dehydrogenase	PWY-6901	glucose and xylose degradation
676	MIN016518	Glucose-6-phosphate 1-dehydrogenase	PWY-6901	glucose and xylose degradation
677	MIN093430	Glucose-6-phosphate 1-dehydrogenase	PWY-6901	glucose and xylose degradation
678	MIN093432	Glucose-6-phosphate 1-dehydrogenase	PWY-6901	glucose and xylose degradation
679	MIN093431	Glucose-6-phosphate 1-dehydrogenase	PWY-6901	glucose and xylose degradation
680	MIN063813	6-phosphogluconate dehydrogenase, decarboxylating	PWY-6901	glucose and xylose degradation
681	MIN063814	6-phosphogluconate dehydrogenase, decarboxylating	PWY-6901	glucose and xylose degradation
682	MIN064177	6-phosphogluconate dehydrogenase, decarboxylating	PWY-6901	glucose and xylose degradation
683	MIN106295	6-phosphogluconate dehydrogenase, decarboxylating	PWY-6901	glucose and xylose degradation
684	MIN102115	6-phosphogluconate dehydrogenase, decarboxylating	PWY-6901	glucose and xylose degradation
685	MIN101965	6-phosphogluconate dehydrogenase, decarboxylating	PWY-6901	glucose and xylose degradation
686	MIN101968	6-phosphogluconate dehydrogenase, decarboxylating	PWY-6901	glucose and xylose degradation
687	MIN008255	Photosystem II 10 kDa polypeptide	PHOTOALL-PWY	oxygenic photosynthesis
688	MIN006567	Photosystem II D2 protein	PHOTOALL-PWY	oxygenic photosynthesis
689	MIN007513	Ferredoxin--NADP reductase	PHOTOALL-PWY	oxygenic photosynthesis
690	MIN022635	Ferredoxin--NADP reductase	PHOTOALL-PWY	oxygenic photosynthesis
691	MIN102925	Ferredoxin--NADP reductase	PHOTOALL-PWY	oxygenic photosynthesis
692	MIN101891	Cytochrome b6-f complex iron-sulfur subunit	PHOTOALL-PWY	oxygenic photosynthesis
693	MIN079677	Ribulose-1,5 bisphosphate carboxylase/oxygenase large subunit N-methyltransferase, chloroplastic	PHOTOALL-PWY	oxygenic photosynthesis
694	MIN079686	Ribulose-1,5 bisphosphate carboxylase/oxygenase large subunit N-methyltransferase, chloroplastic	PHOTOALL-PWY	oxygenic photosynthesis
695	MIN079687	Ribulose-1,5 bisphosphate carboxylase/oxygenase large subunit N-methyltransferase, chloroplastic	PHOTOALL-PWY	oxygenic photosynthesis
696	MIN079688	Ribulose-1,5 bisphosphate carboxylase/oxygenase large subunit N-methyltransferase, chloroplastic	PHOTOALL-PWY	oxygenic photosynthesis
697	MIN079682	Ribulose-1,5 bisphosphate carboxylase/oxygenase large subunit N-methyltransferase, chloroplastic	PHOTOALL-PWY	oxygenic photosynthesis
698	MIN079683	Ribulose-1,5 bisphosphate carboxylase/oxygenase large subunit N-methyltransferase, chloroplastic	PHOTOALL-PWY	oxygenic photosynthesis
699	MIN079681	Ribulose-1,5 bisphosphate carboxylase/oxygenase large subunit N-methyltransferase, chloroplastic	PHOTOALL-PWY	oxygenic photosynthesis
700	MIN079697	Ribulose-1,5 bisphosphate carboxylase/oxygenase large subunit N-methyltransferase, chloroplastic	PHOTOALL-PWY	oxygenic photosynthesis
701	MIN079692	Ribulose-1,5 bisphosphate carboxylase/oxygenase large subunit N-methyltransferase, chloroplastic	PHOTOALL-PWY	oxygenic photosynthesis
702	MIN079691	Ribulose-1,5 bisphosphate carboxylase/oxygenase large subunit N-methyltransferase, chloroplastic	PHOTOALL-PWY	oxygenic photosynthesis
703	MIN018646	Ribulose bisphosphate carboxylase/oxygenase activase family protein	PHOTOALL-PWY	oxygenic photosynthesis
704	MIN018645	Ribulose-1 5-bisphosphate carboxylase/oxygenase activase	PHOTOALL-PWY	oxygenic photosynthesis
705	MIN001656	Ribulose-1,5-bisphosphate carboxylase/oxygenase small subunit N-methyltransferase I	PHOTOALL-PWY	oxygenic photosynthesis
706	MIN001657	Ribulose-1,5-bisphosphate carboxylase/oxygenase small subunit N-methyltransferase I	PHOTOALL-PWY	oxygenic photosynthesis
707	MIN107271	Ribulose bisphosphate carboxylase small chain	PHOTOALL-PWY	oxygenic photosynthesis
708	MIN053155	Ribulose-1,5 bisphosphate carboxylase/oxygenase large subunit N-methyltransferase	PHOTOALL-PWY	oxygenic photosynthesis
709	MIN053157	Ribulose-1,5 bisphosphate carboxylase/oxygenase large subunit N-methyltransferase	PHOTOALL-PWY	oxygenic photosynthesis
710	MIN053158	Ribulose-1,5 bisphosphate carboxylase/oxygenase large subunit N-methyltransferase	PHOTOALL-PWY	oxygenic photosynthesis
711	MIN053159	Ribulose-1,5 bisphosphate carboxylase/oxygenase large subunit N-methyltransferase	PHOTOALL-PWY	oxygenic photosynthesis
712	MIN053177	Ribulose-1,5 bisphosphate carboxylase/oxygenase large subunit N-methyltransferase	PHOTOALL-PWY	oxygenic photosynthesis
713	MIN053173	Ribulose-1,5 bisphosphate carboxylase/oxygenase large subunit N-methyltransferase	PHOTOALL-PWY	oxygenic photosynthesis
714	MIN053174	Ribulose-1,5 bisphosphate carboxylase/oxygenase large subunit N-methyltransferase	PHOTOALL-PWY	oxygenic photosynthesis
715	MIN053175	Ribulose-1,5 bisphosphate carboxylase/oxygenase large subunit N-methyltransferase	PHOTOALL-PWY	oxygenic photosynthesis
716	MIN053171	Ribulose-1,5 bisphosphate carboxylase/oxygenase large subunit N-methyltransferase	PHOTOALL-PWY	oxygenic photosynthesis
717	MIN053170	Ribulose-1,5 bisphosphate carboxylase/oxygenase large subunit N-methyltransferase	PHOTOALL-PWY	oxygenic photosynthesis
718	MIN053165	Ribulose-1,5 bisphosphate carboxylase/oxygenase large subunit N-methyltransferase	PHOTOALL-PWY	oxygenic photosynthesis
719	MIN053166	Ribulose-1,5 bisphosphate carboxylase/oxygenase large subunit N-methyltransferase	PHOTOALL-PWY	oxygenic photosynthesis
720	MIN053169	Ribulose-1,5 bisphosphate carboxylase/oxygenase large subunit N-methyltransferase	PHOTOALL-PWY	oxygenic photosynthesis
721	MIN053160	Ribulose-1,5 bisphosphate carboxylase/oxygenase large subunit N-methyltransferase	PHOTOALL-PWY	oxygenic photosynthesis
722	MIN040179	Ribulose bisphosphate carboxylase/oxygenase activase	PHOTOALL-PWY	oxygenic photosynthesis
723	MIN040181	Ribulose bisphosphate carboxylase/oxygenase activase	PHOTOALL-PWY	oxygenic photosynthesis
724	MIN040180	Ribulose bisphosphate carboxylase/oxygenase activase	PHOTOALL-PWY	oxygenic photosynthesis
725	MIN106567	Ribulose bisphosphate carboxylase small chain	PHOTOALL-PWY	oxygenic photosynthesis
726	MIN106566	Ribulose bisphosphate carboxylase small chain	PHOTOALL-PWY	oxygenic photosynthesis
727	MIN037131	Ribulose bisphosphate carboxylase/oxygenase activase	PHOTOALL-PWY	oxygenic photosynthesis
728	MIN037130	Ribulose bisphosphate carboxylase/oxygenase activase	PHOTOALL-PWY	oxygenic photosynthesis
729	MIN042720	Ribulose-1,5-bisphosphate carboxylase/oxygenase small subunit N-methyltransferase I	PHOTOALL-PWY	oxygenic photosynthesis
730	MIN042721	Ribulose-1,5-bisphosphate carboxylase/oxygenase small subunit N-methyltransferase I	PHOTOALL-PWY	oxygenic photosynthesis
731	MIN042716	Ribulose-1,5 bisphosphate carboxylase/oxygenase large subunit N-methyltransferase	PHOTOALL-PWY	oxygenic photosynthesis
732	MIN042717	Ribulose-1,5 bisphosphate carboxylase/oxygenase large subunit N-methyltransferase	PHOTOALL-PWY	oxygenic photosynthesis
733	MIN042718	Ribulose-1,5-bisphosphate carboxylase/oxygenase small subunit N-methyltransferase I	PHOTOALL-PWY	oxygenic photosynthesis
734	MIN042719	Ribulose-1,5-bisphosphate carboxylase/oxygenase small subunit N-methyltransferase I	PHOTOALL-PWY	oxygenic photosynthesis
735	MIN042715	Ribulose-1,5-bisphosphate carboxylase/oxygenase small subunit N-methyltransferase I	PHOTOALL-PWY	oxygenic photosynthesis
736	MIN042714	Ribulose-1,5 bisphosphate carboxylase/oxygenase large subunit N-methyltransferase	PHOTOALL-PWY	oxygenic photosynthesis
737	MIN004576	Ribulose-1,5 bisphosphate carboxylase/oxygenase large subunit N-methyltransferase, chloroplastic	PHOTOALL-PWY	oxygenic photosynthesis
738	MIN004577	Ribulose-1,5 bisphosphate carboxylase/oxygenase large subunit N-methyltransferase, chloroplastic	PHOTOALL-PWY	oxygenic photosynthesis
739	MIN102056	Ribulose bisphosphate carboxylase large chain	PHOTOALL-PWY	oxygenic photosynthesis
740	MIN101923	Ribulose bisphosphate carboxylase small chain	PHOTOALL-PWY	oxygenic photosynthesis
741	MIN041125	Phosphoglycerate kinase	PHOTOALL-PWY	oxygenic photosynthesis
742	MIN081178	Phosphoglycerate kinase	PHOTOALL-PWY	oxygenic photosynthesis
743	MIN081177	Phosphoglycerate kinase	PHOTOALL-PWY	oxygenic photosynthesis
744	MIN081176	Phosphoglycerate kinase	PHOTOALL-PWY	oxygenic photosynthesis
745	MIN081179	Phosphoglycerate kinase	PHOTOALL-PWY	oxygenic photosynthesis
746	MIN022786	Phosphoglycerate kinase	PHOTOALL-PWY	oxygenic photosynthesis
747	MIN022784	Phosphoglycerate kinase	PHOTOALL-PWY	oxygenic photosynthesis
748	MIN022782	Phosphoglycerate kinase	PHOTOALL-PWY	oxygenic photosynthesis
749	MIN022781	Phosphoglycerate kinase	PHOTOALL-PWY	oxygenic photosynthesis
750	MIN022780	Phosphoglycerate kinase	PHOTOALL-PWY	oxygenic photosynthesis
751	MIN022789	Phosphoglycerate kinase	PHOTOALL-PWY	oxygenic photosynthesis
752	MIN022788	Phosphoglycerate kinase	PHOTOALL-PWY	oxygenic photosynthesis
753	MIN022787	Phosphoglycerate kinase	PHOTOALL-PWY	oxygenic photosynthesis
754	MIN022773	Phosphoglycerate kinase	PHOTOALL-PWY	oxygenic photosynthesis
755	MIN022772	Phosphoglycerate kinase	PHOTOALL-PWY	oxygenic photosynthesis
756	MIN022775	Phosphoglycerate kinase	PHOTOALL-PWY	oxygenic photosynthesis
757	MIN022774	Phosphoglycerate kinase	PHOTOALL-PWY	oxygenic photosynthesis
758	MIN022771	Phosphoglycerate kinase	PHOTOALL-PWY	oxygenic photosynthesis
759	MIN022770	Phosphoglycerate kinase	PHOTOALL-PWY	oxygenic photosynthesis
760	MIN022776	Phosphoglycerate kinase	PHOTOALL-PWY	oxygenic photosynthesis
761	MIN022779	Phosphoglycerate kinase	PHOTOALL-PWY	oxygenic photosynthesis
762	MIN022778	Phosphoglycerate kinase	PHOTOALL-PWY	oxygenic photosynthesis
763	MIN022791	Phosphoglycerate kinase	PHOTOALL-PWY	oxygenic photosynthesis
764	MIN022793	Phosphoglycerate kinase	PHOTOALL-PWY	oxygenic photosynthesis
765	MIN022792	Phosphoglycerate kinase	PHOTOALL-PWY	oxygenic photosynthesis
766	MIN022795	Phosphoglycerate kinase	PHOTOALL-PWY	oxygenic photosynthesis
767	MIN022794	Phosphoglycerate kinase	PHOTOALL-PWY	oxygenic photosynthesis
768	MIN022797	Phosphoglycerate kinase	PHOTOALL-PWY	oxygenic photosynthesis
769	MIN022796	Phosphoglycerate kinase	PHOTOALL-PWY	oxygenic photosynthesis
770	MIN022798	Phosphoglycerate kinase	PHOTOALL-PWY	oxygenic photosynthesis
771	MIN006676	Phosphoglycerate kinase	PHOTOALL-PWY	oxygenic photosynthesis
772	MIN021025	Phosphoglycerate kinase	PHOTOALL-PWY	oxygenic photosynthesis
773	MIN102038	Phosphoglycerate kinase	PHOTOALL-PWY	oxygenic photosynthesis
774	MIN027106	Glyceraldehyde 3-phosphate dehydrogenase	PHOTOALL-PWY	oxygenic photosynthesis
775	MIN058014	Glyceraldehyde 3-phosphate dehydrogenase, putative	PHOTOALL-PWY	oxygenic photosynthesis
776	MIN058015	Glyceraldehyde 3-phosphate dehydrogenase, putative	PHOTOALL-PWY	oxygenic photosynthesis
777	MIN058012	Glyceraldehyde-3-phosphate dehydrogenase C	PHOTOALL-PWY	oxygenic photosynthesis
778	MIN058013	Glyceraldehyde-3-phosphate dehydrogenase C	PHOTOALL-PWY	oxygenic photosynthesis
779	MIN102816	Glyceraldehyde-3-phosphate dehydrogenase B	PHOTOALL-PWY	oxygenic photosynthesis
780	MIN013189	Glyceraldehyde-3-phosphate dehydrogenase	PHOTOALL-PWY	oxygenic photosynthesis
781	MIN019327	Glyceraldehyde 3-phosphate dehydrogenase 1 family protein	PHOTOALL-PWY	oxygenic photosynthesis
782	MIN106280	Glyceraldehyde 3-phosphate dehydrogenase	PHOTOALL-PWY	oxygenic photosynthesis
783	MIN000300	Glyceraldehyde-3-phosphate dehydrogenase	PHOTOALL-PWY	oxygenic photosynthesis
784	MIN054426	Glyceraldehyde-3-phosphate dehydrogenase C	PHOTOALL-PWY	oxygenic photosynthesis
785	MIN054427	Glyceraldehyde-3-phosphate dehydrogenase C	PHOTOALL-PWY	oxygenic photosynthesis
786	MIN078898	Glyceraldehyde-3-phosphate dehydrogenase	PHOTOALL-PWY	oxygenic photosynthesis
787	MIN078892	Glyceraldehyde-3-phosphate dehydrogenase	PHOTOALL-PWY	oxygenic photosynthesis
788	MIN078893	Glyceraldehyde-3-phosphate dehydrogenase	PHOTOALL-PWY	oxygenic photosynthesis
789	MIN078894	Glyceraldehyde-3-phosphate dehydrogenase	PHOTOALL-PWY	oxygenic photosynthesis
790	MIN078895	Glyceraldehyde-3-phosphate dehydrogenase	PHOTOALL-PWY	oxygenic photosynthesis
791	MIN078896	Glyceraldehyde-3-phosphate dehydrogenase	PHOTOALL-PWY	oxygenic photosynthesis
792	MIN078897	Glyceraldehyde-3-phosphate dehydrogenase	PHOTOALL-PWY	oxygenic photosynthesis
793	MIN001318	NADP-dependent glyceraldehyde-3-phosphate dehydrogenase	PHOTOALL-PWY	oxygenic photosynthesis
794	MIN001319	NADP-dependent glyceraldehyde-3-phosphate dehydrogenase	PHOTOALL-PWY	oxygenic photosynthesis
795	MIN001320	NADP-dependent glyceraldehyde-3-phosphate dehydrogenase	PHOTOALL-PWY	oxygenic photosynthesis
796	MIN026112	Triosephosphate isomerase	PHOTOALL-PWY	oxygenic photosynthesis
797	MIN026257	Triosephosphate isomerase	PHOTOALL-PWY	oxygenic photosynthesis
798	MIN054452	Triosephosphate isomerase	PHOTOALL-PWY	oxygenic photosynthesis
799	MIN054451	Triosephosphate isomerase	PHOTOALL-PWY	oxygenic photosynthesis
800	MIN023035	Fructose-bisphosphate aldolase	PHOTOALL-PWY	oxygenic photosynthesis
801	MIN105441	Fructose-bisphosphate aldolase	PHOTOALL-PWY	oxygenic photosynthesis
802	MIN105442	Fructose-bisphosphate aldolase	PHOTOALL-PWY	oxygenic photosynthesis
803	MIN059468	Fructose-bisphosphate aldolase	PHOTOALL-PWY	oxygenic photosynthesis
804	MIN045719	Fructose-bisphosphate aldolase	PHOTOALL-PWY	oxygenic photosynthesis
805	MIN045720	Fructose-bisphosphate aldolase	PHOTOALL-PWY	oxygenic photosynthesis
806	MIN045717	Fructose-bisphosphate aldolase	PHOTOALL-PWY	oxygenic photosynthesis
807	MIN045718	Fructose-bisphosphate aldolase	PHOTOALL-PWY	oxygenic photosynthesis
808	MIN028417	Fructose-bisphosphate aldolase	PHOTOALL-PWY	oxygenic photosynthesis
809	MIN002474	Fructose-1,6-bisphosphatase class 1	PHOTOALL-PWY	oxygenic photosynthesis
810	MIN002475	Fructose-1,6-bisphosphatase class 1	PHOTOALL-PWY	oxygenic photosynthesis
811	MIN053256	Fructose-1,6-bisphosphatase class 1	PHOTOALL-PWY	oxygenic photosynthesis
812	MIN053258	Fructose-1,6-bisphosphatase class 1	PHOTOALL-PWY	oxygenic photosynthesis
813	MIN053257	Fructose-1,6-bisphosphatase class 1	PHOTOALL-PWY	oxygenic photosynthesis
814	MIN103385	Fructose-1,6-bisphosphatase, chloroplastic	PHOTOALL-PWY	oxygenic photosynthesis
815	MIN038174	Fructose-1,6-bisphosphatase class 1	PHOTOALL-PWY	oxygenic photosynthesis
816	MIN038175	Fructose-1,6-bisphosphatase class 1	PHOTOALL-PWY	oxygenic photosynthesis
817	MIN102352	Fructose-1,6-bisphosphatase class 1	PHOTOALL-PWY	oxygenic photosynthesis
818	MIN085585	Transketolase, putative	PHOTOALL-PWY	oxygenic photosynthesis
819	MIN085586	Transketolase, putative	PHOTOALL-PWY	oxygenic photosynthesis
820	MIN014010	Ribulose-phosphate 3-epimerase	PHOTOALL-PWY	oxygenic photosynthesis
821	MIN014009	Ribulose-phosphate 3-epimerase	PHOTOALL-PWY	oxygenic photosynthesis
822	MIN066763	D-ribulose-5-phosphate-3-epimerase	PHOTOALL-PWY	oxygenic photosynthesis
823	MIN066764	D-ribulose-5-phosphate-3-epimerase	PHOTOALL-PWY	oxygenic photosynthesis
824	MIN066762	D-ribulose-5-phosphate-3-epimerase	PHOTOALL-PWY	oxygenic photosynthesis
825	MIN066765	D-ribulose-5-phosphate-3-epimerase	PHOTOALL-PWY	oxygenic photosynthesis
826	MIN016171	Ribulose-phosphate 3-epimerase	PHOTOALL-PWY	oxygenic photosynthesis
827	MIN016170	Ribulose-phosphate 3-epimerase	PHOTOALL-PWY	oxygenic photosynthesis
828	MIN028700	Ribulose-phosphate 3-epimerase	PHOTOALL-PWY	oxygenic photosynthesis
829	MIN028701	Ribulose-phosphate 3-epimerase	PHOTOALL-PWY	oxygenic photosynthesis
830	MIN034019	Phosphoribulokinase	PHOTOALL-PWY	oxygenic photosynthesis
831	MIN103227	Phosphoribulokinase	PHOTOALL-PWY	oxygenic photosynthesis
832	MIN014666	Ribose-5-phosphate isomerase, putative	PHOTOALL-PWY	oxygenic photosynthesis
833	MIN038549	Ribose-5-phosphate isomerase A	PHOTOALL-PWY	oxygenic photosynthesis
834	MIN038551	Ribose-5-phosphate isomerase A	PHOTOALL-PWY	oxygenic photosynthesis
835	MIN018369	Glutamine synthetase	PWY-3282	superpathway of ammonia assimilation (plants)
836	MIN018371	Glutamine synthetase	PWY-3282	superpathway of ammonia assimilation (plants)
837	MIN018370	Glutamine synthetase	PWY-3282	superpathway of ammonia assimilation (plants)
838	MIN053848	Glutamine synthetase	PWY-3282	superpathway of ammonia assimilation (plants)
839	MIN053849	Glutamine synthetase	PWY-3282	superpathway of ammonia assimilation (plants)
840	MIN053850	Glutamine synthetase	PWY-3282	superpathway of ammonia assimilation (plants)
841	MIN053852	Glutamine synthetase	PWY-3282	superpathway of ammonia assimilation (plants)
842	MIN053851	Glutamine synthetase	PWY-3282	superpathway of ammonia assimilation (plants)
843	MIN053854	Glutamine synthetase	PWY-3282	superpathway of ammonia assimilation (plants)
844	MIN053853	Glutamine synthetase	PWY-3282	superpathway of ammonia assimilation (plants)
845	MIN053856	Glutamine synthetase	PWY-3282	superpathway of ammonia assimilation (plants)
846	MIN053858	Glutamine synthetase	PWY-3282	superpathway of ammonia assimilation (plants)
847	MIN053847	Glutamine synthetase	PWY-3282	superpathway of ammonia assimilation (plants)
848	MIN053859	Glutamine synthetase	PWY-3282	superpathway of ammonia assimilation (plants)
849	MIN053860	Glutamine synthetase	PWY-3282	superpathway of ammonia assimilation (plants)
850	MIN009210	Glutamine synthetase	PWY-3282	superpathway of ammonia assimilation (plants)
851	MIN021083	Glutamine synthetase	PWY-3282	superpathway of ammonia assimilation (plants)
852	MIN101712	Glutamine synthetase	PWY-3282	superpathway of ammonia assimilation (plants)
853	MIN016660	Ferredoxin-dependent glutamate synthase family protein	PWY-3282	superpathway of ammonia assimilation (plants)
854	MIN016659	Ferredoxin-dependent glutamate synthase 1	PWY-3282	superpathway of ammonia assimilation (plants)
855	MIN016658	Ferredoxin-dependent glutamate synthase family protein	PWY-3282	superpathway of ammonia assimilation (plants)
856	MIN098914	Glutamate synthase, putative	PWY-3282	superpathway of ammonia assimilation (plants)
857	MIN098913	Ferredoxin-dependent glutamate synthase, putative	PWY-3282	superpathway of ammonia assimilation (plants)
858	MIN085786	Sulfite reductase [NADPH] hemoprotein beta-component	SULFATE-CYS-PWY	superpathway of sulfate assimilation and cysteine biosynthesis
859	MIN085787	Sulfite reductase [NADPH] hemoprotein beta-component	SULFATE-CYS-PWY	superpathway of sulfate assimilation and cysteine biosynthesis
860	MIN085784	Sulfite reductase [NADPH] hemoprotein beta-component	SULFATE-CYS-PWY	superpathway of sulfate assimilation and cysteine biosynthesis
861	MIN085785	Sulfite reductase [NADPH] hemoprotein beta-component	SULFATE-CYS-PWY	superpathway of sulfate assimilation and cysteine biosynthesis
862	MIN085788	Sulfite reductase [NADPH] hemoprotein beta-component	SULFATE-CYS-PWY	superpathway of sulfate assimilation and cysteine biosynthesis
863	MIN085789	Sulfite reductase [NADPH] hemoprotein beta-component	SULFATE-CYS-PWY	superpathway of sulfate assimilation and cysteine biosynthesis
864	MIN085790	Sulfite reductase [NADPH] hemoprotein beta-component	SULFATE-CYS-PWY	superpathway of sulfate assimilation and cysteine biosynthesis
865	MIN038217	Sulfite reductase [NADPH] flavoprotein alpha-component	SULFATE-CYS-PWY	superpathway of sulfate assimilation and cysteine biosynthesis
866	MIN041884	Phosphoadenosine phosphosulfate reductase	SULFATE-CYS-PWY	superpathway of sulfate assimilation and cysteine biosynthesis
867	MIN055359	Sulfate adenylyltransferase, putative	SULFATE-CYS-PWY	superpathway of sulfate assimilation and cysteine biosynthesis
868	MIN055360	Sulfate adenylyltransferase, putative	SULFATE-CYS-PWY	superpathway of sulfate assimilation and cysteine biosynthesis
869	MIN102436	Sulfate adenylyltransferase, putative	SULFATE-CYS-PWY	superpathway of sulfate assimilation and cysteine biosynthesis
870	MIN101885	ATP sulfurylase family protein	SULFATE-CYS-PWY	superpathway of sulfate assimilation and cysteine biosynthesis
871	MIN033194	Adenylyl-sulfate kinase	SULFATE-CYS-PWY	superpathway of sulfate assimilation and cysteine biosynthesis
872	MIN033193	Adenylyl-sulfate kinase	SULFATE-CYS-PWY	superpathway of sulfate assimilation and cysteine biosynthesis
873	MIN002248	Adenylyl-sulfate kinase	SULFATE-CYS-PWY	superpathway of sulfate assimilation and cysteine biosynthesis
874	MIN002249	Adenylyl-sulfate kinase	SULFATE-CYS-PWY	superpathway of sulfate assimilation and cysteine biosynthesis
875	MIN025962	Adenylyl-sulfate kinase	SULFATE-CYS-PWY	superpathway of sulfate assimilation and cysteine biosynthesis
876	MIN050396	Adenylyl-sulfate kinase	SULFATE-CYS-PWY	superpathway of sulfate assimilation and cysteine biosynthesis
877	MIN050397	Adenylyl-sulfate kinase	SULFATE-CYS-PWY	superpathway of sulfate assimilation and cysteine biosynthesis
878	MIN050398	Adenylyl-sulfate kinase	SULFATE-CYS-PWY	superpathway of sulfate assimilation and cysteine biosynthesis
879	MIN050399	Adenylyl-sulfate kinase	SULFATE-CYS-PWY	superpathway of sulfate assimilation and cysteine biosynthesis
880	MIN050401	Adenylyl-sulfate kinase	SULFATE-CYS-PWY	superpathway of sulfate assimilation and cysteine biosynthesis
881	MIN050400	Adenylyl-sulfate kinase	SULFATE-CYS-PWY	superpathway of sulfate assimilation and cysteine biosynthesis
882	MIN046573	Adenylyl-sulfate kinase	SULFATE-CYS-PWY	superpathway of sulfate assimilation and cysteine biosynthesis
883	MIN046572	Adenylyl-sulfate kinase	SULFATE-CYS-PWY	superpathway of sulfate assimilation and cysteine biosynthesis
884	MIN046575	Adenylyl-sulfate kinase	SULFATE-CYS-PWY	superpathway of sulfate assimilation and cysteine biosynthesis
885	MIN046574	Adenylyl-sulfate kinase	SULFATE-CYS-PWY	superpathway of sulfate assimilation and cysteine biosynthesis
886	MIN046576	Adenylyl-sulfate kinase	SULFATE-CYS-PWY	superpathway of sulfate assimilation and cysteine biosynthesis
887	MIN046570	Adenylyl-sulfate kinase	SULFATE-CYS-PWY	superpathway of sulfate assimilation and cysteine biosynthesis
888	MIN046554	Adenylyl-sulfate kinase	SULFATE-CYS-PWY	superpathway of sulfate assimilation and cysteine biosynthesis
889	MIN046555	Adenylyl-sulfate kinase	SULFATE-CYS-PWY	superpathway of sulfate assimilation and cysteine biosynthesis
890	MIN046557	Adenylyl-sulfate kinase	SULFATE-CYS-PWY	superpathway of sulfate assimilation and cysteine biosynthesis
891	MIN046550	Adenylyl-sulfate kinase	SULFATE-CYS-PWY	superpathway of sulfate assimilation and cysteine biosynthesis
892	MIN046551	Adenylyl-sulfate kinase	SULFATE-CYS-PWY	superpathway of sulfate assimilation and cysteine biosynthesis
893	MIN046552	Adenylyl-sulfate kinase	SULFATE-CYS-PWY	superpathway of sulfate assimilation and cysteine biosynthesis
894	MIN046553	Adenylyl-sulfate kinase	SULFATE-CYS-PWY	superpathway of sulfate assimilation and cysteine biosynthesis
895	MIN046558	Adenylyl-sulfate kinase	SULFATE-CYS-PWY	superpathway of sulfate assimilation and cysteine biosynthesis
896	MIN046559	Adenylyl-sulfate kinase	SULFATE-CYS-PWY	superpathway of sulfate assimilation and cysteine biosynthesis
897	MIN046567	Adenylyl-sulfate kinase	SULFATE-CYS-PWY	superpathway of sulfate assimilation and cysteine biosynthesis
898	MIN046568	Adenylyl-sulfate kinase	SULFATE-CYS-PWY	superpathway of sulfate assimilation and cysteine biosynthesis
899	MIN046565	Adenylyl-sulfate kinase	SULFATE-CYS-PWY	superpathway of sulfate assimilation and cysteine biosynthesis
900	MIN046566	Adenylyl-sulfate kinase	SULFATE-CYS-PWY	superpathway of sulfate assimilation and cysteine biosynthesis
901	MIN046563	Adenylyl-sulfate kinase	SULFATE-CYS-PWY	superpathway of sulfate assimilation and cysteine biosynthesis
902	MIN046564	Adenylyl-sulfate kinase	SULFATE-CYS-PWY	superpathway of sulfate assimilation and cysteine biosynthesis
903	MIN046561	Adenylyl-sulfate kinase	SULFATE-CYS-PWY	superpathway of sulfate assimilation and cysteine biosynthesis
904	MIN046562	Adenylyl-sulfate kinase	SULFATE-CYS-PWY	superpathway of sulfate assimilation and cysteine biosynthesis
905	MIN046560	Adenylyl-sulfate kinase	SULFATE-CYS-PWY	superpathway of sulfate assimilation and cysteine biosynthesis
906	MIN046542	Adenylyl-sulfate kinase	SULFATE-CYS-PWY	superpathway of sulfate assimilation and cysteine biosynthesis
907	MIN046545	Adenylyl-sulfate kinase	SULFATE-CYS-PWY	superpathway of sulfate assimilation and cysteine biosynthesis
908	MIN046543	Adenylyl-sulfate kinase	SULFATE-CYS-PWY	superpathway of sulfate assimilation and cysteine biosynthesis
909	MIN046544	Adenylyl-sulfate kinase	SULFATE-CYS-PWY	superpathway of sulfate assimilation and cysteine biosynthesis
910	MIN046547	Adenylyl-sulfate kinase	SULFATE-CYS-PWY	superpathway of sulfate assimilation and cysteine biosynthesis
911	MIN046548	Adenylyl-sulfate kinase	SULFATE-CYS-PWY	superpathway of sulfate assimilation and cysteine biosynthesis
912	MIN018377	Serine acetyltransferase family protein	SULFATE-CYS-PWY	superpathway of sulfate assimilation and cysteine biosynthesis
913	MIN101975	Serine acetyltransferase family protein	SULFATE-CYS-PWY	superpathway of sulfate assimilation and cysteine biosynthesis
914	MIN101941	Serine acetyltransferase family protein	SULFATE-CYS-PWY	superpathway of sulfate assimilation and cysteine biosynthesis
915	MIN077088	Cysteine synthase, putative	SULFATE-CYS-PWY	superpathway of sulfate assimilation and cysteine biosynthesis
916	MIN107431	Cysteine synthase	SULFATE-CYS-PWY	superpathway of sulfate assimilation and cysteine biosynthesis
917	MIN024999	Cysteine synthase, putative	SULFATE-CYS-PWY	superpathway of sulfate assimilation and cysteine biosynthesis
918	MIN024998	Cysteine synthase	SULFATE-CYS-PWY	superpathway of sulfate assimilation and cysteine biosynthesis
919	MIN011794	Cysteine synthase, putative	SULFATE-CYS-PWY	superpathway of sulfate assimilation and cysteine biosynthesis
920	MIN011792	Cysteine synthase, putative	SULFATE-CYS-PWY	superpathway of sulfate assimilation and cysteine biosynthesis
921	MIN011793	Cysteine synthase, putative	SULFATE-CYS-PWY	superpathway of sulfate assimilation and cysteine biosynthesis
922	MIN011791	Cysteine synthase	SULFATE-CYS-PWY	superpathway of sulfate assimilation and cysteine biosynthesis
923	MIN103906	Cysteine synthase, putative	SULFATE-CYS-PWY	superpathway of sulfate assimilation and cysteine biosynthesis
924	MIN013653	Cysteine synthase	SULFATE-CYS-PWY	superpathway of sulfate assimilation and cysteine biosynthesis
925	MIN013654	Cysteine synthase	SULFATE-CYS-PWY	superpathway of sulfate assimilation and cysteine biosynthesis
926	MIN021119	Cysteine synthase	SULFATE-CYS-PWY	superpathway of sulfate assimilation and cysteine biosynthesis
927	MIN021118	Cysteine synthase, putative	SULFATE-CYS-PWY	superpathway of sulfate assimilation and cysteine biosynthesis
928	MIN102500	Cysteine synthase, putative	SULFATE-CYS-PWY	superpathway of sulfate assimilation and cysteine biosynthesis
929	MIN016728	Cysteine synthase	SULFATE-CYS-PWY	superpathway of sulfate assimilation and cysteine biosynthesis
930	MIN016726	Cysteine synthase	SULFATE-CYS-PWY	superpathway of sulfate assimilation and cysteine biosynthesis
931	MIN016727	Cysteine synthase	SULFATE-CYS-PWY	superpathway of sulfate assimilation and cysteine biosynthesis
932	MIN016724	Cysteine synthase	SULFATE-CYS-PWY	superpathway of sulfate assimilation and cysteine biosynthesis
933	MIN016725	Cysteine synthase	SULFATE-CYS-PWY	superpathway of sulfate assimilation and cysteine biosynthesis
934	MIN046790	Phosphoserine aminotransferase	SULFATE-CYS-PWY	superpathway of sulfate assimilation and cysteine biosynthesis
935	MIN072442	Phosphoglycerate dehydrogenase	SULFATE-CYS-PWY	superpathway of sulfate assimilation and cysteine biosynthesis
936	MIN072441	Phosphoglycerate dehydrogenase	SULFATE-CYS-PWY	superpathway of sulfate assimilation and cysteine biosynthesis
937	MIN050568	3-PHOSPHOSERINE PHOSPHATASE family protein	SULFATE-CYS-PWY	superpathway of sulfate assimilation and cysteine biosynthesis
938	MIN050569	3-PHOSPHOSERINE PHOSPHATASE family protein	SULFATE-CYS-PWY	superpathway of sulfate assimilation and cysteine biosynthesis
939	MIN050575	3-PHOSPHOSERINE PHOSPHATASE family protein	SULFATE-CYS-PWY	superpathway of sulfate assimilation and cysteine biosynthesis
940	MIN050576	3-PHOSPHOSERINE PHOSPHATASE family protein	SULFATE-CYS-PWY	superpathway of sulfate assimilation and cysteine biosynthesis
941	MIN050573	Phosphoserine phosphatase, putative	SULFATE-CYS-PWY	superpathway of sulfate assimilation and cysteine biosynthesis
942	MIN050574	3-PHOSPHOSERINE PHOSPHATASE family protein	SULFATE-CYS-PWY	superpathway of sulfate assimilation and cysteine biosynthesis
943	MIN050579	3-PHOSPHOSERINE PHOSPHATASE family protein	SULFATE-CYS-PWY	superpathway of sulfate assimilation and cysteine biosynthesis
944	MIN050577	Phosphoserine phosphatase, putative	SULFATE-CYS-PWY	superpathway of sulfate assimilation and cysteine biosynthesis
945	MIN050578	3-PHOSPHOSERINE PHOSPHATASE family protein	SULFATE-CYS-PWY	superpathway of sulfate assimilation and cysteine biosynthesis
946	MIN050571	3-PHOSPHOSERINE PHOSPHATASE family protein	SULFATE-CYS-PWY	superpathway of sulfate assimilation and cysteine biosynthesis
947	MIN050572	3-PHOSPHOSERINE PHOSPHATASE family protein	SULFATE-CYS-PWY	superpathway of sulfate assimilation and cysteine biosynthesis
948	MIN050570	Phosphoserine phosphatase, putative	SULFATE-CYS-PWY	superpathway of sulfate assimilation and cysteine biosynthesis
949	MIN050580	3-PHOSPHOSERINE PHOSPHATASE family protein	SULFATE-CYS-PWY	superpathway of sulfate assimilation and cysteine biosynthesis
950	MIN050581	3-PHOSPHOSERINE PHOSPHATASE family protein	SULFATE-CYS-PWY	superpathway of sulfate assimilation and cysteine biosynthesis
951	MIN050582	3-PHOSPHOSERINE PHOSPHATASE family protein	SULFATE-CYS-PWY	superpathway of sulfate assimilation and cysteine biosynthesis
952	MIN050583	Phosphoserine phosphatase, putative	SULFATE-CYS-PWY	superpathway of sulfate assimilation and cysteine biosynthesis
953	MIN077917	Glycerol kinase, putative	PWY0-381	glycerol and glycerophosphodiester degradation
954	MIN077916	Glycerol kinase, putative	PWY0-381	glycerol and glycerophosphodiester degradation
955	MIN077919	Glycerol kinase, putative	PWY0-381	glycerol and glycerophosphodiester degradation
956	MIN077918	Glycerol kinase, putative	PWY0-381	glycerol and glycerophosphodiester degradation
957	MIN013940	Glycerol kinase 1	PWY0-381	glycerol and glycerophosphodiester degradation
958	MIN013939	Glycerol kinase	PWY0-381	glycerol and glycerophosphodiester degradation
959	MIN010134	Glycerophosphodiester phosphodiesterase, putative	PWY0-381	glycerol and glycerophosphodiester degradation
960	MIN010133	Glycerophosphodiester phosphodiesterase, putative	PWY0-381	glycerol and glycerophosphodiester degradation
961	MIN096470	Glycerophosphodiester phosphodiesterase	PWY0-381	glycerol and glycerophosphodiester degradation
962	MIN096466	Glycerophosphodiester phosphodiesterase	PWY0-381	glycerol and glycerophosphodiester degradation
963	MIN096469	Glycerophosphodiester phosphodiesterase	PWY0-381	glycerol and glycerophosphodiester degradation
964	MIN084112	Glycerophosphoryl diester phosphodiesterase, putative	PWY0-381	glycerol and glycerophosphodiester degradation
965	MIN006003	Glycerophosphodiester phosphodiesterase	PWY0-381	glycerol and glycerophosphodiester degradation
966	MIN006004	Glycerophosphodiester phosphodiesterase	PWY0-381	glycerol and glycerophosphodiester degradation
967	MIN006008	Glycerophosphodiester phosphodiesterase	PWY0-381	glycerol and glycerophosphodiester degradation
968	MIN006013	Glycerophosphodiester phosphodiesterase	PWY0-381	glycerol and glycerophosphodiester degradation
969	MIN006014	Glycerophosphodiester phosphodiesterase	PWY0-381	glycerol and glycerophosphodiester degradation
970	MIN006011	Glycerophosphodiester phosphodiesterase	PWY0-381	glycerol and glycerophosphodiester degradation
971	MIN006012	Glycerophosphodiester phosphodiesterase	PWY0-381	glycerol and glycerophosphodiester degradation
972	MIN006010	Glycerophosphodiester phosphodiesterase	PWY0-381	glycerol and glycerophosphodiester degradation
973	MIN013976	Glycerophosphodiester phosphodiesterase, putative	PWY0-381	glycerol and glycerophosphodiester degradation
974	MIN013973	Glycerophosphodiester phosphodiesterase, putative	PWY0-381	glycerol and glycerophosphodiester degradation
975	MIN013974	Glycerophosphodiester phosphodiesterase, putative	PWY0-381	glycerol and glycerophosphodiester degradation
976	MIN013975	Glycerophosphodiester phosphodiesterase, putative	PWY0-381	glycerol and glycerophosphodiester degradation
977	MIN058069	Glycerophosphoryl diester phosphodiesterase, putative	PWY0-381	glycerol and glycerophosphodiester degradation
978	MIN058067	Glycerophosphoryl diester phosphodiesterase, putative	PWY0-381	glycerol and glycerophosphodiester degradation
979	MIN058068	Glycerophosphoryl diester phosphodiesterase, putative	PWY0-381	glycerol and glycerophosphodiester degradation
980	MIN058066	Glycerophosphoryl diester phosphodiesterase, putative	PWY0-381	glycerol and glycerophosphodiester degradation
981	MIN058065	Glycerophosphoryl diester phosphodiesterase, putative	PWY0-381	glycerol and glycerophosphodiester degradation
982	MIN058064	Glycerophosphoryl diester phosphodiesterase, putative	PWY0-381	glycerol and glycerophosphodiester degradation
983	MIN058063	Glycerophosphoryl diester phosphodiesterase, putative	PWY0-381	glycerol and glycerophosphodiester degradation
984	MIN058062	Glycerophosphoryl diester phosphodiesterase, putative	PWY0-381	glycerol and glycerophosphodiester degradation
985	MIN058061	Glycerophosphoryl diester phosphodiesterase, putative	PWY0-381	glycerol and glycerophosphodiester degradation
986	MIN087132	Glycerol-3-phosphate dehydrogenase	PWY0-381	glycerol and glycerophosphodiester degradation
987	MIN087134	Glycerol-3-phosphate dehydrogenase	PWY0-381	glycerol and glycerophosphodiester degradation
988	MIN087135	Glycerol-3-phosphate dehydrogenase [NAD(P)+]	PWY0-381	glycerol and glycerophosphodiester degradation
989	MIN087138	Glycerol-3-phosphate dehydrogenase [NAD(P)+]	PWY0-381	glycerol and glycerophosphodiester degradation
990	MIN087137	Glycerol-3-phosphate dehydrogenase	PWY0-381	glycerol and glycerophosphodiester degradation
991	MIN087148	Glycerol-3-phosphate dehydrogenase	PWY0-381	glycerol and glycerophosphodiester degradation
992	MIN087146	Glycerol-3-phosphate dehydrogenase	PWY0-381	glycerol and glycerophosphodiester degradation
993	MIN087144	Glycerol-3-phosphate dehydrogenase	PWY0-381	glycerol and glycerophosphodiester degradation
994	MIN087145	Glycerol-3-phosphate dehydrogenase	PWY0-381	glycerol and glycerophosphodiester degradation
995	MIN087142	Glycerol-3-phosphate dehydrogenase	PWY0-381	glycerol and glycerophosphodiester degradation
996	MIN087140	Glycerol-3-phosphate dehydrogenase	PWY0-381	glycerol and glycerophosphodiester degradation
997	MIN087141	Glycerol-3-phosphate dehydrogenase	PWY0-381	glycerol and glycerophosphodiester degradation
998	MIN087150	Glycerol-3-phosphate dehydrogenase	PWY0-381	glycerol and glycerophosphodiester degradation
999	MIN087151	Glycerol-3-phosphate dehydrogenase [NAD(P)+]	PWY0-381	glycerol and glycerophosphodiester degradation
1000	MIN069184	Glycerol-3-phosphate dehydrogenase, putative	PWY0-381	glycerol and glycerophosphodiester degradation
1001	MIN069181	Glycerol-3-phosphate dehydrogenase, putative	PWY0-381	glycerol and glycerophosphodiester degradation
1002	MIN069183	Glycerol-3-phosphate dehydrogenase, putative	PWY0-381	glycerol and glycerophosphodiester degradation
1003	MIN069182	Glycerol-3-phosphate dehydrogenase, putative	PWY0-381	glycerol and glycerophosphodiester degradation
1004	MIN013936	Glycerol-3-phosphate dehydrogenase	PWY0-381	glycerol and glycerophosphodiester degradation
1005	MIN019096	Glycerol-3-phosphate dehydrogenase	PWY0-381	glycerol and glycerophosphodiester degradation
1006	MIN007730	Acyl-activating enzyme 1	PWY-561	superpathway of glyoxylate cycle and fatty acid degradation
1007	MIN054272	Long-chain-fatty-acid CoA ligase, putative	PWY-561	superpathway of glyoxylate cycle and fatty acid degradation
1008	MIN001381	Long-chain-fatty-acid--CoA ligase 1	PWY-561	superpathway of glyoxylate cycle and fatty acid degradation
1009	MIN001209	Long-chain-fatty-acid CoA ligase, putative	PWY-561	superpathway of glyoxylate cycle and fatty acid degradation
1010	MIN001210	Long-chain-fatty-acid CoA ligase, putative	PWY-561	superpathway of glyoxylate cycle and fatty acid degradation
1011	MIN033569	Long-chain-fatty-acid--CoA ligase	PWY-561	superpathway of glyoxylate cycle and fatty acid degradation
1012	MIN033567	Long-chain-fatty-acid--CoA ligase	PWY-561	superpathway of glyoxylate cycle and fatty acid degradation
1013	MIN033568	Long-chain-fatty-acid--CoA ligase	PWY-561	superpathway of glyoxylate cycle and fatty acid degradation
1014	MIN107425	Long-chain acyl-CoA synthetase 4	PWY-561	superpathway of glyoxylate cycle and fatty acid degradation
1015	MIN107426	Long chain acyl-CoA synthetase 3	PWY-561	superpathway of glyoxylate cycle and fatty acid degradation
1016	MIN077955	Long-chain-fatty-acid CoA ligase, putative	PWY-561	superpathway of glyoxylate cycle and fatty acid degradation
1017	MIN077950	Long-chain-fatty-acid CoA ligase, putative	PWY-561	superpathway of glyoxylate cycle and fatty acid degradation
1018	MIN077947	Long-chain-fatty-acid CoA ligase, putative	PWY-561	superpathway of glyoxylate cycle and fatty acid degradation
1019	MIN077943	Long-chain-fatty-acid CoA ligase, putative	PWY-561	superpathway of glyoxylate cycle and fatty acid degradation
1020	MIN077942	Long-chain-fatty-acid CoA ligase, putative	PWY-561	superpathway of glyoxylate cycle and fatty acid degradation
1021	MIN077936	Long-chain-fatty-acid CoA ligase, putative	PWY-561	superpathway of glyoxylate cycle and fatty acid degradation
1022	MIN077937	Long-chain-fatty-acid CoA ligase, putative	PWY-561	superpathway of glyoxylate cycle and fatty acid degradation
1023	MIN040098	Long-chain-fatty-acid-CoA ligase, putative	PWY-561	superpathway of glyoxylate cycle and fatty acid degradation
1024	MIN040099	Long-chain-fatty-acid-CoA ligase, putative	PWY-561	superpathway of glyoxylate cycle and fatty acid degradation
1025	MIN076279	Long-chain-fatty-acid-CoA ligase, putative	PWY-561	superpathway of glyoxylate cycle and fatty acid degradation
1026	MIN076278	Long-chain-fatty-acid-CoA ligase, putative	PWY-561	superpathway of glyoxylate cycle and fatty acid degradation
1027	MIN076277	Long-chain-fatty-acid--CoA ligase 1	PWY-561	superpathway of glyoxylate cycle and fatty acid degradation
1028	MIN076276	Long-chain-fatty-acid--CoA ligase 6	PWY-561	superpathway of glyoxylate cycle and fatty acid degradation
1029	MIN076275	Long-chain-fatty-acid-CoA ligase, putative	PWY-561	superpathway of glyoxylate cycle and fatty acid degradation
1030	MIN076274	Long-chain-fatty-acid--CoA ligase 1	PWY-561	superpathway of glyoxylate cycle and fatty acid degradation
1031	MIN076273	Long-chain-fatty-acid--CoA ligase 6	PWY-561	superpathway of glyoxylate cycle and fatty acid degradation
1032	MIN076272	Long-chain-fatty-acid-CoA ligase, putative	PWY-561	superpathway of glyoxylate cycle and fatty acid degradation
1033	MIN076271	LONG-CHAIN ACYL-COA SYNTHETASE 6 family protein	PWY-561	superpathway of glyoxylate cycle and fatty acid degradation
1034	MIN076280	Long-chain-fatty-acid-CoA ligase, putative	PWY-561	superpathway of glyoxylate cycle and fatty acid degradation
1035	MIN040101	Long-chain-fatty-acid-CoA ligase, putative	PWY-561	superpathway of glyoxylate cycle and fatty acid degradation
1036	MIN040102	Long-chain-fatty-acid-CoA ligase, putative	PWY-561	superpathway of glyoxylate cycle and fatty acid degradation
1037	MIN040103	Long-chain-fatty-acid-CoA ligase, putative	PWY-561	superpathway of glyoxylate cycle and fatty acid degradation
1038	MIN040100	Long-chain-fatty-acid-CoA ligase, putative	PWY-561	superpathway of glyoxylate cycle and fatty acid degradation
1039	MIN019701	Long-chain-fatty-acid CoA ligase, putative	PWY-561	superpathway of glyoxylate cycle and fatty acid degradation
1040	MIN006893	Long-chain-fatty-acid--CoA ligase 6	PWY-561	superpathway of glyoxylate cycle and fatty acid degradation
1041	MIN006892	Long-chain-fatty-acid--CoA ligase 6	PWY-561	superpathway of glyoxylate cycle and fatty acid degradation
1042	MIN014133	Acyl CoA ligase	PWY-561	superpathway of glyoxylate cycle and fatty acid degradation
1043	MIN059594	Long-chain-fatty-acid--CoA ligase	PWY-561	superpathway of glyoxylate cycle and fatty acid degradation
1044	MIN059593	Long-chain-fatty-acid--CoA ligase	PWY-561	superpathway of glyoxylate cycle and fatty acid degradation
1045	MIN004472	Long-chain-fatty-acid CoA ligase, putative	PWY-561	superpathway of glyoxylate cycle and fatty acid degradation
1046	MIN004476	Long-chain-fatty-acid CoA ligase, putative	PWY-561	superpathway of glyoxylate cycle and fatty acid degradation
1047	MIN044569	Long-chain-fatty-acid--CoA ligase 4	PWY-561	superpathway of glyoxylate cycle and fatty acid degradation
1048	MIN044568	Long-chain-fatty-acid--CoA ligase 4	PWY-561	superpathway of glyoxylate cycle and fatty acid degradation
1049	MIN044567	Long-chain-fatty-acid--CoA ligase 4	PWY-561	superpathway of glyoxylate cycle and fatty acid degradation
1050	MIN044582	Long-chain-fatty-acid--CoA ligase 4	PWY-561	superpathway of glyoxylate cycle and fatty acid degradation
1051	MIN044581	Long chain acyl-CoA synthetase 8	PWY-561	superpathway of glyoxylate cycle and fatty acid degradation
1052	MIN044580	Long-chain-fatty-acid--CoA ligase 4	PWY-561	superpathway of glyoxylate cycle and fatty acid degradation
1053	MIN044575	Long chain acyl-CoA synthetase 8	PWY-561	superpathway of glyoxylate cycle and fatty acid degradation
1054	MIN044574	Long chain acyl-CoA synthetase 8	PWY-561	superpathway of glyoxylate cycle and fatty acid degradation
1055	MIN044576	Long chain acyl-CoA synthetase 8	PWY-561	superpathway of glyoxylate cycle and fatty acid degradation
1056	MIN044571	Long-chain-fatty-acid--CoA ligase 4	PWY-561	superpathway of glyoxylate cycle and fatty acid degradation
1057	MIN044570	Long-chain-fatty-acid--CoA ligase 4	PWY-561	superpathway of glyoxylate cycle and fatty acid degradation
1058	MIN044573	Long chain acyl-CoA synthetase 8	PWY-561	superpathway of glyoxylate cycle and fatty acid degradation
1059	MIN044572	Long-chain-fatty-acid--CoA ligase 4	PWY-561	superpathway of glyoxylate cycle and fatty acid degradation
1060	MIN044579	Long chain acyl-CoA synthetase 8	PWY-561	superpathway of glyoxylate cycle and fatty acid degradation
1061	MIN044578	Long-chain-fatty-acid--CoA ligase 4	PWY-561	superpathway of glyoxylate cycle and fatty acid degradation
1062	MIN012700	Enoyl-CoA hydratase/isomerase family protein	PWY-561	superpathway of glyoxylate cycle and fatty acid degradation
1063	MIN106187	3-ketoacyl-CoA thiolase	PWY-561	superpathway of glyoxylate cycle and fatty acid degradation
1064	MIN106186	3-ketoacyl-CoA thiolase A	PWY-561	superpathway of glyoxylate cycle and fatty acid degradation
1065	MIN008849	3-ketoacyl-CoA thiolase B, putative	PWY-561	superpathway of glyoxylate cycle and fatty acid degradation
1066	MIN008850	3-ketoacyl-CoA thiolase B, putative	PWY-561	superpathway of glyoxylate cycle and fatty acid degradation
1067	MIN021095	3-ketoacyl-CoA thiolase B, putative	PWY-561	superpathway of glyoxylate cycle and fatty acid degradation
1068	MIN016125	3-ketoacyl-CoA thiolase A	PWY-561	superpathway of glyoxylate cycle and fatty acid degradation
1069	MIN030095	Acyl-coenzyme A oxidase	PWY-561	superpathway of glyoxylate cycle and fatty acid degradation
1070	MIN009537	Acyl-coenzyme A oxidase	PWY-561	superpathway of glyoxylate cycle and fatty acid degradation
1071	MIN022906	Acyl-coenzyme A oxidase	PWY-561	superpathway of glyoxylate cycle and fatty acid degradation
1072	MIN086090	Acyl-coenzyme A oxidase	PWY-561	superpathway of glyoxylate cycle and fatty acid degradation
1073	MIN086091	Acyl-coenzyme A oxidase	PWY-561	superpathway of glyoxylate cycle and fatty acid degradation
1074	MIN018603	Isocitrate lyase	PWY-561	superpathway of glyoxylate cycle and fatty acid degradation
1075	MIN103501	Isocitrate lyase	PWY-561	superpathway of glyoxylate cycle and fatty acid degradation
1076	MIN011822	Citrate synthase	PWY-561	superpathway of glyoxylate cycle and fatty acid degradation
1077	MIN020433	Citrate synthase	PWY-561	superpathway of glyoxylate cycle and fatty acid degradation
1078	MIN017330	Aconitate hydratase family protein	PWY-561	superpathway of glyoxylate cycle and fatty acid degradation
1079	MIN009554	Aconitate hydratase 1	PWY-561	superpathway of glyoxylate cycle and fatty acid degradation
1080	MIN080657	Aconitate hydratase family protein	PWY-561	superpathway of glyoxylate cycle and fatty acid degradation
1081	MIN075387	Aconitate hydratase 1	PWY-561	superpathway of glyoxylate cycle and fatty acid degradation
1082	MIN075388	Aconitate hydratase 1	PWY-561	superpathway of glyoxylate cycle and fatty acid degradation
1083	MIN075385	Aconitate hydratase 1	PWY-561	superpathway of glyoxylate cycle and fatty acid degradation
1084	MIN075386	Aconitate hydratase 1	PWY-561	superpathway of glyoxylate cycle and fatty acid degradation
1085	MIN020927	Aconitate hydratase 3	PWY-561	superpathway of glyoxylate cycle and fatty acid degradation
1086	MIN005659	Aconitate hydratase family protein	PWY-561	superpathway of glyoxylate cycle and fatty acid degradation
1087	MIN044307	Aconitate hydratase 3	PWY-561	superpathway of glyoxylate cycle and fatty acid degradation
1088	MIN055040	Succinate dehydrogenase subunit 4	PWY-561	superpathway of glyoxylate cycle and fatty acid degradation
1089	MIN055042	Succinate dehydrogenase subunit 4	PWY-561	superpathway of glyoxylate cycle and fatty acid degradation
1090	MIN010156	Succinate dehydrogenase subunit 3	PWY-561	superpathway of glyoxylate cycle and fatty acid degradation
1091	MIN102107	Succinate dehydrogenase [ubiquinone] iron-sulfur subunit 3, mitochondrial	PWY-561	superpathway of glyoxylate cycle and fatty acid degradation
1092	MIN069595	Succinate dehydrogenase flavoprotein subunit,mitochondrial	PWY-561	superpathway of glyoxylate cycle and fatty acid degradation
1093	MIN069596	Succinate dehydrogenase flavoprotein subunit,mitochondrial	PWY-561	superpathway of glyoxylate cycle and fatty acid degradation
1094	MIN027612	Mitochondrial succinate dehydrogenase iron sulfur subunit	PWY-561	superpathway of glyoxylate cycle and fatty acid degradation
1095	MIN027611	Mitochondrial succinate dehydrogenase iron sulfur subunit	PWY-561	superpathway of glyoxylate cycle and fatty acid degradation
1096	MIN083526	Fumarate hydratase class II	PWY-561	superpathway of glyoxylate cycle and fatty acid degradation
1097	MIN049332	Phosphoenolpyruvate carboxylase	PWY-561	superpathway of glyoxylate cycle and fatty acid degradation
1098	MIN106751	Phosphoenolpyruvate carboxylase	PWY-561	superpathway of glyoxylate cycle and fatty acid degradation
1099	MIN106750	Phosphoenolpyruvate carboxylase	PWY-561	superpathway of glyoxylate cycle and fatty acid degradation
1100	MIN105189	Phosphoenolpyruvate carboxylase, putative	PWY-561	superpathway of glyoxylate cycle and fatty acid degradation
1101	MIN105190	Phosphoenolpyruvate carboxylase	PWY-561	superpathway of glyoxylate cycle and fatty acid degradation
1102	MIN102574	Phosphoenolpyruvate carboxylase	PWY-561	superpathway of glyoxylate cycle and fatty acid degradation
1103	MIN086605	Phosphoenolpyruvate carboxylase, putative	PWY-561	superpathway of glyoxylate cycle and fatty acid degradation
1104	MIN073084	Phosphoenolpyruvate carboxykinase [ATP], putative	PWY-561	superpathway of glyoxylate cycle and fatty acid degradation
1105	MIN073085	Phosphoenolpyruvate carboxykinase [ATP], putative	PWY-561	superpathway of glyoxylate cycle and fatty acid degradation
1106	MIN073082	Phosphoenolpyruvate carboxykinase [ATP], putative	PWY-561	superpathway of glyoxylate cycle and fatty acid degradation
1107	MIN073083	Phosphoenolpyruvate carboxykinase [ATP], putative	PWY-561	superpathway of glyoxylate cycle and fatty acid degradation
1108	MIN073088	Phosphoenolpyruvate carboxykinase [ATP], putative	PWY-561	superpathway of glyoxylate cycle and fatty acid degradation
1109	MIN073086	Phosphoenolpyruvate carboxykinase [ATP], putative	PWY-561	superpathway of glyoxylate cycle and fatty acid degradation
1110	MIN073087	Phosphoenolpyruvate carboxykinase [ATP], putative	PWY-561	superpathway of glyoxylate cycle and fatty acid degradation
1111	MIN073081	Phosphoenolpyruvate carboxykinase [ATP], putative	PWY-561	superpathway of glyoxylate cycle and fatty acid degradation
1112	MIN073080	Phosphoenolpyruvate carboxykinase [ATP], putative	PWY-561	superpathway of glyoxylate cycle and fatty acid degradation
1113	MIN073075	Phosphoenolpyruvate carboxykinase [ATP], putative	PWY-561	superpathway of glyoxylate cycle and fatty acid degradation
1114	MIN073076	Phosphoenolpyruvate carboxykinase [ATP], putative	PWY-561	superpathway of glyoxylate cycle and fatty acid degradation
1115	MIN073077	Phosphoenolpyruvate carboxykinase [ATP], putative	PWY-561	superpathway of glyoxylate cycle and fatty acid degradation
1116	MIN073078	Phosphoenolpyruvate carboxykinase [ATP], putative	PWY-561	superpathway of glyoxylate cycle and fatty acid degradation
1117	MIN073071	Phosphoenolpyruvate carboxykinase [ATP], putative	PWY-561	superpathway of glyoxylate cycle and fatty acid degradation
1118	MIN073072	Phosphoenolpyruvate carboxykinase [ATP], putative	PWY-561	superpathway of glyoxylate cycle and fatty acid degradation
1119	MIN073073	Phosphoenolpyruvate carboxykinase [ATP], putative	PWY-561	superpathway of glyoxylate cycle and fatty acid degradation
1120	MIN073074	Phosphoenolpyruvate carboxykinase [ATP], putative	PWY-561	superpathway of glyoxylate cycle and fatty acid degradation
1121	MIN073079	Phosphoenolpyruvate carboxykinase [ATP], putative	PWY-561	superpathway of glyoxylate cycle and fatty acid degradation
1122	MIN073070	Phosphoenolpyruvate carboxykinase [ATP], putative	PWY-561	superpathway of glyoxylate cycle and fatty acid degradation
1123	MIN073066	Phosphoenolpyruvate carboxykinase [ATP], putative	PWY-561	superpathway of glyoxylate cycle and fatty acid degradation
1124	MIN073067	Phosphoenolpyruvate carboxykinase [ATP], putative	PWY-561	superpathway of glyoxylate cycle and fatty acid degradation
1125	MIN073064	Phosphoenolpyruvate carboxykinase [ATP], putative	PWY-561	superpathway of glyoxylate cycle and fatty acid degradation
1126	MIN073065	Phosphoenolpyruvate carboxykinase [ATP], putative	PWY-561	superpathway of glyoxylate cycle and fatty acid degradation
1127	MIN073063	Phosphoenolpyruvate carboxykinase [ATP], putative	PWY-561	superpathway of glyoxylate cycle and fatty acid degradation
1128	MIN073068	Phosphoenolpyruvate carboxykinase [ATP], putative	PWY-561	superpathway of glyoxylate cycle and fatty acid degradation
1129	MIN073069	Phosphoenolpyruvate carboxykinase [ATP], putative	PWY-561	superpathway of glyoxylate cycle and fatty acid degradation
1130	MIN068517	Malate dehydrogenase	PWY-561	superpathway of glyoxylate cycle and fatty acid degradation
1131	MIN068518	Malate dehydrogenase	PWY-561	superpathway of glyoxylate cycle and fatty acid degradation
1132	MIN068519	Malate dehydrogenase	PWY-561	superpathway of glyoxylate cycle and fatty acid degradation
1133	MIN060837	Malate dehydrogenase	PWY-561	superpathway of glyoxylate cycle and fatty acid degradation
1134	MIN060834	Malate dehydrogenase	PWY-561	superpathway of glyoxylate cycle and fatty acid degradation
1135	MIN060835	Malate dehydrogenase	PWY-561	superpathway of glyoxylate cycle and fatty acid degradation
1136	MIN060836	Malate dehydrogenase	PWY-561	superpathway of glyoxylate cycle and fatty acid degradation
1137	MIN028348	Malate dehydrogenase	PWY-561	superpathway of glyoxylate cycle and fatty acid degradation
1138	MIN028349	Malate dehydrogenase	PWY-561	superpathway of glyoxylate cycle and fatty acid degradation
1139	MIN050648	Malate dehydrogenase	PWY-561	superpathway of glyoxylate cycle and fatty acid degradation
1140	MIN042344	Malate dehydrogenase	PWY-561	superpathway of glyoxylate cycle and fatty acid degradation
1141	MIN042343	Malate dehydrogenase	PWY-561	superpathway of glyoxylate cycle and fatty acid degradation
1142	MIN042349	Malate dehydrogenase	PWY-561	superpathway of glyoxylate cycle and fatty acid degradation
1143	MIN042348	Malate dehydrogenase	PWY-561	superpathway of glyoxylate cycle and fatty acid degradation
1144	MIN042347	Malate dehydrogenase	PWY-561	superpathway of glyoxylate cycle and fatty acid degradation
1145	MIN042346	Malate dehydrogenase	PWY-561	superpathway of glyoxylate cycle and fatty acid degradation
1146	MIN042345	Malate dehydrogenase	PWY-561	superpathway of glyoxylate cycle and fatty acid degradation
1147	MIN042362	Malate dehydrogenase	PWY-561	superpathway of glyoxylate cycle and fatty acid degradation
1148	MIN042361	Malate dehydrogenase	PWY-561	superpathway of glyoxylate cycle and fatty acid degradation
1149	MIN042360	Malate dehydrogenase	PWY-561	superpathway of glyoxylate cycle and fatty acid degradation
1150	MIN042351	Malate dehydrogenase	PWY-561	superpathway of glyoxylate cycle and fatty acid degradation
1151	MIN042350	Malate dehydrogenase	PWY-561	superpathway of glyoxylate cycle and fatty acid degradation
1152	MIN042353	Malate dehydrogenase	PWY-561	superpathway of glyoxylate cycle and fatty acid degradation
1153	MIN042352	Malate dehydrogenase	PWY-561	superpathway of glyoxylate cycle and fatty acid degradation
1154	MIN042355	Malate dehydrogenase	PWY-561	superpathway of glyoxylate cycle and fatty acid degradation
1155	MIN042354	Malate dehydrogenase	PWY-561	superpathway of glyoxylate cycle and fatty acid degradation
1156	MIN042359	Malate dehydrogenase	PWY-561	superpathway of glyoxylate cycle and fatty acid degradation
1157	MIN042358	Malate dehydrogenase	PWY-561	superpathway of glyoxylate cycle and fatty acid degradation
1158	MIN037409	Malate dehydrogenase	PWY-561	superpathway of glyoxylate cycle and fatty acid degradation
1159	MIN064113	Malate dehydrogenase	PWY-561	superpathway of glyoxylate cycle and fatty acid degradation
1160	MIN064112	Malate dehydrogenase, putative	PWY-561	superpathway of glyoxylate cycle and fatty acid degradation
1161	MIN064117	Malate dehydrogenase, putative	PWY-561	superpathway of glyoxylate cycle and fatty acid degradation
1162	MIN064116	Malate dehydrogenase	PWY-561	superpathway of glyoxylate cycle and fatty acid degradation
1163	MIN064115	Malate dehydrogenase, putative	PWY-561	superpathway of glyoxylate cycle and fatty acid degradation
1164	MIN064114	Malate dehydrogenase	PWY-561	superpathway of glyoxylate cycle and fatty acid degradation
1165	MIN008320	Malate dehydrogenase	PWY-561	superpathway of glyoxylate cycle and fatty acid degradation
1166	MIN008321	Malate dehydrogenase	PWY-561	superpathway of glyoxylate cycle and fatty acid degradation
1167	MIN001616	Malate dehydrogenase	PWY-561	superpathway of glyoxylate cycle and fatty acid degradation
1168	MIN001618	Malate dehydrogenase	PWY-561	superpathway of glyoxylate cycle and fatty acid degradation
1169	MIN009781	Malate dehydrogenase	PWY-561	superpathway of glyoxylate cycle and fatty acid degradation
1170	MIN033118	Spermidine synthase	POLYAMINSYN3-PWY	superpathway of polyamine biosynthesis II
1171	MIN079435	Spermidine synthase family protein	POLYAMINSYN3-PWY	superpathway of polyamine biosynthesis II
1172	MIN079433	Spermidine synthase family protein	POLYAMINSYN3-PWY	superpathway of polyamine biosynthesis II
1173	MIN079434	Spermidine synthase	POLYAMINSYN3-PWY	superpathway of polyamine biosynthesis II
1174	MIN079432	Spermidine synthase	POLYAMINSYN3-PWY	superpathway of polyamine biosynthesis II
1175	MIN030626	Spermidine synthase 1, putative	POLYAMINSYN3-PWY	superpathway of polyamine biosynthesis II
1176	MIN000807	Spermidine synthase	POLYAMINSYN3-PWY	superpathway of polyamine biosynthesis II
1177	MIN104340	Spermidine synthase	POLYAMINSYN3-PWY	superpathway of polyamine biosynthesis II
1178	MIN063427	S-adenosylmethionine decarboxylase proenzyme	POLYAMINSYN3-PWY	superpathway of polyamine biosynthesis II
1179	MIN063428	S-adenosylmethionine decarboxylase proenzyme	POLYAMINSYN3-PWY	superpathway of polyamine biosynthesis II
1180	MIN062198	S-adenosylmethionine decarboxylase proenzyme	POLYAMINSYN3-PWY	superpathway of polyamine biosynthesis II
1181	MIN062199	S-adenosylmethionine decarboxylase proenzyme	POLYAMINSYN3-PWY	superpathway of polyamine biosynthesis II
1182	MIN062197	S-adenosylmethionine decarboxylase proenzyme	POLYAMINSYN3-PWY	superpathway of polyamine biosynthesis II
1183	MIN062201	S-adenosylmethionine decarboxylase proenzyme	POLYAMINSYN3-PWY	superpathway of polyamine biosynthesis II
1184	MIN062200	S-adenosylmethionine decarboxylase proenzyme	POLYAMINSYN3-PWY	superpathway of polyamine biosynthesis II
1185	MIN062203	S-adenosylmethionine decarboxylase proenzyme	POLYAMINSYN3-PWY	superpathway of polyamine biosynthesis II
1186	MIN062202	S-adenosylmethionine decarboxylase proenzyme	POLYAMINSYN3-PWY	superpathway of polyamine biosynthesis II
1187	MIN014267	S-adenosylmethionine decarboxylase proenzyme	POLYAMINSYN3-PWY	superpathway of polyamine biosynthesis II
1188	MIN101857	Ornithine decarboxylase	POLYAMINSYN3-PWY	superpathway of polyamine biosynthesis II
1189	MIN008319	Arginine decarboxylase	POLYAMINSYN3-PWY	superpathway of polyamine biosynthesis II
1190	MIN050116	Arginine decarboxylase	POLYAMINSYN3-PWY	superpathway of polyamine biosynthesis II
1191	MIN102838	Arginine decarboxylase	POLYAMINSYN3-PWY	superpathway of polyamine biosynthesis II
1192	MIN027400	Arginine decarboxylase, putative	POLYAMINSYN3-PWY	superpathway of polyamine biosynthesis II
1193	MIN027402	Arginine decarboxylase, putative	POLYAMINSYN3-PWY	superpathway of polyamine biosynthesis II
1194	MIN027401	Arginine decarboxylase, putative	POLYAMINSYN3-PWY	superpathway of polyamine biosynthesis II
1195	MIN015508	Agmatine deiminase, putative	POLYAMINSYN3-PWY	superpathway of polyamine biosynthesis II
1196	MIN015509	Agmatine deiminase, putative	POLYAMINSYN3-PWY	superpathway of polyamine biosynthesis II
1197	MIN015510	Agmatine deiminase, putative	POLYAMINSYN3-PWY	superpathway of polyamine biosynthesis II
1198	MIN015511	Agmatine deiminase, putative	POLYAMINSYN3-PWY	superpathway of polyamine biosynthesis II
1199	MIN009710	N-carbamoylputrescine amidase	POLYAMINSYN3-PWY	superpathway of polyamine biosynthesis II
1200	MIN009709	N-carbamoylputrescine amidase	POLYAMINSYN3-PWY	superpathway of polyamine biosynthesis II
1201	MIN068400	N-carbamoylputrescine amidase	POLYAMINSYN3-PWY	superpathway of polyamine biosynthesis II
1202	MIN068393	N-carbamoylputrescine amidase	POLYAMINSYN3-PWY	superpathway of polyamine biosynthesis II
1203	MIN068394	N-carbamoylputrescine amidase	POLYAMINSYN3-PWY	superpathway of polyamine biosynthesis II
1204	MIN068399	N-carbamoylputrescine amidase	POLYAMINSYN3-PWY	superpathway of polyamine biosynthesis II
1205	MIN002376	UDP-glucose 4-epimerase	PWY-7328	superpathway of UDP-glucose-derived O-antigen building blocks biosynthesis
1206	MIN071022	UDP-glucose 4-epimerase	PWY-7328	superpathway of UDP-glucose-derived O-antigen building blocks biosynthesis
1207	MIN071023	UDP-glucose 4-epimerase	PWY-7328	superpathway of UDP-glucose-derived O-antigen building blocks biosynthesis
1208	MIN071021	UDP-glucose 4-epimerase	PWY-7328	superpathway of UDP-glucose-derived O-antigen building blocks biosynthesis
1209	MIN035763	UDP-glucose 4-epimerase	PWY-7328	superpathway of UDP-glucose-derived O-antigen building blocks biosynthesis
1210	MIN106526	UDP-glucuronate 4-epimerase 1	PWY-7328	superpathway of UDP-glucose-derived O-antigen building blocks biosynthesis
1211	MIN051962	UDP-D-GLUCURONATE 4-EPIMERASE 1 family protein	PWY-7328	superpathway of UDP-glucose-derived O-antigen building blocks biosynthesis
1212	MIN051961	UDP-D-GLUCURONATE 4-EPIMERASE 1 family protein	PWY-7328	superpathway of UDP-glucose-derived O-antigen building blocks biosynthesis
1213	MIN011781	Utp-glucose-1-phosphate uridylyltransferase, putative	PWY-7328	superpathway of UDP-glucose-derived O-antigen building blocks biosynthesis
1214	MIN011782	UTP-glucose-1-phosphate uridylyltransferase	PWY-7328	superpathway of UDP-glucose-derived O-antigen building blocks biosynthesis
1215	MIN102326	UTP-glucose 1 phosphate uridylyltransferase	PWY-7328	superpathway of UDP-glucose-derived O-antigen building blocks biosynthesis
1216	MIN039178	Utp-glucose-1-phosphate uridylyltransferase, putative	PWY-7328	superpathway of UDP-glucose-derived O-antigen building blocks biosynthesis
1217	MIN039179	Utp-glucose-1-phosphate uridylyltransferase, putative	PWY-7328	superpathway of UDP-glucose-derived O-antigen building blocks biosynthesis
1218	MIN073681	Low photochemical bleaching 1 protein	PWY-7328	superpathway of UDP-glucose-derived O-antigen building blocks biosynthesis
1219	MIN073682	Low photochemical bleaching 1 protein	PWY-7328	superpathway of UDP-glucose-derived O-antigen building blocks biosynthesis
1220	MIN050281	Phosphoglucomutase family protein	PWY-7328	superpathway of UDP-glucose-derived O-antigen building blocks biosynthesis
1221	MIN089892	Phosphoglucomutase, putative	PWY-7328	superpathway of UDP-glucose-derived O-antigen building blocks biosynthesis
1222	MIN089893	Phosphoglucomutase, putative	PWY-7328	superpathway of UDP-glucose-derived O-antigen building blocks biosynthesis
1223	MIN007578	UDP-glucose 4-epimerase, putative	PWY-7328	superpathway of UDP-glucose-derived O-antigen building blocks biosynthesis
1224	MIN051497	UDP-glucose 4-epimerase, putative	PWY-7328	superpathway of UDP-glucose-derived O-antigen building blocks biosynthesis
1225	MIN051496	UDP-glucose 4-epimerase, putative	PWY-7328	superpathway of UDP-glucose-derived O-antigen building blocks biosynthesis
1226	MIN051907	UDP-glucose 4-epimerase	PWY-7328	superpathway of UDP-glucose-derived O-antigen building blocks biosynthesis
1227	MIN051908	UDP-glucose 4-epimerase	PWY-7328	superpathway of UDP-glucose-derived O-antigen building blocks biosynthesis
1228	MIN051906	UDP-glucose 4-epimerase family protein	PWY-7328	superpathway of UDP-glucose-derived O-antigen building blocks biosynthesis
1229	MIN051909	UDP-glucose 4-epimerase	PWY-7328	superpathway of UDP-glucose-derived O-antigen building blocks biosynthesis
1230	MIN074238	UDP-glucose 4-epimerase, putative	PWY-7328	superpathway of UDP-glucose-derived O-antigen building blocks biosynthesis
1231	MIN074235	UDP-glucose 4-epimerase, putative	PWY-7328	superpathway of UDP-glucose-derived O-antigen building blocks biosynthesis
1232	MIN074237	UDP-glucose 4-epimerase, putative	PWY-7328	superpathway of UDP-glucose-derived O-antigen building blocks biosynthesis
1233	MIN074236	UDP-glucose 4-epimerase, putative	PWY-7328	superpathway of UDP-glucose-derived O-antigen building blocks biosynthesis
1234	MIN028535	UDP-glucose 4-epimerase family protein	PWY-7328	superpathway of UDP-glucose-derived O-antigen building blocks biosynthesis
1235	MIN028536	UDP-glucose 4-epimerase family protein	PWY-7328	superpathway of UDP-glucose-derived O-antigen building blocks biosynthesis
1236	MIN082996	UDP-glucose 6-dehydrogenase	PWY-7328	superpathway of UDP-glucose-derived O-antigen building blocks biosynthesis
1237	MIN082995	UDP-glucose 6-dehydrogenase	PWY-7328	superpathway of UDP-glucose-derived O-antigen building blocks biosynthesis
1238	MIN082994	UDP-glucose 6-dehydrogenase	PWY-7328	superpathway of UDP-glucose-derived O-antigen building blocks biosynthesis
1239	MIN082993	UDP-glucose 6-dehydrogenase	PWY-7328	superpathway of UDP-glucose-derived O-antigen building blocks biosynthesis
1240	MIN082992	UDP-glucose 6-dehydrogenase	PWY-7328	superpathway of UDP-glucose-derived O-antigen building blocks biosynthesis
1241	MIN082991	UDP-glucose 6-dehydrogenase	PWY-7328	superpathway of UDP-glucose-derived O-antigen building blocks biosynthesis
1242	MIN008102	UDP-glucose 6-dehydrogenase	PWY-7328	superpathway of UDP-glucose-derived O-antigen building blocks biosynthesis
1243	MIN008101	UDP-glucose 6-dehydrogenase	PWY-7328	superpathway of UDP-glucose-derived O-antigen building blocks biosynthesis
1244	MIN008103	UDP-glucose 6-dehydrogenase	PWY-7328	superpathway of UDP-glucose-derived O-antigen building blocks biosynthesis
1245	MIN037358	UDP-glucose 6-dehydrogenase	PWY-7328	superpathway of UDP-glucose-derived O-antigen building blocks biosynthesis
1246	MIN037359	UDP-glucose 6-dehydrogenase	PWY-7328	superpathway of UDP-glucose-derived O-antigen building blocks biosynthesis
1247	MIN102284	GDP-mannose 4,6-dehydratase	COLANSYN-PWY	colanic acid building blocks biosynthesis
1248	MIN056914	GDP-mannose 4,6-dehydratase	COLANSYN-PWY	colanic acid building blocks biosynthesis
1249	MIN056913	GDP-mannose 4,6-dehydratase	COLANSYN-PWY	colanic acid building blocks biosynthesis
1250	MIN056912	GDP-mannose 4,6-dehydratase	COLANSYN-PWY	colanic acid building blocks biosynthesis
1251	MIN056911	GDP-mannose 4,6-dehydratase	COLANSYN-PWY	colanic acid building blocks biosynthesis
1252	MIN021824	GDP-L-fucose synthase 1	COLANSYN-PWY	colanic acid building blocks biosynthesis
1253	MIN021825	GDP-L-fucose synthase 1	COLANSYN-PWY	colanic acid building blocks biosynthesis
1254	MIN043123	GDP-L-fucose synthase	COLANSYN-PWY	colanic acid building blocks biosynthesis
1255	MIN043120	GDP-L-fucose synthase	COLANSYN-PWY	colanic acid building blocks biosynthesis
1256	MIN043114	GDP-L-fucose synthase	COLANSYN-PWY	colanic acid building blocks biosynthesis
1257	MIN043118	GDP-L-fucose synthase	COLANSYN-PWY	colanic acid building blocks biosynthesis
1258	MIN043117	GDP-L-fucose synthase	COLANSYN-PWY	colanic acid building blocks biosynthesis
1259	MIN043116	GDP-L-fucose synthase	COLANSYN-PWY	colanic acid building blocks biosynthesis
1260	MIN043115	GDP-L-fucose synthase	COLANSYN-PWY	colanic acid building blocks biosynthesis
1261	MIN043119	GDP-L-fucose synthase	COLANSYN-PWY	colanic acid building blocks biosynthesis
1262	MIN060772	Glucose-6-phosphate isomerase	COLANSYN-PWY	colanic acid building blocks biosynthesis
1263	MIN060773	Glucose-6-phosphate isomerase	COLANSYN-PWY	colanic acid building blocks biosynthesis
1264	MIN060770	Glucose-6-phosphate isomerase	COLANSYN-PWY	colanic acid building blocks biosynthesis
1265	MIN060771	Glucose-6-phosphate isomerase	COLANSYN-PWY	colanic acid building blocks biosynthesis
1266	MIN060769	Glucose-6-phosphate isomerase	COLANSYN-PWY	colanic acid building blocks biosynthesis
1267	MIN060768	Glucose-6-phosphate isomerase	COLANSYN-PWY	colanic acid building blocks biosynthesis
1268	MIN060767	Glucose-6-phosphate isomerase	COLANSYN-PWY	colanic acid building blocks biosynthesis
1269	MIN048546	Glucose-6-phosphate isomerase	COLANSYN-PWY	colanic acid building blocks biosynthesis
1270	MIN107286	Glucose-6-phosphate isomerase	COLANSYN-PWY	colanic acid building blocks biosynthesis
1271	MIN106342	Mannose-6-phosphate isomerase	COLANSYN-PWY	colanic acid building blocks biosynthesis
1272	MIN106341	Mannose-6-phosphate isomerase	COLANSYN-PWY	colanic acid building blocks biosynthesis
1273	MIN044510	Mannose-6-phosphate isomerase	COLANSYN-PWY	colanic acid building blocks biosynthesis
1274	MIN075289	Phosphomannomutase family protein	COLANSYN-PWY	colanic acid building blocks biosynthesis
1275	MIN075288	Phosphomannomutase family protein	COLANSYN-PWY	colanic acid building blocks biosynthesis
1276	MIN075290	Phosphomannomutase family protein	COLANSYN-PWY	colanic acid building blocks biosynthesis
1277	MIN075291	Phosphomannomutase family protein	COLANSYN-PWY	colanic acid building blocks biosynthesis
1278	MIN075292	Phosphomannomutase family protein	COLANSYN-PWY	colanic acid building blocks biosynthesis
1279	MIN075293	Phosphomannomutase family protein	COLANSYN-PWY	colanic acid building blocks biosynthesis
1280	MIN011781	Utp-glucose-1-phosphate uridylyltransferase, putative	COLANSYN-PWY	colanic acid building blocks biosynthesis
1281	MIN011782	UTP-glucose-1-phosphate uridylyltransferase	COLANSYN-PWY	colanic acid building blocks biosynthesis
1282	MIN102326	UTP-glucose 1 phosphate uridylyltransferase	COLANSYN-PWY	colanic acid building blocks biosynthesis
1283	MIN039178	Utp-glucose-1-phosphate uridylyltransferase, putative	COLANSYN-PWY	colanic acid building blocks biosynthesis
1284	MIN039179	Utp-glucose-1-phosphate uridylyltransferase, putative	COLANSYN-PWY	colanic acid building blocks biosynthesis
1285	MIN073681	Low photochemical bleaching 1 protein	COLANSYN-PWY	colanic acid building blocks biosynthesis
1286	MIN073682	Low photochemical bleaching 1 protein	COLANSYN-PWY	colanic acid building blocks biosynthesis
1287	MIN050281	Phosphoglucomutase family protein	COLANSYN-PWY	colanic acid building blocks biosynthesis
1288	MIN089892	Phosphoglucomutase, putative	COLANSYN-PWY	colanic acid building blocks biosynthesis
1289	MIN089893	Phosphoglucomutase, putative	COLANSYN-PWY	colanic acid building blocks biosynthesis
1290	MIN007578	UDP-glucose 4-epimerase, putative	COLANSYN-PWY	colanic acid building blocks biosynthesis
1291	MIN051497	UDP-glucose 4-epimerase, putative	COLANSYN-PWY	colanic acid building blocks biosynthesis
1292	MIN051496	UDP-glucose 4-epimerase, putative	COLANSYN-PWY	colanic acid building blocks biosynthesis
1293	MIN051907	UDP-glucose 4-epimerase	COLANSYN-PWY	colanic acid building blocks biosynthesis
1294	MIN051908	UDP-glucose 4-epimerase	COLANSYN-PWY	colanic acid building blocks biosynthesis
1295	MIN051906	UDP-glucose 4-epimerase family protein	COLANSYN-PWY	colanic acid building blocks biosynthesis
1296	MIN051909	UDP-glucose 4-epimerase	COLANSYN-PWY	colanic acid building blocks biosynthesis
1297	MIN074238	UDP-glucose 4-epimerase, putative	COLANSYN-PWY	colanic acid building blocks biosynthesis
1298	MIN074235	UDP-glucose 4-epimerase, putative	COLANSYN-PWY	colanic acid building blocks biosynthesis
1299	MIN074237	UDP-glucose 4-epimerase, putative	COLANSYN-PWY	colanic acid building blocks biosynthesis
1300	MIN074236	UDP-glucose 4-epimerase, putative	COLANSYN-PWY	colanic acid building blocks biosynthesis
1301	MIN028535	UDP-glucose 4-epimerase family protein	COLANSYN-PWY	colanic acid building blocks biosynthesis
1302	MIN028536	UDP-glucose 4-epimerase family protein	COLANSYN-PWY	colanic acid building blocks biosynthesis
1303	MIN082996	UDP-glucose 6-dehydrogenase	COLANSYN-PWY	colanic acid building blocks biosynthesis
1304	MIN082995	UDP-glucose 6-dehydrogenase	COLANSYN-PWY	colanic acid building blocks biosynthesis
1305	MIN082994	UDP-glucose 6-dehydrogenase	COLANSYN-PWY	colanic acid building blocks biosynthesis
1306	MIN082993	UDP-glucose 6-dehydrogenase	COLANSYN-PWY	colanic acid building blocks biosynthesis
1307	MIN082992	UDP-glucose 6-dehydrogenase	COLANSYN-PWY	colanic acid building blocks biosynthesis
1308	MIN082991	UDP-glucose 6-dehydrogenase	COLANSYN-PWY	colanic acid building blocks biosynthesis
1309	MIN008102	UDP-glucose 6-dehydrogenase	COLANSYN-PWY	colanic acid building blocks biosynthesis
1310	MIN008101	UDP-glucose 6-dehydrogenase	COLANSYN-PWY	colanic acid building blocks biosynthesis
1311	MIN008103	UDP-glucose 6-dehydrogenase	COLANSYN-PWY	colanic acid building blocks biosynthesis
1312	MIN037358	UDP-glucose 6-dehydrogenase	COLANSYN-PWY	colanic acid building blocks biosynthesis
1313	MIN037359	UDP-glucose 6-dehydrogenase	COLANSYN-PWY	colanic acid building blocks biosynthesis
1314	MIN011781	Utp-glucose-1-phosphate uridylyltransferase, putative	PWY3DJ-35471	L-ascorbate biosynthesis IV
1315	MIN011782	UTP-glucose-1-phosphate uridylyltransferase	PWY3DJ-35471	L-ascorbate biosynthesis IV
1316	MIN102326	UTP-glucose 1 phosphate uridylyltransferase	PWY3DJ-35471	L-ascorbate biosynthesis IV
1317	MIN039178	Utp-glucose-1-phosphate uridylyltransferase, putative	PWY3DJ-35471	L-ascorbate biosynthesis IV
1318	MIN039179	Utp-glucose-1-phosphate uridylyltransferase, putative	PWY3DJ-35471	L-ascorbate biosynthesis IV
1319	MIN073681	Low photochemical bleaching 1 protein	PWY3DJ-35471	L-ascorbate biosynthesis IV
1320	MIN073682	Low photochemical bleaching 1 protein	PWY3DJ-35471	L-ascorbate biosynthesis IV
1321	MIN050281	Phosphoglucomutase family protein	PWY3DJ-35471	L-ascorbate biosynthesis IV
1322	MIN089892	Phosphoglucomutase, putative	PWY3DJ-35471	L-ascorbate biosynthesis IV
1323	MIN089893	Phosphoglucomutase, putative	PWY3DJ-35471	L-ascorbate biosynthesis IV
1324	MIN082996	UDP-glucose 6-dehydrogenase	PWY3DJ-35471	L-ascorbate biosynthesis IV
1325	MIN082995	UDP-glucose 6-dehydrogenase	PWY3DJ-35471	L-ascorbate biosynthesis IV
1326	MIN082994	UDP-glucose 6-dehydrogenase	PWY3DJ-35471	L-ascorbate biosynthesis IV
1327	MIN082993	UDP-glucose 6-dehydrogenase	PWY3DJ-35471	L-ascorbate biosynthesis IV
1328	MIN082992	UDP-glucose 6-dehydrogenase	PWY3DJ-35471	L-ascorbate biosynthesis IV
1329	MIN082991	UDP-glucose 6-dehydrogenase	PWY3DJ-35471	L-ascorbate biosynthesis IV
1330	MIN008102	UDP-glucose 6-dehydrogenase	PWY3DJ-35471	L-ascorbate biosynthesis IV
1331	MIN008101	UDP-glucose 6-dehydrogenase	PWY3DJ-35471	L-ascorbate biosynthesis IV
1332	MIN008103	UDP-glucose 6-dehydrogenase	PWY3DJ-35471	L-ascorbate biosynthesis IV
1333	MIN037358	UDP-glucose 6-dehydrogenase	PWY3DJ-35471	L-ascorbate biosynthesis IV
1334	MIN037359	UDP-glucose 6-dehydrogenase	PWY3DJ-35471	L-ascorbate biosynthesis IV
1335	MIN002376	UDP-glucose 4-epimerase	PWY-6415	L-ascorbate biosynthesis V
1336	MIN071022	UDP-glucose 4-epimerase	PWY-6415	L-ascorbate biosynthesis V
1337	MIN071023	UDP-glucose 4-epimerase	PWY-6415	L-ascorbate biosynthesis V
1338	MIN071021	UDP-glucose 4-epimerase	PWY-6415	L-ascorbate biosynthesis V
1339	MIN035763	UDP-glucose 4-epimerase	PWY-6415	L-ascorbate biosynthesis V
1340	MIN106526	UDP-glucuronate 4-epimerase 1	PWY-6415	L-ascorbate biosynthesis V
1341	MIN051962	UDP-D-GLUCURONATE 4-EPIMERASE 1 family protein	PWY-6415	L-ascorbate biosynthesis V
1342	MIN051961	UDP-D-GLUCURONATE 4-EPIMERASE 1 family protein	PWY-6415	L-ascorbate biosynthesis V
1343	MIN060125	L-galactono-1,4-lactone dehydrogenase	PWY-6415	L-ascorbate biosynthesis V
1344	MIN011781	Utp-glucose-1-phosphate uridylyltransferase, putative	PWY-6415	L-ascorbate biosynthesis V
1345	MIN011782	UTP-glucose-1-phosphate uridylyltransferase	PWY-6415	L-ascorbate biosynthesis V
1346	MIN102326	UTP-glucose 1 phosphate uridylyltransferase	PWY-6415	L-ascorbate biosynthesis V
1347	MIN039178	Utp-glucose-1-phosphate uridylyltransferase, putative	PWY-6415	L-ascorbate biosynthesis V
1348	MIN039179	Utp-glucose-1-phosphate uridylyltransferase, putative	PWY-6415	L-ascorbate biosynthesis V
1349	MIN073681	Low photochemical bleaching 1 protein	PWY-6415	L-ascorbate biosynthesis V
1350	MIN073682	Low photochemical bleaching 1 protein	PWY-6415	L-ascorbate biosynthesis V
1351	MIN050281	Phosphoglucomutase family protein	PWY-6415	L-ascorbate biosynthesis V
1352	MIN089892	Phosphoglucomutase, putative	PWY-6415	L-ascorbate biosynthesis V
1353	MIN089893	Phosphoglucomutase, putative	PWY-6415	L-ascorbate biosynthesis V
1354	MIN082996	UDP-glucose 6-dehydrogenase	PWY-6415	L-ascorbate biosynthesis V
1355	MIN082995	UDP-glucose 6-dehydrogenase	PWY-6415	L-ascorbate biosynthesis V
1356	MIN082994	UDP-glucose 6-dehydrogenase	PWY-6415	L-ascorbate biosynthesis V
1357	MIN082993	UDP-glucose 6-dehydrogenase	PWY-6415	L-ascorbate biosynthesis V
1358	MIN082992	UDP-glucose 6-dehydrogenase	PWY-6415	L-ascorbate biosynthesis V
1359	MIN082991	UDP-glucose 6-dehydrogenase	PWY-6415	L-ascorbate biosynthesis V
1360	MIN008102	UDP-glucose 6-dehydrogenase	PWY-6415	L-ascorbate biosynthesis V
1361	MIN008101	UDP-glucose 6-dehydrogenase	PWY-6415	L-ascorbate biosynthesis V
1362	MIN008103	UDP-glucose 6-dehydrogenase	PWY-6415	L-ascorbate biosynthesis V
1363	MIN037358	UDP-glucose 6-dehydrogenase	PWY-6415	L-ascorbate biosynthesis V
1364	MIN037359	UDP-glucose 6-dehydrogenase	PWY-6415	L-ascorbate biosynthesis V
1365	MIN016317	Aspartokinase	THRESYN-PWY	threonine biosynthesis
1366	MIN038218	Aspartate semialdehyde dehydrogenase, putative	THRESYN-PWY	threonine biosynthesis
1367	MIN046246	Aspartate semialdehyde dehydrogenase, putative	THRESYN-PWY	threonine biosynthesis
1368	MIN046247	Aspartate semialdehyde dehydrogenase, putative	THRESYN-PWY	threonine biosynthesis
1369	MIN020257	Homoserine dehydrogenase	THRESYN-PWY	threonine biosynthesis
1370	MIN020258	Homoserine dehydrogenase	THRESYN-PWY	threonine biosynthesis
1371	MIN020255	Homoserine dehydrogenase	THRESYN-PWY	threonine biosynthesis
1372	MIN020256	Homoserine dehydrogenase	THRESYN-PWY	threonine biosynthesis
1373	MIN066834	Homoserine dehydrogenase	THRESYN-PWY	threonine biosynthesis
1374	MIN066833	Bifunctional aspartokinase/homoserine dehydrogenase	THRESYN-PWY	threonine biosynthesis
1375	MIN102213	Homoserine kinase, putative	THRESYN-PWY	threonine biosynthesis
1376	MIN015222	Homoserine kinase	THRESYN-PWY	threonine biosynthesis
1377	MIN034774	Threonine synthase, putative	THRESYN-PWY	threonine biosynthesis
1378	MIN069273	Threonine synthase, putative	THRESYN-PWY	threonine biosynthesis
1379	MIN069272	Threonine synthase, putative	THRESYN-PWY	threonine biosynthesis
1380	MIN069275	Threonine synthase, putative	THRESYN-PWY	threonine biosynthesis
1381	MIN069274	Threonine synthase, putative	THRESYN-PWY	threonine biosynthesis
1382	MIN010130	Aspartate aminotransferase	THRESYN-PWY	threonine biosynthesis
1383	MIN032158	Aspartate aminotransferase	THRESYN-PWY	threonine biosynthesis
1384	MIN032157	Aspartate aminotransferase	THRESYN-PWY	threonine biosynthesis
1385	MIN032159	Aspartate aminotransferase	THRESYN-PWY	threonine biosynthesis
1386	MIN047064	Aspartate aminotransferase	THRESYN-PWY	threonine biosynthesis
1387	MIN090816	Aspartate aminotransferase	THRESYN-PWY	threonine biosynthesis
1388	MIN053504	Aspartate aminotransferase	THRESYN-PWY	threonine biosynthesis
1389	MIN107661	Aspartate aminotransferase, putative	THRESYN-PWY	threonine biosynthesis
1390	MIN000720	Aspartate aminotransferase	THRESYN-PWY	threonine biosynthesis
1391	MIN000721	Aspartate aminotransferase	THRESYN-PWY	threonine biosynthesis
1392	MIN000722	Aspartate aminotransferase	THRESYN-PWY	threonine biosynthesis
1393	MIN000724	Aspartate aminotransferase	THRESYN-PWY	threonine biosynthesis
1394	MIN024192	Aspartate aminotransferase, putative	THRESYN-PWY	threonine biosynthesis
1395	MIN024191	Aspartate aminotransferase, putative	THRESYN-PWY	threonine biosynthesis
1396	MIN036604	Aspartate aminotransferase, putative	THRESYN-PWY	threonine biosynthesis
1397	MIN046391	Aspartate aminotransferase	THRESYN-PWY	threonine biosynthesis
1398	MIN010130	Aspartate aminotransferase	PWY-3001	isoleucine biosynthesis I
1399	MIN032158	Aspartate aminotransferase	PWY-3001	isoleucine biosynthesis I
1400	MIN032157	Aspartate aminotransferase	PWY-3001	isoleucine biosynthesis I
1401	MIN032159	Aspartate aminotransferase	PWY-3001	isoleucine biosynthesis I
1402	MIN047064	Aspartate aminotransferase	PWY-3001	isoleucine biosynthesis I
1403	MIN090816	Aspartate aminotransferase	PWY-3001	isoleucine biosynthesis I
1404	MIN053504	Aspartate aminotransferase	PWY-3001	isoleucine biosynthesis I
1405	MIN107661	Aspartate aminotransferase, putative	PWY-3001	isoleucine biosynthesis I
1406	MIN000720	Aspartate aminotransferase	PWY-3001	isoleucine biosynthesis I
1407	MIN000721	Aspartate aminotransferase	PWY-3001	isoleucine biosynthesis I
1408	MIN000722	Aspartate aminotransferase	PWY-3001	isoleucine biosynthesis I
1409	MIN000724	Aspartate aminotransferase	PWY-3001	isoleucine biosynthesis I
1410	MIN024192	Aspartate aminotransferase, putative	PWY-3001	isoleucine biosynthesis I
1411	MIN024191	Aspartate aminotransferase, putative	PWY-3001	isoleucine biosynthesis I
1412	MIN036604	Aspartate aminotransferase, putative	PWY-3001	isoleucine biosynthesis I
1413	MIN046391	Aspartate aminotransferase	PWY-3001	isoleucine biosynthesis I
1414	MIN016317	Aspartokinase	PWY-3001	isoleucine biosynthesis I
1415	MIN038218	Aspartate semialdehyde dehydrogenase, putative	PWY-3001	isoleucine biosynthesis I
1416	MIN046246	Aspartate semialdehyde dehydrogenase, putative	PWY-3001	isoleucine biosynthesis I
1417	MIN046247	Aspartate semialdehyde dehydrogenase, putative	PWY-3001	isoleucine biosynthesis I
1418	MIN020257	Homoserine dehydrogenase	PWY-3001	isoleucine biosynthesis I
1419	MIN020258	Homoserine dehydrogenase	PWY-3001	isoleucine biosynthesis I
1420	MIN020255	Homoserine dehydrogenase	PWY-3001	isoleucine biosynthesis I
1421	MIN020256	Homoserine dehydrogenase	PWY-3001	isoleucine biosynthesis I
1422	MIN066834	Homoserine dehydrogenase	PWY-3001	isoleucine biosynthesis I
1423	MIN066833	Bifunctional aspartokinase/homoserine dehydrogenase	PWY-3001	isoleucine biosynthesis I
1424	MIN102213	Homoserine kinase, putative	PWY-3001	isoleucine biosynthesis I
1425	MIN015222	Homoserine kinase	PWY-3001	isoleucine biosynthesis I
1426	MIN034774	Threonine synthase, putative	PWY-3001	isoleucine biosynthesis I
1427	MIN069273	Threonine synthase, putative	PWY-3001	isoleucine biosynthesis I
1428	MIN069272	Threonine synthase, putative	PWY-3001	isoleucine biosynthesis I
1429	MIN069275	Threonine synthase, putative	PWY-3001	isoleucine biosynthesis I
1430	MIN069274	Threonine synthase, putative	PWY-3001	isoleucine biosynthesis I
1431	MIN041046	Dihydroxy-acid dehydratase, putative	PWY-3001	isoleucine biosynthesis I
1432	MIN001149	Branched-chain-amino-acid aminotransferase	PWY-3001	isoleucine biosynthesis I
1433	MIN036536	Branched-chain-amino-acid aminotransferase	PWY-3001	isoleucine biosynthesis I
1434	MIN036535	Branched-chain-amino-acid aminotransferase	PWY-3001	isoleucine biosynthesis I
1435	MIN036534	Branched-chain-amino-acid aminotransferase	PWY-3001	isoleucine biosynthesis I
1436	MIN036533	Branched-chain-amino-acid aminotransferase	PWY-3001	isoleucine biosynthesis I
1437	MIN036532	Branched-chain-amino-acid aminotransferase	PWY-3001	isoleucine biosynthesis I
1438	MIN106754	Branched-chain-amino-acid aminotransferase	PWY-3001	isoleucine biosynthesis I
1439	MIN106753	Branched-chain-amino-acid aminotransferase	PWY-3001	isoleucine biosynthesis I
1440	MIN013117	Branched-chain-amino-acid aminotransferase	PWY-3001	isoleucine biosynthesis I
1441	MIN016144	Branched-chain-amino-acid aminotransferase	PWY-3001	isoleucine biosynthesis I
1442	MIN016142	Branched-chain-amino-acid aminotransferase	PWY-3001	isoleucine biosynthesis I
1443	MIN016143	Branched-chain-amino-acid aminotransferase	PWY-3001	isoleucine biosynthesis I
1444	MIN023616	Ketol-acid reductoisomerase	PWY-3001	isoleucine biosynthesis I
1445	MIN014539	Ketol-acid reductoisomerase	PWY-3001	isoleucine biosynthesis I
1446	MIN014537	Ketol-acid reductoisomerase	PWY-3001	isoleucine biosynthesis I
1447	MIN014538	Ketol-acid reductoisomerase	PWY-3001	isoleucine biosynthesis I
1448	MIN014535	Ketol-acid reductoisomerase	PWY-3001	isoleucine biosynthesis I
1449	MIN014536	Ketol-acid reductoisomerase family protein	PWY-3001	isoleucine biosynthesis I
1450	MIN056453	Ketol-acid reductoisomerase	PWY-3001	isoleucine biosynthesis I
1451	MIN055034	Acetolactate synthase	PWY-3001	isoleucine biosynthesis I
1452	MIN055035	Acetolactate synthase	PWY-3001	isoleucine biosynthesis I
1453	MIN096105	Acetolactate synthase small subunit	PWY-3001	isoleucine biosynthesis I
1454	MIN096109	Acetolactate synthase small subunit	PWY-3001	isoleucine biosynthesis I
1455	MIN096122	Acetolactate synthase small subunit	PWY-3001	isoleucine biosynthesis I
1456	MIN096125	Acetolactate synthase small subunit	PWY-3001	isoleucine biosynthesis I
1457	MIN036504	Acetolactate synthase small subunit	PWY-3001	isoleucine biosynthesis I
1458	MIN036505	Acetolactate synthase small subunit	PWY-3001	isoleucine biosynthesis I
1459	MIN013890	Acetolactate synthase	PWY-3001	isoleucine biosynthesis I
1460	MIN013889	Acetolactate synthase	PWY-3001	isoleucine biosynthesis I
1461	MIN020017	Acetolactate synthase small subunit	PWY-3001	isoleucine biosynthesis I
1462	MIN069281	Acetolactate synthase	PWY-3001	isoleucine biosynthesis I
1463	MIN041526	Threonine dehydratase	PWY-3001	isoleucine biosynthesis I
1464	MIN048448	Serine/threonine dehydratase	PWY-3001	isoleucine biosynthesis I
1465	MIN048447	Serine/threonine dehydratase	PWY-3001	isoleucine biosynthesis I
1466	MIN034774	Threonine synthase, putative	PWY-724	superpathway of lysine, threonine and methionine biosynthesis II
1467	MIN069273	Threonine synthase, putative	PWY-724	superpathway of lysine, threonine and methionine biosynthesis II
1468	MIN069272	Threonine synthase, putative	PWY-724	superpathway of lysine, threonine and methionine biosynthesis II
1469	MIN069275	Threonine synthase, putative	PWY-724	superpathway of lysine, threonine and methionine biosynthesis II
1470	MIN069274	Threonine synthase, putative	PWY-724	superpathway of lysine, threonine and methionine biosynthesis II
1471	MIN102213	Homoserine kinase, putative	PWY-724	superpathway of lysine, threonine and methionine biosynthesis II
1472	MIN015222	Homoserine kinase	PWY-724	superpathway of lysine, threonine and methionine biosynthesis II
1473	MIN107387	Cystathionine gamma synthase	PWY-724	superpathway of lysine, threonine and methionine biosynthesis II
1474	MIN020211	Cystathionine gamma-synthase, putative	PWY-724	superpathway of lysine, threonine and methionine biosynthesis II
1475	MIN097590	5-methyltetrahydropteroyltriglutamate--homocysteine methyltransferase family protein	PWY-724	superpathway of lysine, threonine and methionine biosynthesis II
1476	MIN097589	5-methyltetrahydropteroyltriglutamate--homocysteine methyltransferase, putative	PWY-724	superpathway of lysine, threonine and methionine biosynthesis II
1477	MIN097587	5-methyltetrahydropteroyltriglutamate--homocysteine methyltransferase, putative	PWY-724	superpathway of lysine, threonine and methionine biosynthesis II
1478	MIN097588	5-methyltetrahydropteroyltriglutamate--homocysteine methyltransferase family protein	PWY-724	superpathway of lysine, threonine and methionine biosynthesis II
1479	MIN031827	5-methyltetrahydropteroyltriglutamate--homocysteine methyltransferase family protein	PWY-724	superpathway of lysine, threonine and methionine biosynthesis II
1480	MIN031828	5-methyltetrahydropteroyltriglutamate--homocysteine methyltransferase, putative	PWY-724	superpathway of lysine, threonine and methionine biosynthesis II
1481	MIN017147	5-methyltetrahydropteroyltriglutamate--homocysteine methyltransferase, putative	PWY-724	superpathway of lysine, threonine and methionine biosynthesis II
1482	MIN017146	5-methyltetrahydropteroyltriglutamate--homocysteine methyltransferase, putative	PWY-724	superpathway of lysine, threonine and methionine biosynthesis II
1483	MIN011937	5-methyltetrahydropteroyltriglutamate--homocysteine methyltransferase, putative	PWY-724	superpathway of lysine, threonine and methionine biosynthesis II
1484	MIN011938	5-methyltetrahydropteroyltriglutamate--homocysteine methyltransferase, putative	PWY-724	superpathway of lysine, threonine and methionine biosynthesis II
1485	MIN074667	5-methyltetrahydropteroyltriglutamate--homocysteine methyltransferase, putative	PWY-724	superpathway of lysine, threonine and methionine biosynthesis II
1486	MIN074668	5-methyltetrahydropteroyltriglutamate--homocysteine methyltransferase, putative	PWY-724	superpathway of lysine, threonine and methionine biosynthesis II
1487	MIN014754	Homocysteine S-methyltransferase	PWY-724	superpathway of lysine, threonine and methionine biosynthesis II
1488	MIN103340	Homocysteine S-methyltransferase 1 family protein	PWY-724	superpathway of lysine, threonine and methionine biosynthesis II
1489	MIN003934	Homocysteine S-methyltransferase 3 family protein	PWY-724	superpathway of lysine, threonine and methionine biosynthesis II
1490	MIN020257	Homoserine dehydrogenase	PWY-724	superpathway of lysine, threonine and methionine biosynthesis II
1491	MIN020258	Homoserine dehydrogenase	PWY-724	superpathway of lysine, threonine and methionine biosynthesis II
1492	MIN020255	Homoserine dehydrogenase	PWY-724	superpathway of lysine, threonine and methionine biosynthesis II
1493	MIN020256	Homoserine dehydrogenase	PWY-724	superpathway of lysine, threonine and methionine biosynthesis II
1494	MIN066834	Homoserine dehydrogenase	PWY-724	superpathway of lysine, threonine and methionine biosynthesis II
1495	MIN066833	Bifunctional aspartokinase/homoserine dehydrogenase	PWY-724	superpathway of lysine, threonine and methionine biosynthesis II
1496	MIN016317	Aspartokinase	PWY-724	superpathway of lysine, threonine and methionine biosynthesis II
1497	MIN038218	Aspartate semialdehyde dehydrogenase, putative	PWY-724	superpathway of lysine, threonine and methionine biosynthesis II
1498	MIN046246	Aspartate semialdehyde dehydrogenase, putative	PWY-724	superpathway of lysine, threonine and methionine biosynthesis II
1499	MIN046247	Aspartate semialdehyde dehydrogenase, putative	PWY-724	superpathway of lysine, threonine and methionine biosynthesis II
1500	MIN012944	4-hydroxy-tetrahydrodipicolinate synthase	PWY-724	superpathway of lysine, threonine and methionine biosynthesis II
1501	MIN043505	4-hydroxy-tetrahydrodipicolinate synthase	PWY-724	superpathway of lysine, threonine and methionine biosynthesis II
1502	MIN018248	LL-diaminopimelate aminotransferase	PWY-724	superpathway of lysine, threonine and methionine biosynthesis II
1503	MIN073653	LL-diaminopimelate aminotransferase	PWY-724	superpathway of lysine, threonine and methionine biosynthesis II
1504	MIN073652	LL-diaminopimelate aminotransferase	PWY-724	superpathway of lysine, threonine and methionine biosynthesis II
1505	MIN040556	Diaminopimelate epimerase, putative	PWY-724	superpathway of lysine, threonine and methionine biosynthesis II
1506	MIN106097	Diaminopimelate decarboxylase, putative	PWY-724	superpathway of lysine, threonine and methionine biosynthesis II
1507	MIN033191	4-hydroxy-tetrahydrodipicolinate reductase	PWY-724	superpathway of lysine, threonine and methionine biosynthesis II
1508	MIN033190	4-hydroxy-tetrahydrodipicolinate reductase	PWY-724	superpathway of lysine, threonine and methionine biosynthesis II
1509	MIN027938	4-hydroxy-tetrahydrodipicolinate reductase	PWY-724	superpathway of lysine, threonine and methionine biosynthesis II
1510	MIN027959	4-hydroxy-tetrahydrodipicolinate reductase	PWY-724	superpathway of lysine, threonine and methionine biosynthesis II
1511	MIN027957	4-hydroxy-tetrahydrodipicolinate reductase	PWY-724	superpathway of lysine, threonine and methionine biosynthesis II
1512	MIN027950	4-hydroxy-tetrahydrodipicolinate reductase	PWY-724	superpathway of lysine, threonine and methionine biosynthesis II
1513	MIN027956	4-hydroxy-tetrahydrodipicolinate reductase	PWY-724	superpathway of lysine, threonine and methionine biosynthesis II
1514	MIN027953	4-hydroxy-tetrahydrodipicolinate reductase	PWY-724	superpathway of lysine, threonine and methionine biosynthesis II
1515	MIN027946	4-hydroxy-tetrahydrodipicolinate reductase	PWY-724	superpathway of lysine, threonine and methionine biosynthesis II
1516	MIN027941	4-hydroxy-tetrahydrodipicolinate reductase	PWY-724	superpathway of lysine, threonine and methionine biosynthesis II
1517	MIN027942	4-hydroxy-tetrahydrodipicolinate reductase	PWY-724	superpathway of lysine, threonine and methionine biosynthesis II
1518	MIN027945	4-hydroxy-tetrahydrodipicolinate reductase	PWY-724	superpathway of lysine, threonine and methionine biosynthesis II
1519	MIN027944	4-hydroxy-tetrahydrodipicolinate reductase	PWY-724	superpathway of lysine, threonine and methionine biosynthesis II
1520	MIN027962	4-hydroxy-tetrahydrodipicolinate reductase	PWY-724	superpathway of lysine, threonine and methionine biosynthesis II
1521	MIN003174	Glutamate dehydrogenase family protein	PWY-5505	glutamate and glutamine biosynthesis
1522	MIN061429	Glutamate dehydrogenase, putative	PWY-5505	glutamate and glutamine biosynthesis
1523	MIN058119	Glutamate dehydrogenase	PWY-5505	glutamate and glutamine biosynthesis
1524	MIN061754	Glutamate dehydrogenase	PWY-5505	glutamate and glutamine biosynthesis
1525	MIN061753	Glutamate dehydrogenase	PWY-5505	glutamate and glutamine biosynthesis
1526	MIN061756	Glutamate dehydrogenase	PWY-5505	glutamate and glutamine biosynthesis
1527	MIN061755	Glutamate dehydrogenase	PWY-5505	glutamate and glutamine biosynthesis
1528	MIN061764	Glutamate dehydrogenase	PWY-5505	glutamate and glutamine biosynthesis
1529	MIN061765	Glutamate dehydrogenase	PWY-5505	glutamate and glutamine biosynthesis
1530	MIN061766	Glutamate dehydrogenase	PWY-5505	glutamate and glutamine biosynthesis
1531	MIN061767	Glutamate dehydrogenase	PWY-5505	glutamate and glutamine biosynthesis
1532	MIN061760	Glutamate dehydrogenase	PWY-5505	glutamate and glutamine biosynthesis
1533	MIN061761	Glutamate dehydrogenase	PWY-5505	glutamate and glutamine biosynthesis
1534	MIN061762	Glutamate dehydrogenase	PWY-5505	glutamate and glutamine biosynthesis
1535	MIN061763	Glutamate dehydrogenase	PWY-5505	glutamate and glutamine biosynthesis
1536	MIN061758	Glutamate dehydrogenase	PWY-5505	glutamate and glutamine biosynthesis
1537	MIN061757	Glutamate dehydrogenase	PWY-5505	glutamate and glutamine biosynthesis
1538	MIN061759	Glutamate dehydrogenase	PWY-5505	glutamate and glutamine biosynthesis
1539	MIN061771	Glutamate dehydrogenase	PWY-5505	glutamate and glutamine biosynthesis
1540	MIN061770	Glutamate dehydrogenase	PWY-5505	glutamate and glutamine biosynthesis
1541	MIN061769	Glutamate dehydrogenase	PWY-5505	glutamate and glutamine biosynthesis
1542	MIN061768	Glutamate dehydrogenase	PWY-5505	glutamate and glutamine biosynthesis
1543	MIN088332	Glutamate dehydrogenase, putative	PWY-5505	glutamate and glutamine biosynthesis
1544	MIN088338	Glutamate dehydrogenase, putative	PWY-5505	glutamate and glutamine biosynthesis
1545	MIN088339	Glutamate dehydrogenase, putative	PWY-5505	glutamate and glutamine biosynthesis
1546	MIN088341	Glutamate dehydrogenase, putative	PWY-5505	glutamate and glutamine biosynthesis
1547	MIN088342	Glutamate dehydrogenase, putative	PWY-5505	glutamate and glutamine biosynthesis
1548	MIN088343	Glutamate dehydrogenase, putative	PWY-5505	glutamate and glutamine biosynthesis
1549	MIN088344	Glutamate dehydrogenase, putative	PWY-5505	glutamate and glutamine biosynthesis
1550	MIN088345	Glutamate dehydrogenase, putative	PWY-5505	glutamate and glutamine biosynthesis
1551	MIN088348	Glutamate dehydrogenase, putative	PWY-5505	glutamate and glutamine biosynthesis
1552	MIN088357	Glutamate dehydrogenase family protein	PWY-5505	glutamate and glutamine biosynthesis
1553	MIN088354	Glutamate dehydrogenase, putative	PWY-5505	glutamate and glutamine biosynthesis
1554	MIN088353	Glutamate dehydrogenase, putative	PWY-5505	glutamate and glutamine biosynthesis
1555	MIN088351	Glutamate dehydrogenase, putative	PWY-5505	glutamate and glutamine biosynthesis
1556	MIN088365	Glutamate dehydrogenase, putative	PWY-5505	glutamate and glutamine biosynthesis
1557	MIN088363	Glutamate dehydrogenase, putative	PWY-5505	glutamate and glutamine biosynthesis
1558	MIN088360	Glutamate dehydrogenase, putative	PWY-5505	glutamate and glutamine biosynthesis
1559	MIN106003	Glutamate dehydrogenase	PWY-5505	glutamate and glutamine biosynthesis
1560	MIN088364	NADP-specific glutamate dehydrogenase	PWY-5505	glutamate and glutamine biosynthesis
1561	MIN088361	NADP-specific glutamate dehydrogenase	PWY-5505	glutamate and glutamine biosynthesis
1562	MIN088362	NADP-specific glutamate dehydrogenase	PWY-5505	glutamate and glutamine biosynthesis
1563	MIN088350	NADP-specific glutamate dehydrogenase	PWY-5505	glutamate and glutamine biosynthesis
1564	MIN088352	NADP-specific glutamate dehydrogenase	PWY-5505	glutamate and glutamine biosynthesis
1565	MIN088355	NADP-specific glutamate dehydrogenase	PWY-5505	glutamate and glutamine biosynthesis
1566	MIN088356	NADP-specific glutamate dehydrogenase	PWY-5505	glutamate and glutamine biosynthesis
1567	MIN088358	NADP-specific glutamate dehydrogenase	PWY-5505	glutamate and glutamine biosynthesis
1568	MIN088359	NADP-specific glutamate dehydrogenase	PWY-5505	glutamate and glutamine biosynthesis
1569	MIN088349	NADP-specific glutamate dehydrogenase	PWY-5505	glutamate and glutamine biosynthesis
1570	MIN088347	NADP-specific glutamate dehydrogenase	PWY-5505	glutamate and glutamine biosynthesis
1571	MIN088346	NADP-specific glutamate dehydrogenase	PWY-5505	glutamate and glutamine biosynthesis
1572	MIN088340	NADP-specific glutamate dehydrogenase	PWY-5505	glutamate and glutamine biosynthesis
1573	MIN088337	NADP-specific glutamate dehydrogenase	PWY-5505	glutamate and glutamine biosynthesis
1574	MIN088336	NADP-specific glutamate dehydrogenase	PWY-5505	glutamate and glutamine biosynthesis
1575	MIN088333	NADP-specific glutamate dehydrogenase	PWY-5505	glutamate and glutamine biosynthesis
1576	MIN088335	NADP-specific glutamate dehydrogenase	PWY-5505	glutamate and glutamine biosynthesis
1577	MIN088334	NADP-specific glutamate dehydrogenase	PWY-5505	glutamate and glutamine biosynthesis
1578	MIN061431	NADP-specific glutamate dehydrogenase, putative	PWY-5505	glutamate and glutamine biosynthesis
1579	MIN016660	Ferredoxin-dependent glutamate synthase family protein	PWY-5505	glutamate and glutamine biosynthesis
1580	MIN016659	Ferredoxin-dependent glutamate synthase 1	PWY-5505	glutamate and glutamine biosynthesis
1581	MIN016658	Ferredoxin-dependent glutamate synthase family protein	PWY-5505	glutamate and glutamine biosynthesis
1582	MIN098914	Glutamate synthase, putative	PWY-5505	glutamate and glutamine biosynthesis
1583	MIN098913	Ferredoxin-dependent glutamate synthase, putative	PWY-5505	glutamate and glutamine biosynthesis
1584	MIN018369	Glutamine synthetase	PWY-5505	glutamate and glutamine biosynthesis
1585	MIN018371	Glutamine synthetase	PWY-5505	glutamate and glutamine biosynthesis
1586	MIN018370	Glutamine synthetase	PWY-5505	glutamate and glutamine biosynthesis
1587	MIN053848	Glutamine synthetase	PWY-5505	glutamate and glutamine biosynthesis
1588	MIN053849	Glutamine synthetase	PWY-5505	glutamate and glutamine biosynthesis
1589	MIN053850	Glutamine synthetase	PWY-5505	glutamate and glutamine biosynthesis
1590	MIN053852	Glutamine synthetase	PWY-5505	glutamate and glutamine biosynthesis
1591	MIN053851	Glutamine synthetase	PWY-5505	glutamate and glutamine biosynthesis
1592	MIN053854	Glutamine synthetase	PWY-5505	glutamate and glutamine biosynthesis
1593	MIN053853	Glutamine synthetase	PWY-5505	glutamate and glutamine biosynthesis
1594	MIN053856	Glutamine synthetase	PWY-5505	glutamate and glutamine biosynthesis
1595	MIN053858	Glutamine synthetase	PWY-5505	glutamate and glutamine biosynthesis
1596	MIN053847	Glutamine synthetase	PWY-5505	glutamate and glutamine biosynthesis
1597	MIN053859	Glutamine synthetase	PWY-5505	glutamate and glutamine biosynthesis
1598	MIN053860	Glutamine synthetase	PWY-5505	glutamate and glutamine biosynthesis
1599	MIN009210	Glutamine synthetase	PWY-5505	glutamate and glutamine biosynthesis
1600	MIN021083	Glutamine synthetase	PWY-5505	glutamate and glutamine biosynthesis
1601	MIN101712	Glutamine synthetase	PWY-5505	glutamate and glutamine biosynthesis
1602	MIN018369	Glutamine synthetase	AMMASSIM-PWY	ammonia assimilation cycle III
1603	MIN018371	Glutamine synthetase	AMMASSIM-PWY	ammonia assimilation cycle III
1604	MIN018370	Glutamine synthetase	AMMASSIM-PWY	ammonia assimilation cycle III
1605	MIN053848	Glutamine synthetase	AMMASSIM-PWY	ammonia assimilation cycle III
1606	MIN053849	Glutamine synthetase	AMMASSIM-PWY	ammonia assimilation cycle III
1607	MIN053850	Glutamine synthetase	AMMASSIM-PWY	ammonia assimilation cycle III
1608	MIN053852	Glutamine synthetase	AMMASSIM-PWY	ammonia assimilation cycle III
1609	MIN053851	Glutamine synthetase	AMMASSIM-PWY	ammonia assimilation cycle III
1610	MIN053854	Glutamine synthetase	AMMASSIM-PWY	ammonia assimilation cycle III
1611	MIN053853	Glutamine synthetase	AMMASSIM-PWY	ammonia assimilation cycle III
1612	MIN053856	Glutamine synthetase	AMMASSIM-PWY	ammonia assimilation cycle III
1613	MIN053858	Glutamine synthetase	AMMASSIM-PWY	ammonia assimilation cycle III
1614	MIN053847	Glutamine synthetase	AMMASSIM-PWY	ammonia assimilation cycle III
1615	MIN053859	Glutamine synthetase	AMMASSIM-PWY	ammonia assimilation cycle III
1616	MIN053860	Glutamine synthetase	AMMASSIM-PWY	ammonia assimilation cycle III
1617	MIN009210	Glutamine synthetase	AMMASSIM-PWY	ammonia assimilation cycle III
1618	MIN021083	Glutamine synthetase	AMMASSIM-PWY	ammonia assimilation cycle III
1619	MIN101712	Glutamine synthetase	AMMASSIM-PWY	ammonia assimilation cycle III
1620	MIN098914	Glutamate synthase, putative	AMMASSIM-PWY	ammonia assimilation cycle III
1621	MIN043340	Asparagine synthetase domain-containing protein	PWY0-1325	superpathway of asparagine biosynthesis
1622	MIN043339	Asparagine synthetase domain-containing protein	PWY0-1325	superpathway of asparagine biosynthesis
1623	MIN043338	Asparagine synthetase domain-containing protein	PWY0-1325	superpathway of asparagine biosynthesis
1624	MIN043337	Asparagine synthetase domain-containing protein	PWY0-1325	superpathway of asparagine biosynthesis
1625	MIN043336	Asparagine synthetase domain-containing protein	PWY0-1325	superpathway of asparagine biosynthesis
1626	MIN016516	Asparagine synthetase	PWY0-1325	superpathway of asparagine biosynthesis
1627	MIN016517	Asparagine synthetase	PWY0-1325	superpathway of asparagine biosynthesis
1628	MIN101845	Asparagine synthetase	PWY0-1325	superpathway of asparagine biosynthesis
1629	MIN046790	Phosphoserine aminotransferase	SER-GLYSYN-PWY	superpathway of serine and glycine biosynthesis I
1630	MIN072442	Phosphoglycerate dehydrogenase	SER-GLYSYN-PWY	superpathway of serine and glycine biosynthesis I
1631	MIN072441	Phosphoglycerate dehydrogenase	SER-GLYSYN-PWY	superpathway of serine and glycine biosynthesis I
1632	MIN050568	3-PHOSPHOSERINE PHOSPHATASE family protein	SER-GLYSYN-PWY	superpathway of serine and glycine biosynthesis I
1633	MIN050569	3-PHOSPHOSERINE PHOSPHATASE family protein	SER-GLYSYN-PWY	superpathway of serine and glycine biosynthesis I
1634	MIN050575	3-PHOSPHOSERINE PHOSPHATASE family protein	SER-GLYSYN-PWY	superpathway of serine and glycine biosynthesis I
1635	MIN050576	3-PHOSPHOSERINE PHOSPHATASE family protein	SER-GLYSYN-PWY	superpathway of serine and glycine biosynthesis I
1636	MIN050573	Phosphoserine phosphatase, putative	SER-GLYSYN-PWY	superpathway of serine and glycine biosynthesis I
1637	MIN050574	3-PHOSPHOSERINE PHOSPHATASE family protein	SER-GLYSYN-PWY	superpathway of serine and glycine biosynthesis I
1638	MIN050579	3-PHOSPHOSERINE PHOSPHATASE family protein	SER-GLYSYN-PWY	superpathway of serine and glycine biosynthesis I
1639	MIN050577	Phosphoserine phosphatase, putative	SER-GLYSYN-PWY	superpathway of serine and glycine biosynthesis I
1640	MIN050578	3-PHOSPHOSERINE PHOSPHATASE family protein	SER-GLYSYN-PWY	superpathway of serine and glycine biosynthesis I
1641	MIN050571	3-PHOSPHOSERINE PHOSPHATASE family protein	SER-GLYSYN-PWY	superpathway of serine and glycine biosynthesis I
1642	MIN050572	3-PHOSPHOSERINE PHOSPHATASE family protein	SER-GLYSYN-PWY	superpathway of serine and glycine biosynthesis I
1643	MIN050570	Phosphoserine phosphatase, putative	SER-GLYSYN-PWY	superpathway of serine and glycine biosynthesis I
1644	MIN050580	3-PHOSPHOSERINE PHOSPHATASE family protein	SER-GLYSYN-PWY	superpathway of serine and glycine biosynthesis I
1645	MIN050581	3-PHOSPHOSERINE PHOSPHATASE family protein	SER-GLYSYN-PWY	superpathway of serine and glycine biosynthesis I
1646	MIN050582	3-PHOSPHOSERINE PHOSPHATASE family protein	SER-GLYSYN-PWY	superpathway of serine and glycine biosynthesis I
1647	MIN050583	Phosphoserine phosphatase, putative	SER-GLYSYN-PWY	superpathway of serine and glycine biosynthesis I
1648	MIN079709	Serine hydroxymethyltransferase	SER-GLYSYN-PWY	superpathway of serine and glycine biosynthesis I
1649	MIN079700	Serine hydroxymethyltransferase	SER-GLYSYN-PWY	superpathway of serine and glycine biosynthesis I
1650	MIN079706	Serine hydroxymethyltransferase	SER-GLYSYN-PWY	superpathway of serine and glycine biosynthesis I
1651	MIN079705	Serine hydroxymethyltransferase	SER-GLYSYN-PWY	superpathway of serine and glycine biosynthesis I
1652	MIN079708	Serine hydroxymethyltransferase	SER-GLYSYN-PWY	superpathway of serine and glycine biosynthesis I
1653	MIN079707	Serine hydroxymethyltransferase	SER-GLYSYN-PWY	superpathway of serine and glycine biosynthesis I
1654	MIN079702	Serine hydroxymethyltransferase	SER-GLYSYN-PWY	superpathway of serine and glycine biosynthesis I
1655	MIN079701	Serine hydroxymethyltransferase	SER-GLYSYN-PWY	superpathway of serine and glycine biosynthesis I
1656	MIN079704	Serine hydroxymethyltransferase	SER-GLYSYN-PWY	superpathway of serine and glycine biosynthesis I
1657	MIN079703	Serine hydroxymethyltransferase	SER-GLYSYN-PWY	superpathway of serine and glycine biosynthesis I
1658	MIN063426	Serine hydroxymethyltransferase	SER-GLYSYN-PWY	superpathway of serine and glycine biosynthesis I
1659	MIN096498	Serine hydroxymethyltransferase	SER-GLYSYN-PWY	superpathway of serine and glycine biosynthesis I
1660	MIN096499	Serine hydroxymethyltransferase	SER-GLYSYN-PWY	superpathway of serine and glycine biosynthesis I
1661	MIN009354	Serine hydroxymethyltransferase	SER-GLYSYN-PWY	superpathway of serine and glycine biosynthesis I
1662	MIN009355	Serine hydroxymethyltransferase	SER-GLYSYN-PWY	superpathway of serine and glycine biosynthesis I
1663	MIN011730	Serine hydroxymethyltransferase	SER-GLYSYN-PWY	superpathway of serine and glycine biosynthesis I
1664	MIN014832	Serine hydroxymethyltransferase	SER-GLYSYN-PWY	superpathway of serine and glycine biosynthesis I
1665	MIN075088	Serine hydroxymethyltransferase	SER-GLYSYN-PWY	superpathway of serine and glycine biosynthesis I
1666	MIN075087	Serine hydroxymethyltransferase	SER-GLYSYN-PWY	superpathway of serine and glycine biosynthesis I
1667	MIN075086	Serine hydroxymethyltransferase	SER-GLYSYN-PWY	superpathway of serine and glycine biosynthesis I
1668	MIN075085	Serine hydroxymethyltransferase	SER-GLYSYN-PWY	superpathway of serine and glycine biosynthesis I
1669	MIN016859	Serine hydroxymethyltransferase	SER-GLYSYN-PWY	superpathway of serine and glycine biosynthesis I
1670	MIN016858	Serine hydroxymethyltransferase	SER-GLYSYN-PWY	superpathway of serine and glycine biosynthesis I
1671	MIN016857	Serine hydroxymethyltransferase	SER-GLYSYN-PWY	superpathway of serine and glycine biosynthesis I
1672	MIN016856	Serine hydroxymethyltransferase	SER-GLYSYN-PWY	superpathway of serine and glycine biosynthesis I
1673	MIN016860	Serine hydroxymethyltransferase	SER-GLYSYN-PWY	superpathway of serine and glycine biosynthesis I
1674	MIN016862	Serine hydroxymethyltransferase	SER-GLYSYN-PWY	superpathway of serine and glycine biosynthesis I
1675	MIN016861	Serine hydroxymethyltransferase	SER-GLYSYN-PWY	superpathway of serine and glycine biosynthesis I
1676	MIN016864	Serine hydroxymethyltransferase	SER-GLYSYN-PWY	superpathway of serine and glycine biosynthesis I
1677	MIN016863	Serine hydroxymethyltransferase	SER-GLYSYN-PWY	superpathway of serine and glycine biosynthesis I
1678	MIN101967	Serine hydroxymethyltransferase	SER-GLYSYN-PWY	superpathway of serine and glycine biosynthesis I
1679	MIN037401	3-isopropylmalate dehydrogenase	BRANCHED-CHAIN-AA-SYN-PWY	superpathway of leucine, valine, and isoleucine biosynthesis
1680	MIN037400	3-isopropylmalate dehydrogenase	BRANCHED-CHAIN-AA-SYN-PWY	superpathway of leucine, valine, and isoleucine biosynthesis
1681	MIN037402	3-isopropylmalate dehydrogenase	BRANCHED-CHAIN-AA-SYN-PWY	superpathway of leucine, valine, and isoleucine biosynthesis
1682	MIN037399	3-isopropylmalate dehydrogenase	BRANCHED-CHAIN-AA-SYN-PWY	superpathway of leucine, valine, and isoleucine biosynthesis
1683	MIN020356	3-isopropylmalate dehydrogenase	BRANCHED-CHAIN-AA-SYN-PWY	superpathway of leucine, valine, and isoleucine biosynthesis
1684	MIN015878	3-isopropylmalate dehydrogenase	BRANCHED-CHAIN-AA-SYN-PWY	superpathway of leucine, valine, and isoleucine biosynthesis
1685	MIN033572	2-isopropylmalate synthase 1	BRANCHED-CHAIN-AA-SYN-PWY	superpathway of leucine, valine, and isoleucine biosynthesis
1686	MIN033573	2-isopropylmalate synthase 1	BRANCHED-CHAIN-AA-SYN-PWY	superpathway of leucine, valine, and isoleucine biosynthesis
1687	MIN082960	Isopropylmalate synthase, putative	BRANCHED-CHAIN-AA-SYN-PWY	superpathway of leucine, valine, and isoleucine biosynthesis
1688	MIN021127	3-isopropylmalate dehydratase, small subunit	BRANCHED-CHAIN-AA-SYN-PWY	superpathway of leucine, valine, and isoleucine biosynthesis
1689	MIN016128	3-isopropylmalate dehydratase large subunit 2	BRANCHED-CHAIN-AA-SYN-PWY	superpathway of leucine, valine, and isoleucine biosynthesis
1690	MIN016126	3-isopropylmalate dehydratase large subunit 2	BRANCHED-CHAIN-AA-SYN-PWY	superpathway of leucine, valine, and isoleucine biosynthesis
1691	MIN016127	3-isopropylmalate dehydratase large subunit 2	BRANCHED-CHAIN-AA-SYN-PWY	superpathway of leucine, valine, and isoleucine biosynthesis
1692	MIN101859	3-isopropylmalate dehydratase large subunit 2	BRANCHED-CHAIN-AA-SYN-PWY	superpathway of leucine, valine, and isoleucine biosynthesis
1693	MIN041046	Dihydroxy-acid dehydratase, putative	BRANCHED-CHAIN-AA-SYN-PWY	superpathway of leucine, valine, and isoleucine biosynthesis
1694	MIN001149	Branched-chain-amino-acid aminotransferase	BRANCHED-CHAIN-AA-SYN-PWY	superpathway of leucine, valine, and isoleucine biosynthesis
1695	MIN036536	Branched-chain-amino-acid aminotransferase	BRANCHED-CHAIN-AA-SYN-PWY	superpathway of leucine, valine, and isoleucine biosynthesis
1696	MIN036535	Branched-chain-amino-acid aminotransferase	BRANCHED-CHAIN-AA-SYN-PWY	superpathway of leucine, valine, and isoleucine biosynthesis
1697	MIN036534	Branched-chain-amino-acid aminotransferase	BRANCHED-CHAIN-AA-SYN-PWY	superpathway of leucine, valine, and isoleucine biosynthesis
1698	MIN036533	Branched-chain-amino-acid aminotransferase	BRANCHED-CHAIN-AA-SYN-PWY	superpathway of leucine, valine, and isoleucine biosynthesis
1699	MIN036532	Branched-chain-amino-acid aminotransferase	BRANCHED-CHAIN-AA-SYN-PWY	superpathway of leucine, valine, and isoleucine biosynthesis
1700	MIN106754	Branched-chain-amino-acid aminotransferase	BRANCHED-CHAIN-AA-SYN-PWY	superpathway of leucine, valine, and isoleucine biosynthesis
1701	MIN106753	Branched-chain-amino-acid aminotransferase	BRANCHED-CHAIN-AA-SYN-PWY	superpathway of leucine, valine, and isoleucine biosynthesis
1702	MIN013117	Branched-chain-amino-acid aminotransferase	BRANCHED-CHAIN-AA-SYN-PWY	superpathway of leucine, valine, and isoleucine biosynthesis
1703	MIN016144	Branched-chain-amino-acid aminotransferase	BRANCHED-CHAIN-AA-SYN-PWY	superpathway of leucine, valine, and isoleucine biosynthesis
1704	MIN016142	Branched-chain-amino-acid aminotransferase	BRANCHED-CHAIN-AA-SYN-PWY	superpathway of leucine, valine, and isoleucine biosynthesis
1705	MIN016143	Branched-chain-amino-acid aminotransferase	BRANCHED-CHAIN-AA-SYN-PWY	superpathway of leucine, valine, and isoleucine biosynthesis
1706	MIN023616	Ketol-acid reductoisomerase	BRANCHED-CHAIN-AA-SYN-PWY	superpathway of leucine, valine, and isoleucine biosynthesis
1707	MIN014539	Ketol-acid reductoisomerase	BRANCHED-CHAIN-AA-SYN-PWY	superpathway of leucine, valine, and isoleucine biosynthesis
1708	MIN014537	Ketol-acid reductoisomerase	BRANCHED-CHAIN-AA-SYN-PWY	superpathway of leucine, valine, and isoleucine biosynthesis
1709	MIN014538	Ketol-acid reductoisomerase	BRANCHED-CHAIN-AA-SYN-PWY	superpathway of leucine, valine, and isoleucine biosynthesis
1710	MIN014535	Ketol-acid reductoisomerase	BRANCHED-CHAIN-AA-SYN-PWY	superpathway of leucine, valine, and isoleucine biosynthesis
1711	MIN014536	Ketol-acid reductoisomerase family protein	BRANCHED-CHAIN-AA-SYN-PWY	superpathway of leucine, valine, and isoleucine biosynthesis
1712	MIN056453	Ketol-acid reductoisomerase	BRANCHED-CHAIN-AA-SYN-PWY	superpathway of leucine, valine, and isoleucine biosynthesis
1713	MIN055034	Acetolactate synthase	BRANCHED-CHAIN-AA-SYN-PWY	superpathway of leucine, valine, and isoleucine biosynthesis
1714	MIN055035	Acetolactate synthase	BRANCHED-CHAIN-AA-SYN-PWY	superpathway of leucine, valine, and isoleucine biosynthesis
1715	MIN096105	Acetolactate synthase small subunit	BRANCHED-CHAIN-AA-SYN-PWY	superpathway of leucine, valine, and isoleucine biosynthesis
1716	MIN096109	Acetolactate synthase small subunit	BRANCHED-CHAIN-AA-SYN-PWY	superpathway of leucine, valine, and isoleucine biosynthesis
1717	MIN096122	Acetolactate synthase small subunit	BRANCHED-CHAIN-AA-SYN-PWY	superpathway of leucine, valine, and isoleucine biosynthesis
1718	MIN096125	Acetolactate synthase small subunit	BRANCHED-CHAIN-AA-SYN-PWY	superpathway of leucine, valine, and isoleucine biosynthesis
1719	MIN036504	Acetolactate synthase small subunit	BRANCHED-CHAIN-AA-SYN-PWY	superpathway of leucine, valine, and isoleucine biosynthesis
1720	MIN036505	Acetolactate synthase small subunit	BRANCHED-CHAIN-AA-SYN-PWY	superpathway of leucine, valine, and isoleucine biosynthesis
1721	MIN013890	Acetolactate synthase	BRANCHED-CHAIN-AA-SYN-PWY	superpathway of leucine, valine, and isoleucine biosynthesis
1722	MIN013889	Acetolactate synthase	BRANCHED-CHAIN-AA-SYN-PWY	superpathway of leucine, valine, and isoleucine biosynthesis
1723	MIN020017	Acetolactate synthase small subunit	BRANCHED-CHAIN-AA-SYN-PWY	superpathway of leucine, valine, and isoleucine biosynthesis
1724	MIN069281	Acetolactate synthase	BRANCHED-CHAIN-AA-SYN-PWY	superpathway of leucine, valine, and isoleucine biosynthesis
1725	MIN041526	Threonine dehydratase	BRANCHED-CHAIN-AA-SYN-PWY	superpathway of leucine, valine, and isoleucine biosynthesis
1726	MIN048448	Serine/threonine dehydratase	BRANCHED-CHAIN-AA-SYN-PWY	superpathway of leucine, valine, and isoleucine biosynthesis
1727	MIN048447	Serine/threonine dehydratase	BRANCHED-CHAIN-AA-SYN-PWY	superpathway of leucine, valine, and isoleucine biosynthesis
1728	MIN012921	Acetyl-CoA C-acetyltransferase	PWY-5910	superpathway of geranylgeranyldiphosphate biosynthesis I (via mevalonate)
1729	MIN018835	Hydroxymethylglutaryl-CoA synthase	PWY-5910	superpathway of geranylgeranyldiphosphate biosynthesis I (via mevalonate)
1730	MIN024365	Hydroxymethylglutaryl-CoA synthase	PWY-5910	superpathway of geranylgeranyldiphosphate biosynthesis I (via mevalonate)
1731	MIN024364	Hydroxymethylglutaryl-CoA synthase	PWY-5910	superpathway of geranylgeranyldiphosphate biosynthesis I (via mevalonate)
1732	MIN052714	Hydroxymethylglutaryl-CoA synthase, putative	PWY-5910	superpathway of geranylgeranyldiphosphate biosynthesis I (via mevalonate)
1733	MIN052715	Hydroxymethylglutaryl-CoA synthase	PWY-5910	superpathway of geranylgeranyldiphosphate biosynthesis I (via mevalonate)
1734	MIN104895	Hydroxymethylglutaryl-CoA synthase	PWY-5910	superpathway of geranylgeranyldiphosphate biosynthesis I (via mevalonate)
1735	MIN106955	3-hydroxy-3-methylglutaryl coenzyme A reductase	PWY-5910	superpathway of geranylgeranyldiphosphate biosynthesis I (via mevalonate)
1736	MIN106954	3-hydroxy-3-methylglutaryl coenzyme A reductase	PWY-5910	superpathway of geranylgeranyldiphosphate biosynthesis I (via mevalonate)
1737	MIN050416	3-hydroxy-3-methylglutaryl coenzyme A reductase 2	PWY-5910	superpathway of geranylgeranyldiphosphate biosynthesis I (via mevalonate)
1738	MIN050417	3-hydroxy-3-methylglutaryl coenzyme A reductase	PWY-5910	superpathway of geranylgeranyldiphosphate biosynthesis I (via mevalonate)
1739	MIN050418	3-hydroxy-3-methylglutaryl coenzyme A reductase	PWY-5910	superpathway of geranylgeranyldiphosphate biosynthesis I (via mevalonate)
1740	MIN102134	3-hydroxy-3-methylglutaryl coenzyme A reductase 1	PWY-5910	superpathway of geranylgeranyldiphosphate biosynthesis I (via mevalonate)
1741	MIN058204	3-hydroxy-3-methylglutaryl coenzyme A reductase 1	PWY-5910	superpathway of geranylgeranyldiphosphate biosynthesis I (via mevalonate)
1742	MIN075248	Mevalonate kinase, putative	PWY-5910	superpathway of geranylgeranyldiphosphate biosynthesis I (via mevalonate)
1743	MIN075249	Mevalonate kinase, putative	PWY-5910	superpathway of geranylgeranyldiphosphate biosynthesis I (via mevalonate)
1744	MIN075246	Mevalonate kinase	PWY-5910	superpathway of geranylgeranyldiphosphate biosynthesis I (via mevalonate)
1745	MIN075247	Mevalonate kinase	PWY-5910	superpathway of geranylgeranyldiphosphate biosynthesis I (via mevalonate)
1746	MIN075253	Mevalonate kinase family protein	PWY-5910	superpathway of geranylgeranyldiphosphate biosynthesis I (via mevalonate)
1747	MIN075250	Mevalonate kinase, putative	PWY-5910	superpathway of geranylgeranyldiphosphate biosynthesis I (via mevalonate)
1748	MIN075251	Mevalonate kinase family protein	PWY-5910	superpathway of geranylgeranyldiphosphate biosynthesis I (via mevalonate)
1749	MIN075252	Mevalonate kinase family protein	PWY-5910	superpathway of geranylgeranyldiphosphate biosynthesis I (via mevalonate)
1750	MIN031559	Phosphomevalonate kinase	PWY-5910	superpathway of geranylgeranyldiphosphate biosynthesis I (via mevalonate)
1751	MIN053254	Diphosphomevalonate decarboxylase, putative	PWY-5910	superpathway of geranylgeranyldiphosphate biosynthesis I (via mevalonate)
1752	MIN053253	Diphosphomevalonate decarboxylase, putative	PWY-5910	superpathway of geranylgeranyldiphosphate biosynthesis I (via mevalonate)
1753	MIN078347	Geranyl diphosphate synthase	PWY-5910	superpathway of geranylgeranyldiphosphate biosynthesis I (via mevalonate)
1754	MIN078349	Geranyl diphosphate synthase	PWY-5910	superpathway of geranylgeranyldiphosphate biosynthesis I (via mevalonate)
1755	MIN078348	Geranyl diphosphate synthase	PWY-5910	superpathway of geranylgeranyldiphosphate biosynthesis I (via mevalonate)
1756	MIN078359	Geranyl diphosphate synthase	PWY-5910	superpathway of geranylgeranyldiphosphate biosynthesis I (via mevalonate)
1757	MIN078355	Geranyl diphosphate synthase	PWY-5910	superpathway of geranylgeranyldiphosphate biosynthesis I (via mevalonate)
1758	MIN078356	Geranyl diphosphate synthase	PWY-5910	superpathway of geranylgeranyldiphosphate biosynthesis I (via mevalonate)
1759	MIN078357	Geranyl diphosphate synthase	PWY-5910	superpathway of geranylgeranyldiphosphate biosynthesis I (via mevalonate)
1760	MIN078358	Geranyl diphosphate synthase	PWY-5910	superpathway of geranylgeranyldiphosphate biosynthesis I (via mevalonate)
1761	MIN078351	Geranyl diphosphate synthase	PWY-5910	superpathway of geranylgeranyldiphosphate biosynthesis I (via mevalonate)
1762	MIN078352	Geranyl diphosphate synthase	PWY-5910	superpathway of geranylgeranyldiphosphate biosynthesis I (via mevalonate)
1763	MIN078353	Geranyl diphosphate synthase	PWY-5910	superpathway of geranylgeranyldiphosphate biosynthesis I (via mevalonate)
1764	MIN078354	Geranyl diphosphate synthase	PWY-5910	superpathway of geranylgeranyldiphosphate biosynthesis I (via mevalonate)
1765	MIN078350	Geranyl diphosphate synthase	PWY-5910	superpathway of geranylgeranyldiphosphate biosynthesis I (via mevalonate)
1766	MIN059860	Solanesyl diphosphate synthase family protein	PWY-5910	superpathway of geranylgeranyldiphosphate biosynthesis I (via mevalonate)
1767	MIN104111	Farnesyl pyrophosphate synthase	PWY-5910	superpathway of geranylgeranyldiphosphate biosynthesis I (via mevalonate)
1768	MIN101867	Farnesyl pyrophosphate synthase	PWY-5910	superpathway of geranylgeranyldiphosphate biosynthesis I (via mevalonate)
1769	MIN053441	Isopentenyl-diphosphate Delta-isomerase	PWY-5910	superpathway of geranylgeranyldiphosphate biosynthesis I (via mevalonate)
1770	MIN053442	Isopentenyl-diphosphate Delta-isomerase	PWY-5910	superpathway of geranylgeranyldiphosphate biosynthesis I (via mevalonate)
1771	MIN081122	Isopentenyl-diphosphate Delta-isomerase	PWY-5910	superpathway of geranylgeranyldiphosphate biosynthesis I (via mevalonate)
1772	MIN081123	Isopentenyl-diphosphate Delta-isomerase	PWY-5910	superpathway of geranylgeranyldiphosphate biosynthesis I (via mevalonate)
1773	MIN081124	Isopentenyl-diphosphate Delta-isomerase	PWY-5910	superpathway of geranylgeranyldiphosphate biosynthesis I (via mevalonate)
1774	MIN081125	Isopentenyl-diphosphate Delta-isomerase	PWY-5910	superpathway of geranylgeranyldiphosphate biosynthesis I (via mevalonate)
1775	MIN079450	Farnesyltransferase beta subunit	PWY-5910	superpathway of geranylgeranyldiphosphate biosynthesis I (via mevalonate)
1776	MIN079451	Farnesyltransferase beta subunit	PWY-5910	superpathway of geranylgeranyldiphosphate biosynthesis I (via mevalonate)
1777	MIN079454	Farnesyltransferase beta subunit	PWY-5910	superpathway of geranylgeranyldiphosphate biosynthesis I (via mevalonate)
1778	MIN079453	Farnesyltransferase beta subunit	PWY-5910	superpathway of geranylgeranyldiphosphate biosynthesis I (via mevalonate)
1779	MIN079447	Farnesyltransferase beta subunit	PWY-5910	superpathway of geranylgeranyldiphosphate biosynthesis I (via mevalonate)
1780	MIN079445	Farnesyltransferase beta subunit	PWY-5910	superpathway of geranylgeranyldiphosphate biosynthesis I (via mevalonate)
1781	MIN079444	Farnesyltransferase beta subunit	PWY-5910	superpathway of geranylgeranyldiphosphate biosynthesis I (via mevalonate)
1782	MIN079442	Farnesyltransferase beta subunit	PWY-5910	superpathway of geranylgeranyldiphosphate biosynthesis I (via mevalonate)
1783	MIN079448	Farnesyltransferase beta subunit	PWY-5910	superpathway of geranylgeranyldiphosphate biosynthesis I (via mevalonate)
1784	MIN037301	Geranylgeranyl diphosphate synthase	PWY-5910	superpathway of geranylgeranyldiphosphate biosynthesis I (via mevalonate)
1785	MIN059859	Geranylgeranyl diphosphate synthase	PWY-5910	superpathway of geranylgeranyldiphosphate biosynthesis I (via mevalonate)
1786	MIN016227	Geranylgeranyl pyrophosphate synthase	PWY-5910	superpathway of geranylgeranyldiphosphate biosynthesis I (via mevalonate)
1787	MIN016228	Geranylgeranyl-diphosphate synthase	PWY-5910	superpathway of geranylgeranyldiphosphate biosynthesis I (via mevalonate)
1788	MIN039214	Geranylgeranyl-diphosphate synthase	PWY-5910	superpathway of geranylgeranyldiphosphate biosynthesis I (via mevalonate)
1789	MIN101772	Geranylgeranyl pyrophosphate synthase	PWY-5910	superpathway of geranylgeranyldiphosphate biosynthesis I (via mevalonate)
1790	MIN031600	Uroporphyrinogen-III synthase	PWY-5918	superpathay of heme biosynthesis from glutamate
1791	MIN031601	Uroporphyrinogen-III synthase	PWY-5918	superpathay of heme biosynthesis from glutamate
1792	MIN031602	Uroporphyrinogen-III synthase	PWY-5918	superpathay of heme biosynthesis from glutamate
1793	MIN031597	Uroporphyrinogen-III synthase	PWY-5918	superpathay of heme biosynthesis from glutamate
1794	MIN031599	Uroporphyrinogen-III synthase	PWY-5918	superpathay of heme biosynthesis from glutamate
1795	MIN031598	Uroporphyrinogen-III synthase	PWY-5918	superpathay of heme biosynthesis from glutamate
1796	MIN024185	Porphobilinogen deaminase, putative	PWY-5918	superpathay of heme biosynthesis from glutamate
1797	MIN014016	Porphobilinogen deaminase, putative	PWY-5918	superpathay of heme biosynthesis from glutamate
1798	MIN013141	Porphobilinogen deaminase, putative	PWY-5918	superpathay of heme biosynthesis from glutamate
1799	MIN032823	Delta-aminolevulinic acid dehydratase	PWY-5918	superpathay of heme biosynthesis from glutamate
1800	MIN032824	Delta-aminolevulinic acid dehydratase	PWY-5918	superpathay of heme biosynthesis from glutamate
1801	MIN034037	Delta-aminolevulinic acid dehydratase	PWY-5918	superpathay of heme biosynthesis from glutamate
1802	MIN034036	Delta-aminolevulinic acid dehydratase	PWY-5918	superpathay of heme biosynthesis from glutamate
1803	MIN034039	Delta-aminolevulinic acid dehydratase	PWY-5918	superpathay of heme biosynthesis from glutamate
1804	MIN034038	Delta-aminolevulinic acid dehydratase	PWY-5918	superpathay of heme biosynthesis from glutamate
1805	MIN034041	Delta-aminolevulinic acid dehydratase	PWY-5918	superpathay of heme biosynthesis from glutamate
1806	MIN034042	Delta-aminolevulinic acid dehydratase	PWY-5918	superpathay of heme biosynthesis from glutamate
1807	MIN034040	Delta-aminolevulinic acid dehydratase	PWY-5918	superpathay of heme biosynthesis from glutamate
1808	MIN034043	Delta-aminolevulinic acid dehydratase	PWY-5918	superpathay of heme biosynthesis from glutamate
1809	MIN053189	Glutamate-1-semialdehyde 2,1-aminomutase, putative	PWY-5918	superpathay of heme biosynthesis from glutamate
1810	MIN053192	Glutamate-1-semialdehyde 2,1-aminomutase, putative	PWY-5918	superpathay of heme biosynthesis from glutamate
1811	MIN053193	Glutamate-1-semialdehyde 2,1-aminomutase, putative	PWY-5918	superpathay of heme biosynthesis from glutamate
1812	MIN053190	Glutamate-1-semialdehyde 2,1-aminomutase, putative	PWY-5918	superpathay of heme biosynthesis from glutamate
1813	MIN053191	Glutamate-1-semialdehyde 2,1-aminomutase, putative	PWY-5918	superpathay of heme biosynthesis from glutamate
1814	MIN053195	Glutamate-1-semialdehyde 2,1-aminomutase, putative	PWY-5918	superpathay of heme biosynthesis from glutamate
1815	MIN053194	Glutamate-1-semialdehyde 2,1-aminomutase, putative	PWY-5918	superpathay of heme biosynthesis from glutamate
1816	MIN079118	Glutamyl-tRNA reductase	PWY-5918	superpathay of heme biosynthesis from glutamate
1817	MIN079114	Glutamyl-tRNA reductase	PWY-5918	superpathay of heme biosynthesis from glutamate
1818	MIN079115	Glutamyl-tRNA reductase	PWY-5918	superpathay of heme biosynthesis from glutamate
1819	MIN079116	Glutamyl-tRNA reductase	PWY-5918	superpathay of heme biosynthesis from glutamate
1820	MIN079117	Glutamyl-tRNA reductase	PWY-5918	superpathay of heme biosynthesis from glutamate
1821	MIN093632	Glutamyl-tRNA synthetase	PWY-5918	superpathay of heme biosynthesis from glutamate
1822	MIN056632	Uroporphyrinogen decarboxylase	PWY-5918	superpathay of heme biosynthesis from glutamate
1823	MIN056633	Uroporphyrinogen decarboxylase	PWY-5918	superpathay of heme biosynthesis from glutamate
1824	MIN056634	Uroporphyrinogen decarboxylase	PWY-5918	superpathay of heme biosynthesis from glutamate
1825	MIN015149	Uroporphyrinogen decarboxylase	PWY-5918	superpathay of heme biosynthesis from glutamate
1826	MIN015146	Uroporphyrinogen decarboxylase	PWY-5918	superpathay of heme biosynthesis from glutamate
1827	MIN015145	Uroporphyrinogen decarboxylase	PWY-5918	superpathay of heme biosynthesis from glutamate
1828	MIN015148	Uroporphyrinogen decarboxylase	PWY-5918	superpathay of heme biosynthesis from glutamate
1829	MIN015147	Uroporphyrinogen decarboxylase	PWY-5918	superpathay of heme biosynthesis from glutamate
1830	MIN019663	Protoporphyrinogen oxidase	PWY-5918	superpathay of heme biosynthesis from glutamate
1831	MIN019665	Protoporphyrinogen IX oxidase	PWY-5918	superpathay of heme biosynthesis from glutamate
1832	MIN019664	Protoporphyrinogen oxidase	PWY-5918	superpathay of heme biosynthesis from glutamate
1833	MIN019666	Protoporphyrinogen IX oxidase	PWY-5918	superpathay of heme biosynthesis from glutamate
1834	MIN019667	Protoporphyrinogen IX oxidase	PWY-5918	superpathay of heme biosynthesis from glutamate
1835	MIN019668	Protoporphyrinogen IX oxidase	PWY-5918	superpathay of heme biosynthesis from glutamate
1836	MIN002460	Ferrochelatase	PWY-5918	superpathay of heme biosynthesis from glutamate
1837	MIN002463	Ferrochelatase	PWY-5918	superpathay of heme biosynthesis from glutamate
1838	MIN053182	Ferrochelatase	PWY-5918	superpathay of heme biosynthesis from glutamate
1839	MIN053184	Ferrochelatase	PWY-5918	superpathay of heme biosynthesis from glutamate
1840	MIN053183	Ferrochelatase	PWY-5918	superpathay of heme biosynthesis from glutamate
1841	MIN053185	Ferrochelatase	PWY-5918	superpathay of heme biosynthesis from glutamate
1842	MIN007256	Ferrochelatase	PWY-5918	superpathay of heme biosynthesis from glutamate
1843	MIN036837	Ferrochelatase	PWY-5918	superpathay of heme biosynthesis from glutamate
1844	MIN023743	Ferrochelatase, putative	PWY-5918	superpathay of heme biosynthesis from glutamate
1845	MIN006968	Ferrochelatase	PWY-5918	superpathay of heme biosynthesis from glutamate
1846	MIN006967	Ferrochelatase	PWY-5918	superpathay of heme biosynthesis from glutamate
1847	MIN006966	Ferrochelatase	PWY-5918	superpathay of heme biosynthesis from glutamate
1848	MIN006964	Ferrochelatase	PWY-5918	superpathay of heme biosynthesis from glutamate
1849	MIN006531	Ferrochelatase	PWY-5918	superpathay of heme biosynthesis from glutamate
1850	MIN006529	Ferrochelatase	PWY-5918	superpathay of heme biosynthesis from glutamate
1851	MIN006526	Ferrochelatase	PWY-5918	superpathay of heme biosynthesis from glutamate
1852	MIN006525	Ferrochelatase	PWY-5918	superpathay of heme biosynthesis from glutamate
1853	MIN006528	Ferrochelatase	PWY-5918	superpathay of heme biosynthesis from glutamate
1854	MIN006527	Ferrochelatase	PWY-5918	superpathay of heme biosynthesis from glutamate
1855	MIN006524	Ferrochelatase	PWY-5918	superpathay of heme biosynthesis from glutamate
1856	MIN014096	Ferrochelatase	PWY-5918	superpathay of heme biosynthesis from glutamate
1857	MIN014095	Ferrochelatase	PWY-5918	superpathay of heme biosynthesis from glutamate
1858	MIN005548	Ferrochelatase	PWY-5918	superpathay of heme biosynthesis from glutamate
1859	MIN005549	Ferrochelatase	PWY-5918	superpathay of heme biosynthesis from glutamate
1860	MIN091422	Ferrochelatase	PWY-5918	superpathay of heme biosynthesis from glutamate
1861	MIN091423	Ferrochelatase	PWY-5918	superpathay of heme biosynthesis from glutamate
1862	MIN091420	Ferrochelatase	PWY-5918	superpathay of heme biosynthesis from glutamate
1863	MIN091421	Ferrochelatase	PWY-5918	superpathay of heme biosynthesis from glutamate
1864	MIN091416	Ferrochelatase	PWY-5918	superpathay of heme biosynthesis from glutamate
1865	MIN091415	Ferrochelatase	PWY-5918	superpathay of heme biosynthesis from glutamate
1866	MIN091414	Ferrochelatase	PWY-5918	superpathay of heme biosynthesis from glutamate
1867	MIN091413	Ferrochelatase	PWY-5918	superpathay of heme biosynthesis from glutamate
1868	MIN091419	Ferrochelatase	PWY-5918	superpathay of heme biosynthesis from glutamate
1869	MIN091418	Ferrochelatase	PWY-5918	superpathay of heme biosynthesis from glutamate
1870	MIN091417	Ferrochelatase	PWY-5918	superpathay of heme biosynthesis from glutamate
1871	MIN091430	Ferrochelatase	PWY-5918	superpathay of heme biosynthesis from glutamate
1872	MIN091431	Ferrochelatase	PWY-5918	superpathay of heme biosynthesis from glutamate
1873	MIN091432	Ferrochelatase	PWY-5918	superpathay of heme biosynthesis from glutamate
1874	MIN091433	Ferrochelatase	PWY-5918	superpathay of heme biosynthesis from glutamate
1875	MIN091434	Ferrochelatase	PWY-5918	superpathay of heme biosynthesis from glutamate
1876	MIN091424	Ferrochelatase	PWY-5918	superpathay of heme biosynthesis from glutamate
1877	MIN091427	Ferrochelatase	PWY-5918	superpathay of heme biosynthesis from glutamate
1878	MIN091429	Ferrochelatase	PWY-5918	superpathay of heme biosynthesis from glutamate
1879	MIN091428	Ferrochelatase	PWY-5918	superpathay of heme biosynthesis from glutamate
1880	MIN091411	Ferrochelatase	PWY-5918	superpathay of heme biosynthesis from glutamate
1881	MIN091412	Ferrochelatase	PWY-5918	superpathay of heme biosynthesis from glutamate
1882	MIN091446	Ferrochelatase	PWY-5918	superpathay of heme biosynthesis from glutamate
1883	MIN091447	Ferrochelatase	PWY-5918	superpathay of heme biosynthesis from glutamate
1884	MIN091435	Ferrochelatase	PWY-5918	superpathay of heme biosynthesis from glutamate
1885	MIN091436	Ferrochelatase	PWY-5918	superpathay of heme biosynthesis from glutamate
1886	MIN091437	Ferrochelatase	PWY-5918	superpathay of heme biosynthesis from glutamate
1887	MIN091441	Ferrochelatase	PWY-5918	superpathay of heme biosynthesis from glutamate
1888	MIN091440	Ferrochelatase	PWY-5918	superpathay of heme biosynthesis from glutamate
1889	MIN091443	Ferrochelatase	PWY-5918	superpathay of heme biosynthesis from glutamate
1890	MIN091442	Ferrochelatase	PWY-5918	superpathay of heme biosynthesis from glutamate
1891	MIN091444	Ferrochelatase	PWY-5918	superpathay of heme biosynthesis from glutamate
1892	MIN102607	Ferrochelatase	PWY-5918	superpathay of heme biosynthesis from glutamate
1893	MIN101601	Ferrochelatase	PWY-5918	superpathay of heme biosynthesis from glutamate
1894	MIN101600	Ferrochelatase	PWY-5918	superpathay of heme biosynthesis from glutamate
1895	MIN101607	Ferrochelatase	PWY-5918	superpathay of heme biosynthesis from glutamate
1896	MIN101606	Ferrochelatase	PWY-5918	superpathay of heme biosynthesis from glutamate
1897	MIN101608	Ferrochelatase	PWY-5918	superpathay of heme biosynthesis from glutamate
1898	MIN101603	Ferrochelatase	PWY-5918	superpathay of heme biosynthesis from glutamate
1899	MIN101605	Ferrochelatase	PWY-5918	superpathay of heme biosynthesis from glutamate
1900	MIN101604	Ferrochelatase	PWY-5918	superpathay of heme biosynthesis from glutamate
1901	MIN101612	Ferrochelatase	PWY-5918	superpathay of heme biosynthesis from glutamate
1902	MIN101611	Ferrochelatase	PWY-5918	superpathay of heme biosynthesis from glutamate
1903	MIN101610	Ferrochelatase	PWY-5918	superpathay of heme biosynthesis from glutamate
1904	MIN101616	Ferrochelatase	PWY-5918	superpathay of heme biosynthesis from glutamate
1905	MIN101615	Ferrochelatase	PWY-5918	superpathay of heme biosynthesis from glutamate
1906	MIN101614	Ferrochelatase	PWY-5918	superpathay of heme biosynthesis from glutamate
1907	MIN101613	Ferrochelatase	PWY-5918	superpathay of heme biosynthesis from glutamate
1908	MIN101598	Ferrochelatase	PWY-5918	superpathay of heme biosynthesis from glutamate
1909	MIN027026	Ferrochelatase	PWY-5918	superpathay of heme biosynthesis from glutamate
1910	MIN036856	Coproporphyrinogen-III oxidase, aerobic	PWY-5918	superpathay of heme biosynthesis from glutamate
1911	MIN026384	1-deoxy-D-xylulose-5-phosphate synthase 3	PWY-5121	superpathway of geranylgeranyl diphosphate biosynthesis II (via MEP)
1912	MIN106692	1-deoxy-D-xylulose 5-phosphate synthase	PWY-5121	superpathway of geranylgeranyl diphosphate biosynthesis II (via MEP)
1913	MIN106693	1-deoxy-D-xylulose 5-phosphate synthase	PWY-5121	superpathway of geranylgeranyl diphosphate biosynthesis II (via MEP)
1914	MIN105981	1-deoxy-D-xylulose 5-phosphate synthase	PWY-5121	superpathway of geranylgeranyl diphosphate biosynthesis II (via MEP)
1915	MIN105980	1-deoxy-D-xylulose 5-phosphate synthase	PWY-5121	superpathway of geranylgeranyl diphosphate biosynthesis II (via MEP)
1916	MIN009855	1-deoxy-D-xylulose 5-phosphate reductoisomerase	PWY-5121	superpathway of geranylgeranyl diphosphate biosynthesis II (via MEP)
1917	MIN036846	1-deoxy-D-xylulose 5-phosphate reductoisomerase	PWY-5121	superpathway of geranylgeranyl diphosphate biosynthesis II (via MEP)
1918	MIN014589	1-deoxy-D-xylulose-5-phosphate reductoisomerase	PWY-5121	superpathway of geranylgeranyl diphosphate biosynthesis II (via MEP)
1919	MIN020317	1-deoxy-D-xylulose 5-phosphate reductoisomerase	PWY-5121	superpathway of geranylgeranyl diphosphate biosynthesis II (via MEP)
1920	MIN020316	1-deoxy-D-xylulose 5-phosphate reductoisomerase	PWY-5121	superpathway of geranylgeranyl diphosphate biosynthesis II (via MEP)
1921	MIN030050	2-C-methyl-D-erythritol 2,4-cyclodiphosphate synthase	PWY-5121	superpathway of geranylgeranyl diphosphate biosynthesis II (via MEP)
1922	MIN030051	2-C-methyl-D-erythritol 2,4-cyclodiphosphate synthase	PWY-5121	superpathway of geranylgeranyl diphosphate biosynthesis II (via MEP)
1923	MIN030052	2-C-methyl-D-erythritol 2,4-cyclodiphosphate synthase	PWY-5121	superpathway of geranylgeranyl diphosphate biosynthesis II (via MEP)
1924	MIN030053	2-C-methyl-D-erythritol 2,4-cyclodiphosphate synthase	PWY-5121	superpathway of geranylgeranyl diphosphate biosynthesis II (via MEP)
1925	MIN012022	2-C-methyl-D-erythritol 2,4-cyclodiphosphate synthase	PWY-5121	superpathway of geranylgeranyl diphosphate biosynthesis II (via MEP)
1926	MIN005954	4-hydroxy-3-methylbut-2-en-1-yl diphosphate synthase	PWY-5121	superpathway of geranylgeranyl diphosphate biosynthesis II (via MEP)
1927	MIN005953	4-hydroxy-3-methylbut-2-en-1-yl diphosphate synthase	PWY-5121	superpathway of geranylgeranyl diphosphate biosynthesis II (via MEP)
1928	MIN095621	4-hydroxy-3-methylbut-2-en-1-yl diphosphate synthase	PWY-5121	superpathway of geranylgeranyl diphosphate biosynthesis II (via MEP)
1929	MIN095622	4-hydroxy-3-methylbut-2-en-1-yl diphosphate synthase	PWY-5121	superpathway of geranylgeranyl diphosphate biosynthesis II (via MEP)
1930	MIN095623	4-hydroxy-3-methylbut-2-en-1-yl diphosphate synthase	PWY-5121	superpathway of geranylgeranyl diphosphate biosynthesis II (via MEP)
1931	MIN095624	4-hydroxy-3-methylbut-2-en-1-yl diphosphate synthase	PWY-5121	superpathway of geranylgeranyl diphosphate biosynthesis II (via MEP)
1932	MIN095625	4-hydroxy-3-methylbut-2-en-1-yl diphosphate synthase	PWY-5121	superpathway of geranylgeranyl diphosphate biosynthesis II (via MEP)
1933	MIN095627	4-hydroxy-3-methylbut-2-en-1-yl diphosphate synthase	PWY-5121	superpathway of geranylgeranyl diphosphate biosynthesis II (via MEP)
1934	MIN095626	4-hydroxy-3-methylbut-2-en-1-yl diphosphate synthase	PWY-5121	superpathway of geranylgeranyl diphosphate biosynthesis II (via MEP)
1935	MIN030724	4-hydroxy-3-methylbut-2-enyl diphosphate reductase, putative	PWY-5121	superpathway of geranylgeranyl diphosphate biosynthesis II (via MEP)
1936	MIN008999	4-hydroxy-3-methylbut-2-enyl diphosphate reductase	PWY-5121	superpathway of geranylgeranyl diphosphate biosynthesis II (via MEP)
1937	MIN105734	4-hydroxy-3-methylbut-2-enyl diphosphate reductase	PWY-5121	superpathway of geranylgeranyl diphosphate biosynthesis II (via MEP)
1938	MIN017084	4-diphosphocytidyl-2-C-methyl-d-erythritol kinase, putative	PWY-5121	superpathway of geranylgeranyl diphosphate biosynthesis II (via MEP)
1939	MIN017650	2-C-methyl-D-erythritol 4-phosphate cytidylyltransferase	PWY-5121	superpathway of geranylgeranyl diphosphate biosynthesis II (via MEP)
1940	MIN078347	Geranyl diphosphate synthase	PWY-5121	superpathway of geranylgeranyl diphosphate biosynthesis II (via MEP)
1941	MIN078349	Geranyl diphosphate synthase	PWY-5121	superpathway of geranylgeranyl diphosphate biosynthesis II (via MEP)
1942	MIN078348	Geranyl diphosphate synthase	PWY-5121	superpathway of geranylgeranyl diphosphate biosynthesis II (via MEP)
1943	MIN078359	Geranyl diphosphate synthase	PWY-5121	superpathway of geranylgeranyl diphosphate biosynthesis II (via MEP)
1944	MIN078355	Geranyl diphosphate synthase	PWY-5121	superpathway of geranylgeranyl diphosphate biosynthesis II (via MEP)
1945	MIN078356	Geranyl diphosphate synthase	PWY-5121	superpathway of geranylgeranyl diphosphate biosynthesis II (via MEP)
1946	MIN078357	Geranyl diphosphate synthase	PWY-5121	superpathway of geranylgeranyl diphosphate biosynthesis II (via MEP)
1947	MIN078358	Geranyl diphosphate synthase	PWY-5121	superpathway of geranylgeranyl diphosphate biosynthesis II (via MEP)
1948	MIN078351	Geranyl diphosphate synthase	PWY-5121	superpathway of geranylgeranyl diphosphate biosynthesis II (via MEP)
1949	MIN078352	Geranyl diphosphate synthase	PWY-5121	superpathway of geranylgeranyl diphosphate biosynthesis II (via MEP)
1950	MIN078353	Geranyl diphosphate synthase	PWY-5121	superpathway of geranylgeranyl diphosphate biosynthesis II (via MEP)
1951	MIN078354	Geranyl diphosphate synthase	PWY-5121	superpathway of geranylgeranyl diphosphate biosynthesis II (via MEP)
1952	MIN078350	Geranyl diphosphate synthase	PWY-5121	superpathway of geranylgeranyl diphosphate biosynthesis II (via MEP)
1953	MIN059860	Solanesyl diphosphate synthase family protein	PWY-5121	superpathway of geranylgeranyl diphosphate biosynthesis II (via MEP)
1954	MIN104111	Farnesyl pyrophosphate synthase	PWY-5121	superpathway of geranylgeranyl diphosphate biosynthesis II (via MEP)
1955	MIN101867	Farnesyl pyrophosphate synthase	PWY-5121	superpathway of geranylgeranyl diphosphate biosynthesis II (via MEP)
1956	MIN053441	Isopentenyl-diphosphate Delta-isomerase	PWY-5121	superpathway of geranylgeranyl diphosphate biosynthesis II (via MEP)
1957	MIN053442	Isopentenyl-diphosphate Delta-isomerase	PWY-5121	superpathway of geranylgeranyl diphosphate biosynthesis II (via MEP)
1958	MIN081122	Isopentenyl-diphosphate Delta-isomerase	PWY-5121	superpathway of geranylgeranyl diphosphate biosynthesis II (via MEP)
1959	MIN081123	Isopentenyl-diphosphate Delta-isomerase	PWY-5121	superpathway of geranylgeranyl diphosphate biosynthesis II (via MEP)
1960	MIN081124	Isopentenyl-diphosphate Delta-isomerase	PWY-5121	superpathway of geranylgeranyl diphosphate biosynthesis II (via MEP)
1961	MIN081125	Isopentenyl-diphosphate Delta-isomerase	PWY-5121	superpathway of geranylgeranyl diphosphate biosynthesis II (via MEP)
1962	MIN079450	Farnesyltransferase beta subunit	PWY-5121	superpathway of geranylgeranyl diphosphate biosynthesis II (via MEP)
1963	MIN079451	Farnesyltransferase beta subunit	PWY-5121	superpathway of geranylgeranyl diphosphate biosynthesis II (via MEP)
1964	MIN079454	Farnesyltransferase beta subunit	PWY-5121	superpathway of geranylgeranyl diphosphate biosynthesis II (via MEP)
1965	MIN079453	Farnesyltransferase beta subunit	PWY-5121	superpathway of geranylgeranyl diphosphate biosynthesis II (via MEP)
1966	MIN079447	Farnesyltransferase beta subunit	PWY-5121	superpathway of geranylgeranyl diphosphate biosynthesis II (via MEP)
1967	MIN079445	Farnesyltransferase beta subunit	PWY-5121	superpathway of geranylgeranyl diphosphate biosynthesis II (via MEP)
1968	MIN079444	Farnesyltransferase beta subunit	PWY-5121	superpathway of geranylgeranyl diphosphate biosynthesis II (via MEP)
1969	MIN079442	Farnesyltransferase beta subunit	PWY-5121	superpathway of geranylgeranyl diphosphate biosynthesis II (via MEP)
1970	MIN079448	Farnesyltransferase beta subunit	PWY-5121	superpathway of geranylgeranyl diphosphate biosynthesis II (via MEP)
1971	MIN037301	Geranylgeranyl diphosphate synthase	PWY-5121	superpathway of geranylgeranyl diphosphate biosynthesis II (via MEP)
1972	MIN059859	Geranylgeranyl diphosphate synthase	PWY-5121	superpathway of geranylgeranyl diphosphate biosynthesis II (via MEP)
1973	MIN016227	Geranylgeranyl pyrophosphate synthase	PWY-5121	superpathway of geranylgeranyl diphosphate biosynthesis II (via MEP)
1974	MIN016228	Geranylgeranyl-diphosphate synthase	PWY-5121	superpathway of geranylgeranyl diphosphate biosynthesis II (via MEP)
1975	MIN039214	Geranylgeranyl-diphosphate synthase	PWY-5121	superpathway of geranylgeranyl diphosphate biosynthesis II (via MEP)
1976	MIN101772	Geranylgeranyl pyrophosphate synthase	PWY-5121	superpathway of geranylgeranyl diphosphate biosynthesis II (via MEP)
1977	MIN020223	Dihydropteroate synthase	PWY-6612	superpathway of tetrahydrofolate biosynthesis
1978	MIN002809	Folylpolyglutamate synthase	PWY-6612	superpathway of tetrahydrofolate biosynthesis
1979	MIN002810	Folylpolyglutamate synthase	PWY-6612	superpathway of tetrahydrofolate biosynthesis
1980	MIN002812	Folylpolyglutamate synthase	PWY-6612	superpathway of tetrahydrofolate biosynthesis
1981	MIN002811	Folylpolyglutamate synthase	PWY-6612	superpathway of tetrahydrofolate biosynthesis
1982	MIN002814	Folylpolyglutamate synthase	PWY-6612	superpathway of tetrahydrofolate biosynthesis
1983	MIN002813	Folylpolyglutamate synthase	PWY-6612	superpathway of tetrahydrofolate biosynthesis
1984	MIN002816	Folylpolyglutamate synthase	PWY-6612	superpathway of tetrahydrofolate biosynthesis
1985	MIN002815	Folylpolyglutamate synthase	PWY-6612	superpathway of tetrahydrofolate biosynthesis
1986	MIN002817	Folylpolyglutamate synthase	PWY-6612	superpathway of tetrahydrofolate biosynthesis
1987	MIN002819	Folylpolyglutamate synthase	PWY-6612	superpathway of tetrahydrofolate biosynthesis
1988	MIN002820	Folylpolyglutamate synthase	PWY-6612	superpathway of tetrahydrofolate biosynthesis
1989	MIN002806	Folylpolyglutamate synthase	PWY-6612	superpathway of tetrahydrofolate biosynthesis
1990	MIN002807	Folylpolyglutamate synthase	PWY-6612	superpathway of tetrahydrofolate biosynthesis
1991	MIN002804	Folylpolyglutamate synthase	PWY-6612	superpathway of tetrahydrofolate biosynthesis
1992	MIN002805	Folylpolyglutamate synthase	PWY-6612	superpathway of tetrahydrofolate biosynthesis
1993	MIN002802	Folylpolyglutamate synthase	PWY-6612	superpathway of tetrahydrofolate biosynthesis
1994	MIN002803	Folylpolyglutamate synthase	PWY-6612	superpathway of tetrahydrofolate biosynthesis
1995	MIN002800	Folylpolyglutamate synthase	PWY-6612	superpathway of tetrahydrofolate biosynthesis
1996	MIN002801	Folylpolyglutamate synthase	PWY-6612	superpathway of tetrahydrofolate biosynthesis
1997	MIN002795	Folylpolyglutamate synthase	PWY-6612	superpathway of tetrahydrofolate biosynthesis
1998	MIN002794	Folylpolyglutamate synthase	PWY-6612	superpathway of tetrahydrofolate biosynthesis
[truncated: 15,688 more rows]

## Sheet: Transcription Factors
Transcriptome Analysis of Mango (Mangifera indica L) Fruit Epidermal Peels Provides Insights into Cuticle Biosynthesis Julio C. Tafolla-Arellano, Yi Zheng, Honghe Sun, Chen Jiao, Eliel Ruiz-May, Miguel Hernández-Oñate, Alberto González-León, Reginaldo Báez-Sañudo, Zhangjun Fei, Jocelyn K.C. Rose, Martín E. Tiznado-Hernández
	Unigene ID	TF Family			TF Family	No. of unigenes
1	MIN000008	LOB			MYB	551
2	MIN000026	C2H2			C3H	433
3	MIN000068	HB			NAC	433
4	MIN000071	Trihelix			bHLH	275
5	MIN000073	Trihelix			HB	271
6	MIN000095	TCP			C2H2	256
7	MIN000096	TCP			WRKY	252
8	MIN000107	WRKY			AP2-EREBP	208
9	MIN000125	NAC			FAR1	199
10	MIN000126	NAC			G2-like	198
11	MIN000245	WRKY			bZIP	192
12	MIN000246	WRKY			mTERF	181
13	MIN000253	bZIP			GRAS	155
14	MIN000254	bZIP			C2C2-GATA	144
15	MIN000256	TCP			CCAAT	143
16	MIN000271	AP2-EREBP			HSF	118
17	MIN000273	AP2-EREBP			MADS	115
18	MIN000285	CCAAT			TCP	113
19	MIN000319	bZIP			Trihelix	107
20	MIN000356	C2C2-YABBY			Tify	84
21	MIN000375	C3H			ABI3VP1	82
22	MIN000385	AP2-EREBP			C2C2-Dof	79
23	MIN000421	G2-like			FHA	67
24	MIN000509	GRF			Alfin-like	65
25	MIN000579	AP2-EREBP			ARF	62
26	MIN000611	bHLH			CPP	57
27	MIN000616	C2C2-GATA			RWP-RK	47
28	MIN000667	bHLH			SBP	47
29	MIN000678	BES1			BES1	38
30	MIN000679	BES1			BSD	35
31	MIN000680	BES1			SRS	35
32	MIN000695	ABI3VP1			LOB	31
33	MIN000703	MYB			TUB	27
34	MIN000844	MYB			CAMTA	26
35	MIN000866	MYB			ARR-B	25
36	MIN000867	G2-like			BBR/BPC	24
37	MIN000868	G2-like			TAZ	20
38	MIN000869	G2-like			E2F-DP	18
39	MIN000870	G2-like			EIL	17
40	MIN000872	G2-like			C2C2-YABBY	14
41	MIN000873	G2-like			LIM	12
42	MIN000874	G2-like			Sigma70-like	12
43	MIN000875	G2-like			zf-HD	12
44	MIN000876	G2-like			C2C2-CO-like	10
45	MIN000877	G2-like			PLATZ	9
46	MIN000878	G2-like			VOZ	7
47	MIN000879	G2-like			GeBP	6
48	MIN000880	G2-like			OFP	6
49	MIN000881	G2-like			CSD	5
50	MIN000884	MYB			S1Fa-like	4
51	MIN000885	G2-like			ULT	4
52	MIN000886	G2-like			GRF	3
53	MIN000887	G2-like			HRT	3
54	MIN000888	G2-like			PBF-2-like	3
55	MIN000889	MYB			DBP	2
56	MIN000890	MYB				998
57	MIN000898	MYB
58	MIN000983	AP2-EREBP
59	MIN001054	FAR1
60	MIN001055	FAR1
61	MIN001056	FAR1
62	MIN001057	FAR1
63	MIN001058	FAR1
64	MIN001060	FAR1
65	MIN001061	FAR1
66	MIN001062	FAR1
67	MIN001064	NAC
68	MIN001065	NAC
69	MIN001066	NAC
70	MIN001080	AP2-EREBP
71	MIN001083	AP2-EREBP
72	MIN001084	AP2-EREBP
73	MIN001085	AP2-EREBP
74	MIN001156	C2H2
75	MIN001201	AP2-EREBP
76	MIN001202	AP2-EREBP
77	MIN001238	TCP
78	MIN001295	G2-like
79	MIN001296	G2-like
80	MIN001297	G2-like
81	MIN001298	G2-like
82	MIN001299	G2-like
83	MIN001301	G2-like
84	MIN001302	G2-like
85	MIN001334	ABI3VP1
86	MIN001639	NAC
87	MIN001640	NAC
88	MIN001641	NAC
89	MIN001660	TAZ
90	MIN001674	BBR/BPC
91	MIN001736	bZIP
92	MIN001737	bZIP
93	MIN001858	NAC
94	MIN001859	NAC
95	MIN001894	C3H
96	MIN001898	MYB
97	MIN001899	MYB
98	MIN001912	C3H
99	MIN001913	C3H
100	MIN001914	C3H
101	MIN001915	C3H
102	MIN001916	C3H
103	MIN001950	mTERF
104	MIN001992	PLATZ
105	MIN001998	C2H2
106	MIN002132	C3H
107	MIN002133	C3H
108	MIN002217	NAC
109	MIN002218	NAC
110	MIN002219	NAC
111	MIN002236	bHLH
112	MIN002237	bHLH
113	MIN002366	CCAAT
114	MIN002367	CCAAT
115	MIN002368	CCAAT
116	MIN002492	C2H2
117	MIN002493	C2H2
118	MIN002494	TCP
119	MIN002495	TCP
120	MIN002496	TCP
121	MIN002497	TCP
122	MIN002498	TCP
123	MIN002499	TCP
124	MIN002500	TCP
125	MIN002502	TCP
126	MIN002503	TCP
127	MIN002504	TCP
128	MIN002505	TCP
129	MIN002506	TCP
130	MIN002507	TCP
131	MIN002508	TCP
132	MIN002509	TCP
133	MIN002510	TCP
134	MIN002511	TCP
135	MIN002513	TCP
136	MIN002514	TCP
137	MIN002515	TCP
138	MIN002516	TCP
139	MIN002545	WRKY
140	MIN002546	WRKY
141	MIN002547	WRKY
142	MIN002548	WRKY
143	MIN002560	NAC
144	MIN002581	C2H2
145	MIN002595	ABI3VP1
146	MIN002650	C2C2-YABBY
147	MIN002789	ABI3VP1
148	MIN002824	HB
149	MIN002904	Trihelix
150	MIN002991	FAR1
151	MIN002993	bHLH
152	MIN003057	mTERF
153	MIN003070	G2-like
154	MIN003164	mTERF
155	MIN003165	mTERF
156	MIN003166	mTERF
157	MIN003167	mTERF
158	MIN003168	mTERF
159	MIN003176	HB
160	MIN003181	CCAAT
161	MIN003205	HRT
162	MIN003238	HB
163	MIN003241	bZIP
164	MIN003242	bZIP
165	MIN003243	bZIP
166	MIN003245	bZIP
167	MIN003264	MADS
168	MIN003276	bZIP
169	MIN003277	bZIP
170	MIN003278	bZIP
171	MIN003279	bZIP
172	MIN003293	NAC
173	MIN003294	NAC
174	MIN003295	NAC
175	MIN003296	NAC
176	MIN003297	NAC
177	MIN003298	NAC
178	MIN003319	Sigma70-like
179	MIN003343	ABI3VP1
180	MIN003371	bZIP
181	MIN003372	bZIP
182	MIN003373	bZIP
183	MIN003397	bHLH
184	MIN003398	bHLH
185	MIN003399	bHLH
186	MIN003435	MYB
187	MIN003436	MYB
188	MIN003458	NAC
189	MIN003459	NAC
190	MIN003460	NAC
191	MIN003505	C3H
192	MIN003506	C3H
193	MIN003507	C3H
194	MIN003508	C3H
195	MIN003511	C3H
196	MIN003526	C3H
197	MIN003527	C3H
198	MIN003577	FAR1
199	MIN003578	FAR1
200	MIN003606	AP2-EREBP
201	MIN003612	bZIP
202	MIN003651	bZIP
203	MIN003652	bZIP
204	MIN003688	C3H
205	MIN003758	mTERF
206	MIN003759	mTERF
207	MIN003760	mTERF
208	MIN003761	mTERF
209	MIN003762	mTERF
210	MIN003763	mTERF
211	MIN003765	mTERF
212	MIN003767	mTERF
213	MIN003768	mTERF
214	MIN003769	mTERF
215	MIN003770	mTERF
216	MIN003792	MYB
217	MIN003824	MYB
218	MIN003845	C3H
219	MIN003899	G2-like
220	MIN003900	MYB
221	MIN003901	G2-like
222	MIN003902	G2-like
223	MIN003903	G2-like
224	MIN003974	C3H
225	MIN003975	C3H
226	MIN003977	C3H
227	MIN003978	C3H
228	MIN003979	C3H
229	MIN003980	C3H
230	MIN003999	HB
231	MIN004049	bZIP
232	MIN004050	bZIP
233	MIN004068	bZIP
234	MIN004102	C2H2
235	MIN004158	C3H
236	MIN004159	HSF
237	MIN004213	TCP
238	MIN004421	NAC
239	MIN004425	FAR1
240	MIN004464	C3H
241	MIN004483	TUB
242	MIN004484	TUB
243	MIN004572	mTERF
244	MIN004573	mTERF
245	MIN004582	C3H
246	MIN004610	NAC
247	MIN004611	NAC
248	MIN004612	NAC
249	MIN004613	NAC
250	MIN004614	NAC
251	MIN004616	NAC
252	MIN004617	NAC
253	MIN004618	NAC
254	MIN004619	NAC
255	MIN004620	NAC
256	MIN004621	NAC
257	MIN004622	NAC
258	MIN004623	NAC
259	MIN004624	NAC
260	MIN004654	ABI3VP1
261	MIN004655	ABI3VP1
262	MIN004657	ABI3VP1
263	MIN004658	ABI3VP1
264	MIN004659	ABI3VP1
265	MIN004660	ABI3VP1
266	MIN004788	E2F-DP
267	MIN004943	CPP
268	MIN004999	TAZ
269	MIN005002	TAZ
270	MIN005003	TAZ
271	MIN005004	TAZ
272	MIN005005	TAZ
273	MIN005006	TAZ
274	MIN005007	TAZ
275	MIN005008	TAZ
276	MIN005009	TAZ
277	MIN005010	TAZ
278	MIN005213	NAC
279	MIN005214	NAC
280	MIN005483	C3H
281	MIN005484	C3H
282	MIN005485	C3H
283	MIN005486	C3H
284	MIN005487	C3H
285	MIN005527	MADS
286	MIN005528	MADS
287	MIN005529	MADS
288	MIN005553	RWP-RK
289	MIN005572	C2C2-GATA
290	MIN005573	C2C2-GATA
291	MIN005574	C2C2-GATA
292	MIN005575	C2C2-GATA
293	MIN005576	C2C2-GATA
294	MIN005577	C2C2-GATA
295	MIN005578	C2C2-GATA
296	MIN005579	C2C2-GATA
297	MIN005580	C2C2-GATA
298	MIN005582	C2C2-GATA
299	MIN005583	C2C2-GATA
300	MIN005584	C2C2-GATA
301	MIN005585	C2C2-GATA
302	MIN005639	HB
303	MIN005651	bHLH
304	MIN005660	C2H2
305	MIN005703	MYB
306	MIN005827	ARR-B
307	MIN005923	ARF
308	MIN005924	ARF
309	MIN005925	ARF
310	MIN005943	ARR-B
311	MIN006024	C3H
312	MIN006138	C3H
313	MIN006178	FHA
314	MIN006179	FHA
315	MIN006180	FHA
316	MIN006331	C2H2
317	MIN006339	C2H2
318	MIN006344	SBP
319	MIN006424	C2C2-GATA
320	MIN006433	C2C2-GATA
321	MIN006600	MYB
322	MIN006637	Trihelix
323	MIN006643	NAC
324	MIN006679	HB
325	MIN006715	MYB
326	MIN006744	NAC
327	MIN006745	NAC
328	MIN006812	ARF
329	MIN006858	G2-like
330	MIN007004	C3H
331	MIN007006	C3H
332	MIN007008	Alfin-like
333	MIN007018	NAC
334	MIN007030	bHLH
335	MIN007036	FAR1
336	MIN007037	FAR1
337	MIN007128	ARF
338	MIN007156	NAC
339	MIN007161	C3H
340	MIN007162	C3H
341	MIN007169	C2C2-GATA
342	MIN007304	Alfin-like
343	MIN007331	ABI3VP1
344	MIN007453	C2H2
345	MIN007514	bHLH
346	MIN007546	MYB
347	MIN007547	MYB
348	MIN007633	AP2-EREBP
349	MIN007666	MYB
350	MIN007729	TCP
351	MIN007763	bHLH
352	MIN007774	HB
353	MIN007815	MYB
354	MIN007898	mTERF
355	MIN008036	HB
356	MIN008080	CCAAT
357	MIN008081	ARR-B
358	MIN008099	bHLH
359	MIN008147	MYB
360	MIN008217	AP2-EREBP
361	MIN008276	C2C2-Dof
362	MIN008277	C2C2-Dof
363	MIN008415	AP2-EREBP
364	MIN008473	WRKY
365	MIN008533	C2C2-YABBY
366	MIN008594	bHLH
367	MIN008617	EIL
368	MIN008698	bHLH
369	MIN008699	bHLH
370	MIN008704	HB
371	MIN008728	TUB
372	MIN008743	C2H2
373	MIN008745	C2H2
374	MIN008881	WRKY
375	MIN008891	CCAAT
376	MIN008934	HB
377	MIN009034	MYB
378	MIN009035	MYB
379	MIN009099	GRF
380	MIN009257	MYB
381	MIN009258	MYB
382	MIN009315	G2-like
383	MIN009316	G2-like
384	MIN009401	HB
385	MIN009406	AP2-EREBP
386	MIN009482	WRKY
387	MIN009522	ABI3VP1
388	MIN009523	ABI3VP1
389	MIN009524	ABI3VP1
390	MIN009633	MYB
391	MIN009672	AP2-EREBP
392	MIN009680	CCAAT
393	MIN009764	CCAAT
394	MIN009771	S1Fa-like
395	MIN009772	S1Fa-like
396	MIN009779	bHLH
397	MIN009910	bZIP
398	MIN009916	C2H2
399	MIN009989	G2-like
400	MIN010152	GRAS
401	MIN010154	C2H2
402	MIN010195	G2-like
403	MIN010276	CCAAT
404	MIN010299	RWP-RK
405	MIN010452	bHLH
406	MIN010486	Sigma70-like
407	MIN010487	Sigma70-like
408	MIN010500	MYB
409	MIN010501	MYB
410	MIN010550	mTERF
411	MIN010551	mTERF
412	MIN010613	bHLH
413	MIN010614	bHLH
414	MIN010615	bHLH
415	MIN010616	bHLH
416	MIN010715	S1Fa-like
417	MIN010716	S1Fa-like
418	MIN010725	AP2-EREBP
419	MIN010819	C2H2
420	MIN010877	BBR/BPC
421	MIN010949	TAZ
422	MIN011063	G2-like
423	MIN011200	Trihelix
424	MIN011201	Trihelix
425	MIN011288	AP2-EREBP
426	MIN011324	WRKY
427	MIN011424	CCAAT
428	MIN011472	G2-like
429	MIN011490	Alfin-like
430	MIN011557	bZIP
431	MIN011620	AP2-EREBP
432	MIN011724	C2H2
433	MIN011739	C2C2-GATA
434	MIN011892	HSF
435	MIN011893	HSF
436	MIN011909	C2C2-CO-like
437	MIN011911	C2C2-CO-like
438	MIN011920	GRAS
439	MIN011924	PBF-2-like
440	MIN011993	FAR1
441	MIN011994	FAR1
442	MIN012014	GRAS
443	MIN012015	GRAS
444	MIN012016	GRAS
445	MIN012017	GRAS
446	MIN012018	GRAS
447	MIN012019	GRAS
448	MIN012020	GRAS
449	MIN012021	GRAS
450	MIN012080	HB
451	MIN012082	HB
452	MIN012083	HB
453	MIN012107	MADS
454	MIN012164	MADS
455	MIN012266	AP2-EREBP
456	MIN012366	Trihelix
457	MIN012378	Trihelix
458	MIN012380	Trihelix
459	MIN012381	Trihelix
460	MIN012387	LOB
461	MIN012434	MYB
462	MIN012436	MYB
463	MIN012527	GRAS
464	MIN012568	AP2-EREBP
465	MIN012600	GeBP
466	MIN012601	GeBP
467	MIN012755	ARF
468	MIN012756	ARF
469	MIN012776	bZIP
470	MIN012843	AP2-EREBP
471	MIN012844	AP2-EREBP
472	MIN012856	TCP
473	MIN012861	AP2-EREBP
474	MIN012972	AP2-EREBP
475	MIN012981	G2-like
476	MIN013005	FAR1
477	MIN013006	FAR1
478	MIN013202	MADS
479	MIN013204	MADS
480	MIN013217	bHLH
481	MIN013286	C3H
482	MIN013288	C3H
483	MIN013373	mTERF
484	MIN013404	MYB
485	MIN013445	AP2-EREBP
486	MIN013446	AP2-EREBP
487	MIN013537	FAR1
488	MIN013538	FAR1
489	MIN013558	HB
490	MIN013559	HB
491	MIN013560	HB
492	MIN013741	G2-like
493	MIN013756	ABI3VP1
494	MIN013758	ABI3VP1
495	MIN013799	MYB
496	MIN013850	GRAS
497	MIN013868	C3H
498	MIN014140	C2H2
499	MIN014141	C2H2
500	MIN014142	C2H2
501	MIN014143	C2H2
502	MIN014337	C2H2
503	MIN014338	C2H2
504	MIN014458	zf-HD
505	MIN014505	HB
506	MIN014628	bHLH
507	MIN014759	bHLH
508	MIN014762	bHLH
509	MIN014823	NAC
510	MIN014824	NAC
511	MIN014825	NAC
512	MIN014883	C2H2
513	MIN014885	G2-like
514	MIN015000	NAC
515	MIN015076	NAC
516	MIN015077	NAC
517	MIN015078	NAC
518	MIN015159	MYB
519	MIN015160	MYB
520	MIN015201	FAR1
521	MIN015202	TCP
522	MIN015203	TCP
523	MIN015204	TCP
524	MIN015250	CPP
525	MIN015325	bZIP
526	MIN015405	zf-HD
527	MIN015424	RWP-RK
528	MIN015447	MADS
529	MIN015463	NAC
530	MIN015464	NAC
531	MIN015465	NAC
532	MIN015538	C3H
533	MIN015539	C3H
534	MIN015540	C3H
535	MIN015541	C3H
536	MIN015542	C3H
537	MIN015543	C3H
538	MIN015758	LOB
539	MIN015759	LOB
540	MIN015760	LOB
541	MIN015761	LOB
542	MIN015833	C2C2-Dof
543	MIN015834	C2C2-Dof
544	MIN015915	CCAAT
545	MIN015999	PLATZ
546	MIN016011	C3H
547	MIN016012	C3H
548	MIN016050	AP2-EREBP
549	MIN016051	AP2-EREBP
550	MIN016113	C2H2
551	MIN016160	CCAAT
552	MIN016197	TAZ
553	MIN016219	FAR1
554	MIN016220	FAR1
555	MIN016221	FAR1
556	MIN016222	FAR1
557	MIN016225	SBP
558	MIN016226	SBP
559	MIN016354	G2-like
560	MIN016361	Alfin-like
561	MIN016376	bHLH
562	MIN016377	bHLH
563	MIN016405	CCAAT
564	MIN016422	AP2-EREBP
565	MIN016437	bZIP
566	MIN016463	FAR1
567	MIN016464	FAR1
568	MIN016466	FAR1
569	MIN016467	FAR1
570	MIN016519	NAC
571	MIN016520	NAC
572	MIN016538	MYB
573	MIN016539	MYB
574	MIN016579	Tify
575	MIN016599	C2H2
576	MIN016792	Tify
577	MIN016802	ABI3VP1
578	MIN016823	MYB
579	MIN016834	MYB
580	MIN016835	MYB
581	MIN016838	MYB
582	MIN016839	MYB
583	MIN016902	MYB
584	MIN016903	MYB
585	MIN016923	MYB
586	MIN016973	TUB
587	MIN016974	TUB
588	MIN016975	TUB
589	MIN016976	TUB
590	MIN016977	TUB
591	MIN016978	TUB
592	MIN016979	TUB
593	MIN017118	C2C2-Dof
594	MIN017120	AP2-EREBP
595	MIN017122	FAR1
596	MIN017123	FAR1
597	MIN017228	CCAAT
598	MIN017229	CCAAT
599	MIN017231	CCAAT
600	MIN017232	CCAAT
601	MIN017233	GRAS
602	MIN017236	GRAS
603	MIN017283	TAZ
604	MIN017390	AP2-EREBP
605	MIN017391	MYB
606	MIN017635	WRKY
607	MIN017737	AP2-EREBP
608	MIN017751	C2H2
609	MIN017850	LOB
610	MIN017956	HB
611	MIN017961	AP2-EREBP
612	MIN018003	NAC
613	MIN018083	MADS
614	MIN018084	MADS
615	MIN018085	MADS
616	MIN018086	MADS
617	MIN018087	MADS
618	MIN018088	MADS
619	MIN018089	MADS
620	MIN018090	MADS
621	MIN018333	HSF
622	MIN018378	AP2-EREBP
623	MIN018384	HB
624	MIN018385	HB
625	MIN018386	HB
626	MIN018387	HB
627	MIN018394	MYB
628	MIN018547	C2H2
629	MIN018636	BES1
630	MIN018779	C2H2
631	MIN018780	C2H2
632	MIN018781	C2H2
633	MIN019005	MYB
634	MIN019006	MYB
635	MIN019018	C2H2
636	MIN019070	bHLH
637	MIN019163	zf-HD
638	MIN019164	zf-HD
639	MIN019165	zf-HD
640	MIN019166	zf-HD
641	MIN019269	AP2-EREBP
642	MIN019280	MYB
643	MIN019281	MYB
644	MIN019459	MADS
645	MIN019505	MYB
646	MIN019506	MYB
647	MIN019507	MYB
648	MIN019508	MYB
649	MIN019509	MYB
650	MIN019510	MYB
651	MIN019511	MYB
652	MIN019512	MYB
653	MIN019513	MYB
654	MIN019514	MYB
655	MIN019516	AP2-EREBP
656	MIN019611	BSD
657	MIN019612	BSD
658	MIN019613	BSD
659	MIN019615	MADS
660	MIN019686	CCAAT
661	MIN019687	CCAAT
662	MIN019688	CCAAT
663	MIN019689	CCAAT
664	MIN019812	CAMTA
665	MIN019813	CAMTA
666	MIN019814	CAMTA
667	MIN019815	CAMTA
668	MIN019816	CAMTA
669	MIN019817	CAMTA
670	MIN019818	CAMTA
671	MIN019819	CAMTA
672	MIN019859	GRAS
673	MIN019860	GRAS
674	MIN019861	GRAS
675	MIN019862	GRAS
676	MIN019863	GRAS
677	MIN019864	GRAS
678	MIN019880	CCAAT
679	MIN019894	C2H2
680	MIN019895	C2H2
681	MIN019938	C3H
682	MIN019939	C3H
683	MIN019940	C3H
684	MIN019942	C3H
685	MIN019975	Trihelix
686	MIN019976	Trihelix
687	MIN019995	HB
688	MIN019998	HB
689	MIN020054	OFP
690	MIN020101	C2H2
691	MIN020102	C2H2
692	MIN020103	C2H2
693	MIN020105	C2H2
694	MIN020114	Trihelix
695	MIN020168	WRKY
696	MIN020169	WRKY
697	MIN020171	WRKY
698	MIN020172	WRKY
699	MIN020174	WRKY
700	MIN020175	WRKY
701	MIN020176	WRKY
702	MIN020177	WRKY
703	MIN020178	WRKY
704	MIN020179	WRKY
705	MIN020183	RWP-RK
706	MIN020184	RWP-RK
707	MIN020185	RWP-RK
708	MIN020186	RWP-RK
709	MIN020187	RWP-RK
710	MIN020188	RWP-RK
711	MIN020189	RWP-RK
712	MIN020191	RWP-RK
713	MIN020192	RWP-RK
714	MIN020193	RWP-RK
715	MIN020232	MYB
716	MIN020233	MYB
717	MIN020234	MYB
718	MIN020244	MYB
719	MIN020245	MYB
720	MIN020246	MYB
721	MIN020247	MYB
722	MIN020248	MYB
723	MIN020262	CSD
724	MIN020263	CSD
725	MIN020313	TCP
726	MIN020336	GRAS
727	MIN020337	GRAS
728	MIN020349	GRAS
729	MIN020350	GRAS
730	MIN020351	GRAS
731	MIN020352	GRAS
732	MIN020353	GRAS
733	MIN020354	GRAS
734	MIN020407	NAC
735	MIN020408	NAC
736	MIN020423	bHLH
737	MIN020424	bHLH
738	MIN020425	bHLH
739	MIN020426	bHLH
740	MIN020554	WRKY
741	MIN020555	WRKY
742	MIN020639	HB
743	MIN020642	MYB
744	MIN020700	HB
745	MIN020784	TCP
746	MIN020785	TCP
747	MIN020786	TCP
748	MIN020993	WRKY
749	MIN020994	WRKY
750	MIN020995	WRKY
751	MIN020996	WRKY
752	MIN021104	C2C2-Dof
753	MIN021115	bZIP
754	MIN021135	AP2-EREBP
755	MIN021178	NAC
756	MIN021225	MYB
757	MIN021259	BSD
758	MIN021295	MYB
759	MIN021296	MYB
760	MIN021297	MYB
761	MIN021298	MYB
762	MIN021299	MYB
763	MIN021300	MYB
764	MIN021301	MYB
765	MIN021302	MYB
766	MIN021531	Trihelix
767	MIN021532	Trihelix
768	MIN021533	Trihelix
769	MIN021534	Trihelix
770	MIN021553	FHA
771	MIN021559	FHA
772	MIN021560	FHA
773	MIN021572	C2C2-YABBY
774	MIN021573	C2C2-YABBY
775	MIN021596	CCAAT
776	MIN021597	CCAAT
777	MIN021605	bZIP
778	MIN021724	C3H
779	MIN021726	C3H
780	MIN021735	C2H2
781	MIN021742	NAC
782	MIN021743	NAC
783	MIN021744	NAC
784	MIN021745	NAC
785	MIN021746	NAC
786	MIN021747	NAC
787	MIN021748	NAC
788	MIN021749	NAC
789	MIN021750	NAC
790	MIN021751	NAC
791	MIN021752	NAC
792	MIN021753	NAC
793	MIN021769	bHLH
794	MIN021798	MYB
795	MIN021879	mTERF
796	MIN021880	mTERF
797	MIN021959	MYB
798	MIN021960	MYB
799	MIN021975	bHLH
800	MIN022070	C2C2-Dof
801	MIN022128	NAC
802	MIN022129	NAC
803	MIN022131	NAC
804	MIN022132	NAC
805	MIN022134	NAC
806	MIN022244	LOB
807	MIN022300	bZIP
808	MIN022301	bZIP
809	MIN022317	C2H2
810	MIN022447	Trihelix
811	MIN022448	LIM
812	MIN022513	SBP
813	MIN022581	C2C2-GATA
814	MIN022623	MYB
815	MIN022624	MYB
816	MIN022625	MYB
817	MIN022626	MYB
818	MIN022627	MYB
819	MIN022628	MYB
820	MIN022629	MYB
821	MIN022630	MYB
822	MIN022669	mTERF
823	MIN022673	mTERF
824	MIN022674	mTERF
825	MIN022695	Tify
826	MIN022698	ABI3VP1
827	MIN022700	OFP
828	MIN022710	HB
829	MIN022711	HB
830	MIN022712	HB
831	MIN022713	HB
832	MIN022714	HB
833	MIN022740	AP2-EREBP
834	MIN022759	CSD
835	MIN022760	CSD
836	MIN022822	bHLH
837	MIN022823	bHLH
838	MIN022824	bHLH
839	MIN022825	bHLH
840	MIN022838	C3H
841	MIN022839	C3H
842	MIN022840	C3H
843	MIN022841	C3H
844	MIN022842	C3H
845	MIN022843	C3H
846	MIN022844	C3H
847	MIN022845	C3H
848	MIN022846	C3H
849	MIN022847	C3H
850	MIN022848	C3H
851	MIN022849	C3H
852	MIN022850	C3H
853	MIN022851	C3H
854	MIN022853	C3H
855	MIN022854	C3H
856	MIN022855	C3H
857	MIN022856	C3H
858	MIN022857	C3H
859	MIN022859	C3H
860	MIN022860	C3H
861	MIN022861	C3H
862	MIN022862	C3H
863	MIN022863	C3H
864	MIN022864	C3H
865	MIN022865	C3H
866	MIN022870	HSF
867	MIN022909	NAC
868	MIN023060	mTERF
869	MIN023083	MYB
870	MIN023370	bZIP
871	MIN023371	bZIP
872	MIN023372	bZIP
873	MIN023373	bZIP
874	MIN023571	Trihelix
875	MIN023572	Trihelix
876	MIN023598	MYB
877	MIN023599	MYB
878	MIN023600	MYB
879	MIN023784	C2H2
880	MIN023846	NAC
881	MIN023850	HB
882	MIN023951	Trihelix
883	MIN023952	Trihelix
884	MIN023964	Trihelix
885	MIN023981	AP2-EREBP
886	MIN023982	AP2-EREBP
887	MIN023983	AP2-EREBP
888	MIN024002	FAR1
889	MIN024003	FAR1
890	MIN024004	FAR1
891	MIN024150	mTERF
892	MIN024270	Trihelix
893	MIN024271	Trihelix
894	MIN024272	Trihelix
895	MIN024273	Trihelix
896	MIN024281	LOB
897	MIN024282	LOB
898	MIN024283	LOB
899	MIN024284	LOB
900	MIN024317	WRKY
901	MIN024344	HB
902	MIN024345	HB
903	MIN024346	HB
904	MIN024347	HB
905	MIN024360	C2H2
906	MIN024361	C2H2
907	MIN024380	WRKY
908	MIN024381	WRKY
909	MIN024382	WRKY
910	MIN024386	AP2-EREBP
911	MIN024387	AP2-EREBP
912	MIN024388	AP2-EREBP
913	MIN024389	AP2-EREBP
914	MIN024395	HB
915	MIN024401	C2H2
916	MIN024402	C2H2
917	MIN024404	C2H2
918	MIN024552	bHLH
919	MIN024553	WRKY
920	MIN024555	HB
921	MIN024611	AP2-EREBP
922	MIN024612	AP2-EREBP
923	MIN024614	AP2-EREBP
924	MIN024615	AP2-EREBP
925	MIN024617	AP2-EREBP
926	MIN024618	AP2-EREBP
927	MIN024622	NAC
928	MIN024623	NAC
929	MIN024624	NAC
930	MIN024642	C2C2-CO-like
931	MIN024643	C2C2-CO-like
932	MIN024698	MYB
933	MIN024699	MYB
934	MIN024756	MADS
935	MIN024757	MADS
936	MIN024758	MADS
937	MIN024761	MADS
938	MIN024762	MYB
939	MIN024763	MYB
940	MIN024764	MYB
941	MIN024765	MYB
942	MIN024766	MYB
943	MIN024767	MYB
944	MIN024813	AP2-EREBP
945	MIN024834	bZIP
946	MIN024874	MADS
947	MIN024914	CCAAT
948	MIN024957	bHLH
949	MIN024958	bHLH
950	MIN024959	bHLH
951	MIN024960	bHLH
952	MIN024961	bHLH
953	MIN024962	bHLH
954	MIN024963	bHLH
955	MIN024964	bHLH
956	MIN024965	bHLH
957	MIN024966	bHLH
958	MIN024967	bHLH
959	MIN024968	bHLH
960	MIN024969	bHLH
961	MIN024970	bHLH
962	MIN024971	bHLH
963	MIN024972	bHLH
964	MIN024973	bHLH
965	MIN024974	bHLH
966	MIN024975	bHLH
967	MIN024976	bHLH
968	MIN024977	bHLH
969	MIN024978	bHLH
970	MIN024979	bHLH
971	MIN024980	bHLH
972	MIN024981	bHLH
973	MIN024982	bHLH
974	MIN024983	bHLH
975	MIN024984	bHLH
976	MIN025032	Tify
977	MIN025036	Tify
978	MIN025111	bZIP
979	MIN025160	C3H
980	MIN025163	C3H
981	MIN025166	C3H
982	MIN025168	C3H
983	MIN025174	C3H
984	MIN025237	BBR/BPC
985	MIN025238	BBR/BPC
986	MIN025239	BBR/BPC
987	MIN025240	BBR/BPC
988	MIN025241	BBR/BPC
989	MIN025242	BBR/BPC
990	MIN025243	BBR/BPC
991	MIN025244	BBR/BPC
992	MIN025245	BBR/BPC
993	MIN025246	BBR/BPC
994	MIN025247	BBR/BPC
995	MIN025248	BBR/BPC
996	MIN025329	MYB
997	MIN025330	MYB
998	MIN025352	GRAS
999	MIN025391	mTERF
1000	MIN025766	C2H2
1001	MIN025767	C2H2
1002	MIN025809	AP2-EREBP
1003	MIN025829	AP2-EREBP
1004	MIN025858	MYB
1005	MIN025859	MYB
1006	MIN025860	MYB
1007	MIN025861	MYB
1008	MIN025862	MYB
1009	MIN025863	MYB
1010	MIN025871	FAR1
1011	MIN025872	FAR1
1012	MIN026031	LOB
1013	MIN026032	FAR1
1014	MIN026117	AP2-EREBP
1015	MIN026118	bZIP
1016	MIN026119	bZIP
1017	MIN026120	bZIP
1018	MIN026121	bZIP
1019	MIN026122	bZIP
1020	MIN026123	bZIP
1021	MIN026124	bZIP
1022	MIN026125	bZIP
1023	MIN026239	PLATZ
1024	MIN026318	WRKY
1025	MIN026331	WRKY
1026	MIN026332	WRKY
1027	MIN026333	WRKY
1028	MIN026334	WRKY
1029	MIN026335	WRKY
1030	MIN026336	WRKY
1031	MIN026497	bZIP
1032	MIN026498	bZIP
1033	MIN026500	bZIP
1034	MIN026501	bZIP
1035	MIN026502	bZIP
1036	MIN026503	bZIP
1037	MIN026748	mTERF
1038	MIN026749	mTERF
1039	MIN026752	AP2-EREBP
1040	MIN026753	AP2-EREBP
1041	MIN026784	CCAAT
1042	MIN026789	CCAAT
1043	MIN026979	CCAAT
1044	MIN026980	CCAAT
1045	MIN026982	WRKY
1046	MIN026983	WRKY
1047	MIN026988	MYB
1048	MIN026989	MYB
1049	MIN026990	MYB
1050	MIN026991	MYB
1051	MIN026992	MYB
1052	MIN026993	MYB
1053	MIN026994	MYB
1054	MIN027000	C2C2-Dof
1055	MIN027001	C2C2-Dof
1056	MIN027003	C2C2-Dof
1057	MIN027098	AP2-EREBP
1058	MIN027099	AP2-EREBP
1059	MIN027122	AP2-EREBP
1060	MIN027126	C2C2-Dof
1061	MIN027127	C2C2-Dof
1062	MIN027212	AP2-EREBP
1063	MIN027249	NAC
1064	MIN027364	GRAS
1065	MIN027378	WRKY
1066	MIN027379	WRKY
1067	MIN027420	CCAAT
1068	MIN027421	CCAAT
1069	MIN027422	CCAAT
1070	MIN027475	NAC
1071	MIN027476	NAC
1072	MIN027477	NAC
1073	MIN027478	NAC
1074	MIN027546	C2H2
1075	MIN027554	C2H2
1076	MIN027559	C2H2
1077	MIN027566	C2H2
1078	MIN027567	C2H2
1079	MIN027570	C2H2
1080	MIN027584	AP2-EREBP
1081	MIN027709	C3H
1082	MIN027710	C3H
1083	MIN027755	ABI3VP1
1084	MIN027756	ABI3VP1
1085	MIN027766	MYB
1086	MIN027767	MYB
1087	MIN027829	G2-like
1088	MIN028008	WRKY
1089	MIN028009	WRKY
1090	MIN028010	WRKY
1091	MIN028011	WRKY
1092	MIN028012	WRKY
1093	MIN028013	WRKY
1094	MIN028015	WRKY
1095	MIN028016	WRKY
1096	MIN028017	WRKY
1097	MIN028018	WRKY
1098	MIN028019	WRKY
1099	MIN028178	FHA
1100	MIN028551	MYB
1101	MIN028575	AP2-EREBP
1102	MIN028850	bZIP
1103	MIN028851	bZIP
1104	MIN028929	Tify
1105	MIN028930	Tify
1106	MIN028931	Tify
1107	MIN028932	Tify
1108	MIN028933	Tify
1109	MIN028934	Tify
1110	MIN028935	Tify
1111	MIN028936	Tify
1112	MIN028937	Tify
1113	MIN028938	Tify
1114	MIN028939	Tify
1115	MIN028940	Tify
1116	MIN028941	Tify
1117	MIN028942	Tify
1118	MIN028945	Tify
1119	MIN028946	Tify
1120	MIN028947	Tify
1121	MIN028948	Tify
1122	MIN028949	Tify
1123	MIN028950	Tify
1124	MIN028951	Tify
1125	MIN028952	Tify
1126	MIN028953	Tify
1127	MIN028956	Tify
1128	MIN028957	Tify
1129	MIN028958	Tify
1130	MIN028959	Tify
1131	MIN028960	Tify
1132	MIN028961	Tify
1133	MIN028963	Tify
1134	MIN028965	Tify
1135	MIN028967	Tify
1136	MIN028968	Tify
1137	MIN028969	Tify
1138	MIN028970	Tify
1139	MIN028971	Tify
1140	MIN029117	MADS
1141	MIN029194	C2H2
1142	MIN029197	C2H2
1143	MIN029199	C2H2
1144	MIN029242	bHLH
1145	MIN029259	MYB
1146	MIN029268	WRKY
1147	MIN029291	GRF
1148	MIN029382	C2C2-Dof
1149	MIN029383	C2C2-Dof
1150	MIN029523	NAC
1151	MIN029524	NAC
1152	MIN029525	NAC
1153	MIN029526	NAC
1154	MIN029527	NAC
1155	MIN029528	NAC
1156	MIN029529	NAC
1157	MIN029530	NAC
1158	MIN029531	NAC
1159	MIN029532	NAC
1160	MIN029533	NAC
1161	MIN029534	NAC
1162	MIN029535	NAC
1163	MIN029536	NAC
1164	MIN029537	NAC
1165	MIN029538	NAC
1166	MIN029539	NAC
1167	MIN029540	NAC
1168	MIN029541	NAC
1169	MIN029704	WRKY
1170	MIN029705	WRKY
1171	MIN029706	WRKY
1172	MIN029707	WRKY
1173	MIN029727	NAC
1174	MIN029729	NAC
1175	MIN029730	NAC
1176	MIN029732	NAC
1177	MIN029733	NAC
1178	MIN029734	NAC
1179	MIN029735	NAC
1180	MIN029736	NAC
1181	MIN029737	NAC
1182	MIN029738	NAC
1183	MIN029757	AP2-EREBP
1184	MIN029758	AP2-EREBP
1185	MIN029759	AP2-EREBP
1186	MIN029760	AP2-EREBP
1187	MIN029900	bHLH
1188	MIN029901	bHLH
1189	MIN029906	RWP-RK
1190	MIN029907	RWP-RK
1191	MIN029908	RWP-RK
1192	MIN029909	RWP-RK
1193	MIN029910	RWP-RK
1194	MIN029911	RWP-RK
1195	MIN029913	RWP-RK
1196	MIN029916	RWP-RK
1197	MIN029917	RWP-RK
1198	MIN029918	RWP-RK
1199	MIN029919	RWP-RK
1200	MIN029920	RWP-RK
1201	MIN029922	RWP-RK
1202	MIN029923	RWP-RK
1203	MIN029924	RWP-RK
1204	MIN029925	RWP-RK
1205	MIN029926	RWP-RK
1206	MIN029928	RWP-RK
1207	MIN029929	RWP-RK
1208	MIN029931	RWP-RK
1209	MIN030082	FAR1
1210	MIN030106	WRKY
1211	MIN030276	Alfin-like
1212	MIN030277	Alfin-like
1213	MIN030305	Trihelix
1214	MIN030306	Trihelix
1215	MIN030307	Trihelix
1216	MIN030308	Trihelix
1217	MIN030458	C2H2
1218	MIN030528	HSF
1219	MIN030658	NAC
1220	MIN030668	Trihelix
1221	MIN030709	AP2-EREBP
1222	MIN030710	AP2-EREBP
1223	MIN030721	MADS
1224	MIN030722	MADS
1225	MIN030723	MADS
1226	MIN030782	BES1
1227	MIN030783	BES1
1228	MIN030784	BES1
1229	MIN030803	C2C2-GATA
1230	MIN030805	C2C2-GATA
1231	MIN030806	HB
1232	MIN030807	HB
1233	MIN030916	C2H2
1234	MIN030917	C2H2
1235	MIN030918	C2H2
1236	MIN030999	BSD
1237	MIN031000	BSD
1238	MIN031066	MYB
1239	MIN031067	MYB
1240	MIN031068	MYB
1241	MIN031069	MYB
1242	MIN031070	MYB
1243	MIN031145	bHLH
1244	MIN031146	bHLH
1245	MIN031147	bHLH
1246	MIN031148	bHLH
1247	MIN031151	bHLH
1248	MIN031152	bHLH
1249	MIN031153	bHLH
1250	MIN031175	CPP
1251	MIN031176	CPP
1252	MIN031177	CPP
1253	MIN031178	CPP
1254	MIN031179	CPP
1255	MIN031182	CPP
1256	MIN031319	bHLH
1257	MIN031320	bHLH
1258	MIN031321	bHLH
1259	MIN031322	bHLH
1260	MIN031323	bHLH
1261	MIN031525	C2C2-GATA
1262	MIN031527	C2C2-GATA
1263	MIN031546	zf-HD
1264	MIN031620	BES1
1265	MIN031657	Trihelix
1266	MIN031703	ABI3VP1
1267	MIN031747	TCP
1268	MIN031748	TCP
1269	MIN031749	TCP
1270	MIN031750	TCP
1271	MIN031751	TCP
1272	MIN031752	TCP
1273	MIN031920	MYB
1274	MIN031941	AP2-EREBP
1275	MIN031964	ARF
1276	MIN031965	ARF
1277	MIN031966	ARF
1278	MIN032160	bHLH
1279	MIN032161	bHLH
1280	MIN032162	bHLH
1281	MIN032163	bHLH
1282	MIN032266	NAC
1283	MIN032267	NAC
1284	MIN032268	NAC
1285	MIN032269	NAC
1286	MIN032270	NAC
1287	MIN032271	NAC
1288	MIN032272	NAC
1289	MIN032273	NAC
1290	MIN032274	NAC
1291	MIN032275	NAC
1292	MIN032276	NAC
1293	MIN032277	NAC
1294	MIN032278	NAC
1295	MIN032279	NAC
1296	MIN032280	NAC
1297	MIN032281	NAC
1298	MIN032282	NAC
1299	MIN032283	NAC
1300	MIN032293	Trihelix
1301	MIN032294	Trihelix
1302	MIN032340	GRAS
1303	MIN032341	GRAS
1304	MIN032375	SBP
1305	MIN032376	SBP
1306	MIN032377	SBP
1307	MIN032379	SBP
1308	MIN032380	SBP
1309	MIN032386	SBP
1310	MIN032398	MYB
1311	MIN032399	MYB
1312	MIN032400	MYB
1313	MIN032403	MYB
1314	MIN032404	MYB
1315	MIN032406	MYB
1316	MIN032654	MYB
1317	MIN032668	C2H2
1318	MIN032677	LIM
1319	MIN032678	LIM
1320	MIN032679	LIM
1321	MIN032680	LIM
1322	MIN032681	LIM
1323	MIN032682	LIM
1324	MIN032683	LIM
1325	MIN032684	LIM
1326	MIN032685	LIM
1327	MIN032686	LIM
1328	MIN032709	MYB
1329	MIN032710	MYB
1330	MIN032750	bZIP
1331	MIN032779	WRKY
1332	MIN032785	AP2-EREBP
1333	MIN032787	AP2-EREBP
1334	MIN032789	AP2-EREBP
1335	MIN032790	AP2-EREBP
1336	MIN032793	AP2-EREBP
1337	MIN032819	FHA
1338	MIN032820	FHA
1339	MIN032964	C3H
1340	MIN032965	C3H
1341	MIN032966	C3H
1342	MIN032967	C3H
1343	MIN032968	C3H
1344	MIN032969	C3H
1345	MIN032971	bZIP
1346	MIN032972	bZIP
1347	MIN032973	bZIP
1348	MIN032974	bZIP
1349	MIN033016	G2-like
1350	MIN033071	MYB
1351	MIN033100	CCAAT
1352	MIN033101	CCAAT
1353	MIN033102	CCAAT
1354	MIN033178	MYB
1355	MIN033179	MYB
1356	MIN033185	ABI3VP1
1357	MIN033186	ABI3VP1
1358	MIN033196	C3H
1359	MIN033227	bZIP
1360	MIN033321	C2H2
1361	MIN033322	C2H2
1362	MIN033323	C2H2
1363	MIN033324	C2H2
1364	MIN033380	bHLH
1365	MIN033381	bHLH
1366	MIN033499	MYB
1367	MIN033500	MYB
1368	MIN033501	MYB
1369	MIN033502	SRS
1370	MIN033503	SRS
1371	MIN033504	SRS
1372	MIN033505	SRS
1373	MIN033506	SRS
1374	MIN033507	SRS
1375	MIN033508	SRS
1376	MIN033509	SRS
1377	MIN033510	SRS
1378	MIN033511	SRS
1379	MIN033512	SRS
1380	MIN033513	SRS
1381	MIN033514	SRS
1382	MIN033515	SRS
1383	MIN033516	SRS
1384	MIN033517	SRS
1385	MIN033518	SRS
1386	MIN033519	SRS
1387	MIN033520	SRS
1388	MIN033521	SRS
1389	MIN033522	SRS
1390	MIN033523	SRS
1391	MIN033524	SRS
1392	MIN033525	SRS
1393	MIN033526	SRS
1394	MIN033527	bZIP
1395	MIN033540	C2H2
1396	MIN033548	C2H2
1397	MIN033550	C2H2
1398	MIN033552	C2H2
1399	MIN033553	FAR1
1400	MIN033559	bHLH
1401	MIN033560	bHLH
1402	MIN033602	CCAAT
1403	MIN033603	CCAAT
1404	MIN033753	NAC
1405	MIN033754	NAC
1406	MIN033820	C2C2-Dof
1407	MIN033822	C2C2-Dof
1408	MIN033823	C2C2-Dof
1409	MIN033824	C2C2-Dof
1410	MIN033825	C2C2-Dof
1411	MIN033983	MYB
1412	MIN033990	MYB
1413	MIN033991	MYB
1414	MIN033992	MYB
1415	MIN034017	AP2-EREBP
1416	MIN034018	AP2-EREBP
1417	MIN034026	LOB
1418	MIN034027	LOB
1419	MIN034098	C2H2
1420	MIN034099	C2H2
1421	MIN034117	HSF
1422	MIN034119	HSF
1423	MIN034171	ABI3VP1
1424	MIN034174	ABI3VP1
1425	MIN034175	ABI3VP1
1426	MIN034176	ABI3VP1
1427	MIN034178	ABI3VP1
1428	MIN034179	ABI3VP1
1429	MIN034226	CCAAT
1430	MIN034454	G2-like
1431	MIN034455	G2-like
1432	MIN034456	G2-like
1433	MIN034457	G2-like
1434	MIN034458	G2-like
1435	MIN034459	G2-like
1436	MIN034460	G2-like
1437	MIN034527	BES1
1438	MIN034566	MYB
1439	MIN034567	MYB
1440	MIN034568	MYB
1441	MIN034569	MYB
1442	MIN034570	MYB
1443	MIN034571	MYB
1444	MIN034679	C2C2-CO-like
1445	MIN034680	C2C2-CO-like
1446	MIN034830	AP2-EREBP
1447	MIN034831	AP2-EREBP
1448	MIN034832	AP2-EREBP
1449	MIN034833	AP2-EREBP
1450	MIN034839	C2C2-GATA
1451	MIN034840	C2C2-GATA
1452	MIN035045	AP2-EREBP
1453	MIN035149	mTERF
1454	MIN035150	mTERF
1455	MIN035151	AP2-EREBP
1456	MIN035344	PBF-2-like
1457	MIN035345	PBF-2-like
1458	MIN035401	MYB
1459	MIN035405	MYB
1460	MIN035407	C2C2-YABBY
1461	MIN035408	C2C2-YABBY
1462	MIN035409	C2C2-YABBY
1463	MIN035513	bHLH
1464	MIN035515	bHLH
1465	MIN035517	bHLH
1466	MIN035518	bHLH
1467	MIN035519	bHLH
1468	MIN035520	bHLH
1469	MIN035521	bHLH
1470	MIN035522	bHLH
1471	MIN035523	bHLH
1472	MIN035524	bHLH
1473	MIN035573	FAR1
1474	MIN035575	FAR1
1475	MIN035625	NAC
1476	MIN035626	NAC
1477	MIN035627	NAC
1478	MIN035628	NAC
1479	MIN035629	NAC
1480	MIN035630	NAC
1481	MIN035631	NAC
1482	MIN035632	NAC
1483	MIN035633	NAC
1484	MIN035634	NAC
1485	MIN035656	bHLH
1486	MIN035657	bHLH
1487	MIN035658	bHLH
1488	MIN035659	bHLH
1489	MIN035721	TCP
1490	MIN035729	Sigma70-like
1491	MIN035730	Sigma70-like
1492	MIN035731	Sigma70-like
1493	MIN035764	AP2-EREBP
1494	MIN035765	AP2-EREBP
1495	MIN035766	AP2-EREBP
1496	MIN035955	bHLH
1497	MIN036036	C3H
1498	MIN036194	MYB
1499	MIN036238	HB
1500	MIN036239	HB
1501	MIN036240	HB
1502	MIN036241	HB
1503	MIN036244	ARF
1504	MIN036318	bZIP
1505	MIN036319	bZIP
1506	MIN036331	PLATZ
1507	MIN036334	PLATZ
1508	MIN036335	PLATZ
1509	MIN036336	PLATZ
1510	MIN036372	MYB
1511	MIN036373	MYB
1512	MIN036374	MYB
1513	MIN036376	MYB
1514	MIN036391	C2C2-Dof
1515	MIN036392	C2C2-Dof
1516	MIN036393	C2C2-Dof
1517	MIN036394	C2C2-Dof
1518	MIN036470	GRAS
1519	MIN036471	GRAS
1520	MIN036472	GRAS
1521	MIN036473	GRAS
1522	MIN036529	EIL
1523	MIN036530	EIL
1524	MIN036531	EIL
1525	MIN036584	HB
1526	MIN036638	ARR-B
1527	MIN036690	MYB
1528	MIN036691	MYB
1529	MIN036692	MYB
1530	MIN036693	MYB
1531	MIN036695	MYB
1532	MIN036696	MYB
1533	MIN036697	MYB
1534	MIN036698	MYB
1535	MIN036699	MYB
1536	MIN036701	MYB
1537	MIN036702	MYB
1538	MIN036704	MYB
1539	MIN036705	MYB
1540	MIN036707	MYB
1541	MIN036708	MYB
1542	MIN036709	MYB
1543	MIN036710	MYB
1544	MIN036711	MYB
1545	MIN036729	WRKY
1546	MIN036730	WRKY
1547	MIN036735	C3H
1548	MIN036736	C3H
1549	MIN036737	C3H
1550	MIN036738	C3H
1551	MIN036739	C3H
1552	MIN036798	Tify
1553	MIN036799	Tify
1554	MIN036800	Tify
1555	MIN036801	Tify
1556	MIN036802	Tify
1557	MIN036803	Tify
1558	MIN036804	Tify
1559	MIN036806	Tify
1560	MIN036949	bZIP
1561	MIN036950	bZIP
1562	MIN036951	bZIP
1563	MIN036952	bZIP
1564	MIN036953	bZIP
1565	MIN036954	bZIP
1566	MIN037077	TCP
1567	MIN037078	TCP
1568	MIN037079	TCP
1569	MIN037228	mTERF
1570	MIN037229	mTERF
1571	MIN037230	mTERF
1572	MIN037231	mTERF
1573	MIN037238	bZIP
1574	MIN037385	AP2-EREBP
1575	MIN037411	bHLH
1576	MIN037507	bHLH
1577	MIN037662	C2C2-CO-like
1578	MIN037696	mTERF
1579	MIN037709	C3H
1580	MIN037710	C3H
1581	MIN037711	C3H
1582	MIN037713	bZIP
1583	MIN037714	C3H
1584	MIN037716	C3H
1585	MIN037717	C3H
1586	MIN037718	bZIP
1587	MIN037720	C3H
1588	MIN037721	C3H
1589	MIN037722	C3H
1590	MIN037723	bZIP
1591	MIN037724	C3H
1592	MIN037725	C3H
1593	MIN037726	C3H
1594	MIN037728	C3H
1595	MIN037729	C3H
1596	MIN037731	C3H
1597	MIN037732	C3H
1598	MIN037733	C3H
1599	MIN037734	C3H
1600	MIN037735	C3H
1601	MIN037736	bZIP
1602	MIN037737	C3H
1603	MIN037739	C3H
1604	MIN037740	C3H
1605	MIN037741	C3H
1606	MIN037742	C3H
1607	MIN037744	bZIP
1608	MIN037745	C3H
1609	MIN037746	C3H
1610	MIN037747	C3H
1611	MIN037748	C3H
1612	MIN037749	bZIP
1613	MIN037750	C3H
1614	MIN037752	C3H
1615	MIN037761	C2C2-GATA
1616	MIN037804	AP2-EREBP
1617	MIN037805	AP2-EREBP
1618	MIN037806	AP2-EREBP
1619	MIN037807	AP2-EREBP
1620	MIN038048	bHLH
1621	MIN038082	GRAS
1622	MIN038083	GRAS
1623	MIN038113	HSF
1624	MIN038114	HSF
1625	MIN038115	HSF
1626	MIN038116	HSF
1627	MIN038237	AP2-EREBP
1628	MIN038239	bZIP
1629	MIN038240	bZIP
1630	MIN038241	bZIP
1631	MIN038242	bZIP
1632	MIN038243	bZIP
1633	MIN038245	bZIP
1634	MIN038247	NAC
1635	MIN038248	NAC
1636	MIN038249	NAC
1637	MIN038250	NAC
1638	MIN038251	NAC
1639	MIN038252	NAC
1640	MIN038360	MYB
1641	MIN038569	G2-like
1642	MIN038571	G2-like
1643	MIN038572	G2-like
1644	MIN038573	G2-like
1645	MIN038574	G2-like
1646	MIN038575	G2-like
1647	MIN038697	AP2-EREBP
1648	MIN038813	AP2-EREBP
1649	MIN038847	WRKY
1650	MIN038848	WRKY
1651	MIN038851	G2-like
1652	MIN038853	G2-like
1653	MIN038903	ARF
1654	MIN038904	ARF
1655	MIN038905	MYB
1656	MIN038906	MYB
1657	MIN038907	MYB
1658	MIN038908	MYB
1659	MIN038909	MYB
1660	MIN038910	MYB
1661	MIN038911	MYB
1662	MIN038912	MYB
1663	MIN038913	MYB
1664	MIN038914	MYB
1665	MIN038915	MYB
1666	MIN038916	MYB
1667	MIN039017	SBP
1668	MIN039180	HB
1669	MIN039181	HB
1670	MIN039183	HB
1671	MIN039230	WRKY
1672	MIN039231	WRKY
1673	MIN039858	C2H2
1674	MIN039859	C2H2
1675	MIN039860	C2H2
1676	MIN039906	NAC
1677	MIN039908	NAC
1678	MIN039909	NAC
1679	MIN039911	NAC
1680	MIN039912	NAC
1681	MIN039914	NAC
1682	MIN039915	NAC
1683	MIN039916	NAC
1684	MIN040200	WRKY
1685	MIN040201	WRKY
1686	MIN040202	WRKY
1687	MIN040203	WRKY
1688	MIN040204	WRKY
1689	MIN040205	WRKY
1690	MIN040206	WRKY
1691	MIN040207	WRKY
1692	MIN040208	WRKY
1693	MIN040209	WRKY
1694	MIN040210	WRKY
1695	MIN040211	WRKY
1696	MIN040212	WRKY
1697	MIN040213	WRKY
1698	MIN040214	WRKY
1699	MIN040215	WRKY
1700	MIN040216	WRKY
1701	MIN040217	WRKY
1702	MIN040218	WRKY
1703	MIN040219	WRKY
1704	MIN040220	WRKY
1705	MIN040372	BBR/BPC
1706	MIN040373	BBR/BPC
1707	MIN040828	WRKY
1708	MIN040829	WRKY
1709	MIN040830	WRKY
1710	MIN040831	WRKY
1711	MIN040832	WRKY
1712	MIN040833	WRKY
1713	MIN040834	WRKY
1714	MIN040835	WRKY
1715	MIN040836	WRKY
1716	MIN040837	WRKY
1717	MIN040838	WRKY
1718	MIN040839	WRKY
1719	MIN040840	WRKY
1720	MIN040841	WRKY
1721	MIN040842	WRKY
1722	MIN040843	WRKY
1723	MIN040844	WRKY
1724	MIN040845	WRKY
1725	MIN040846	WRKY
1726	MIN040847	WRKY
1727	MIN040848	WRKY
1728	MIN040849	WRKY
1729	MIN040850	WRKY
1730	MIN040852	WRKY
1731	MIN040853	WRKY
1732	MIN040854	WRKY
1733	MIN040855	WRKY
1734	MIN040856	WRKY
1735	MIN040857	WRKY
1736	MIN040858	WRKY
1737	MIN040859	WRKY
1738	MIN040860	WRKY
1739	MIN041100	bHLH
1740	MIN041101	bHLH
1741	MIN041128	Sigma70-like
1742	MIN041129	Sigma70-like
1743	MIN041187	BES1
1744	MIN041188	BES1
1745	MIN041189	BES1
1746	MIN041190	BES1
1747	MIN041191	BES1
1748	MIN041192	BES1
1749	MIN041214	TCP
1750	MIN041215	TCP
1751	MIN041216	TCP
1752	MIN041218	TCP
1753	MIN041219	TCP
1754	MIN041220	TCP
1755	MIN041221	TCP
1756	MIN041222	TCP
1757	MIN041223	TCP
1758	MIN041224	TCP
1759	MIN041225	TCP
1760	MIN041312	Tify
1761	MIN041313	Tify
1762	MIN041314	Tify
1763	MIN041315	Tify
1764	MIN041697	MYB
1765	MIN041698	MYB
1766	MIN041805	NAC
1767	MIN041806	NAC
1768	MIN041807	NAC
1769	MIN041808	NAC
1770	MIN041809	NAC
1771	MIN041810	NAC
1772	MIN042561	NAC
1773	MIN042562	NAC
1774	MIN042563	NAC
1775	MIN042564	NAC
1776	MIN042565	NAC
1777	MIN042567	NAC
1778	MIN042568	NAC
1779	MIN042570	NAC
1780	MIN042571	NAC
1781	MIN042572	NAC
1782	MIN042573	NAC
1783	MIN042574	NAC
1784	MIN042575	NAC
1785	MIN042576	NAC
1786	MIN042577	NAC
1787	MIN042578	NAC
1788	MIN042581	NAC
1789	MIN042582	NAC
1790	MIN042583	NAC
1791	MIN042584	NAC
1792	MIN042586	NAC
1793	MIN042587	NAC
1794	MIN042588	NAC
1795	MIN042604	AP2-EREBP
1796	MIN042605	AP2-EREBP
1797	MIN042607	AP2-EREBP
1798	MIN042731	bHLH
1799	MIN042733	bHLH
1800	MIN042734	bHLH
1801	MIN042736	bHLH
1802	MIN042738	bHLH
1803	MIN042741	bHLH
1804	MIN042742	bHLH
1805	MIN042743	bHLH
1806	MIN042744	bHLH
1807	MIN042745	bHLH
1808	MIN042746	bHLH
1809	MIN042747	bHLH
1810	MIN042748	bHLH
1811	MIN042849	ABI3VP1
1812	MIN042850	ABI3VP1
1813	MIN042851	ABI3VP1
1814	MIN042852	ABI3VP1
1815	MIN042865	C2C2-GATA
1816	MIN042866	C2C2-GATA
1817	MIN042867	C2C2-GATA
1818	MIN042868	C2C2-GATA
1819	MIN042869	C2C2-GATA
1820	MIN042870	C2C2-GATA
1821	MIN042871	C2C2-GATA
1822	MIN042872	C2C2-GATA
1823	MIN042873	C2C2-GATA
1824	MIN042874	C2C2-GATA
1825	MIN042875	C2C2-GATA
1826	MIN042876	C2C2-GATA
1827	MIN042877	C2C2-GATA
1828	MIN042878	C2C2-GATA
1829	MIN042879	C2C2-GATA
1830	MIN042880	C2C2-GATA
1831	MIN042881	C2C2-GATA
1832	MIN042882	C2C2-GATA
1833	MIN042883	C2C2-GATA
1834	MIN042884	C2C2-GATA
1835	MIN042885	C2C2-GATA
1836	MIN042980	MYB
1837	MIN042981	MYB
1838	MIN042982	MYB
1839	MIN042983	MYB
1840	MIN042984	MYB
1841	MIN042985	MYB
1842	MIN042986	MYB
1843	MIN042987	MYB
1844	MIN042988	MYB
1845	MIN042989	MYB
1846	MIN042990	BES1
1847	MIN043000	C2H2
1848	MIN043051	GeBP
1849	MIN043052	GeBP
1850	MIN043055	NAC
1851	MIN043056	NAC
1852	MIN043057	NAC
1853	MIN043058	NAC
1854	MIN043059	NAC
1855	MIN043060	NAC
1856	MIN043061	NAC
1857	MIN043062	bHLH
1858	MIN043064	bHLH
1859	MIN043067	bHLH
1860	MIN043068	bHLH
1861	MIN043078	ABI3VP1
1862	MIN043097	HB
1863	MIN043098	HB
1864	MIN043128	bHLH
1865	MIN043129	bHLH
1866	MIN043130	bHLH
1867	MIN043131	bHLH
1868	MIN043132	bHLH
1869	MIN043133	bHLH
1870	MIN043134	bHLH
1871	MIN043135	bHLH
1872	MIN043144	WRKY
1873	MIN043145	WRKY
1874	MIN043146	WRKY
1875	MIN043147	WRKY
1876	MIN043148	WRKY
1877	MIN043149	WRKY
1878	MIN043150	WRKY
1879	MIN043151	WRKY
1880	MIN043152	WRKY
1881	MIN043153	WRKY
1882	MIN043154	WRKY
1883	MIN043155	WRKY
1884	MIN043156	WRKY
1885	MIN043157	WRKY
1886	MIN043158	WRKY
1887	MIN043159	WRKY
1888	MIN043254	BSD
1889	MIN043256	BSD
1890	MIN043401	Trihelix
1891	MIN043402	Trihelix
1892	MIN043403	Trihelix
1893	MIN043404	Trihelix
1894	MIN043412	FAR1
1895	MIN043425	ABI3VP1
1896	MIN043426	ABI3VP1
1897	MIN043427	ABI3VP1
1898	MIN043428	ABI3VP1
1899	MIN043499	bZIP
1900	MIN043500	bZIP
1901	MIN043510	C3H
1902	MIN043536	GRAS
1903	MIN043539	GRAS
1904	MIN043588	NAC
1905	MIN043589	NAC
1906	MIN043599	C2H2
1907	MIN043640	BBR/BPC
1908	MIN043641	BBR/BPC
1909	MIN043642	BBR/BPC
1910	MIN043643	BBR/BPC
1911	MIN043644	BBR/BPC
1912	MIN043645	BBR/BPC
1913	MIN043646	BBR/BPC
1914	MIN043647	BBR/BPC
1915	MIN043749	FAR1
1916	MIN043751	FAR1
1917	MIN043768	FAR1
1918	MIN043769	FAR1
1919	MIN043770	FAR1
1920	MIN043771	FAR1
1921	MIN044043	SRS
1922	MIN044277	WRKY
1923	MIN044278	WRKY
1924	MIN044279	WRKY
1925	MIN044280	WRKY
1926	MIN044281	WRKY
1927	MIN044282	WRKY
1928	MIN044283	WRKY
1929	MIN044284	WRKY
1930	MIN044285	WRKY
1931	MIN044286	WRKY
1932	MIN044434	C2H2
1933	MIN044437	C2H2
1934	MIN044564	BSD
1935	MIN044687	WRKY
1936	MIN044688	WRKY
1937	MIN044689	WRKY
1938	MIN044693	HB
1939	MIN044694	HB
1940	MIN044696	HB
1941	MIN044779	VOZ
1942	MIN044780	VOZ
1943	MIN044821	C2C2-Dof
1944	MIN044844	Alfin-like
1945	MIN044845	Alfin-like
1946	MIN044846	Alfin-like
1947	MIN044847	Alfin-like
1948	MIN044848	Alfin-like
1949	MIN044849	Alfin-like
1950	MIN044850	Alfin-like
1951	MIN044851	Alfin-like
1952	MIN044853	Alfin-like
1953	MIN044854	Alfin-like
1954	MIN044855	Alfin-like
1955	MIN044856	Alfin-like
1956	MIN044857	Alfin-like
1957	MIN044858	Alfin-like
1958	MIN044859	Alfin-like
1959	MIN044860	Alfin-like
1960	MIN044862	Alfin-like
1961	MIN044864	Alfin-like
1962	MIN044865	Alfin-like
1963	MIN044866	Alfin-like
1964	MIN044867	Alfin-like
1965	MIN044869	Alfin-like
1966	MIN044870	Alfin-like
1967	MIN044871	Alfin-like
1968	MIN044872	Alfin-like
1969	MIN044873	Alfin-like
1970	MIN044874	Alfin-like
1971	MIN044875	Alfin-like
1972	MIN044876	Alfin-like
1973	MIN044877	Alfin-like
1974	MIN044878	Alfin-like
1975	MIN044879	Alfin-like
1976	MIN044880	Alfin-like
1977	MIN044881	Alfin-like
1978	MIN044882	Alfin-like
1979	MIN044883	Alfin-like
1980	MIN044884	Alfin-like
1981	MIN044885	Alfin-like
1982	MIN044886	Alfin-like
1983	MIN044887	Alfin-like
1984	MIN044888	Alfin-like
1985	MIN044889	Alfin-like
1986	MIN044890	Alfin-like
1987	MIN044891	Alfin-like
1988	MIN044892	Alfin-like
1989	MIN044893	Alfin-like
1990	MIN044894	Alfin-like
1991	MIN044895	Alfin-like
1992	MIN044896	Alfin-like
1993	MIN044897	Alfin-like
1994	MIN044898	Alfin-like
1995	MIN044899	Alfin-like
1996	MIN044900	Alfin-like
1997	MIN044903	Alfin-like
1998	MIN044904	Alfin-like
[truncated: 3,344 more rows]

## Sheet: Protein Kinases
Transcriptome Analysis of Mango (Mangifera indica L) Fruit Epidermal Peels Provides Insights into Cuticle Biosynthesis Julio C. Tafolla-Arellano, Yi Zheng, Honghe Sun, Chen Jiao, Eliel Ruiz-May, Miguel Hernández-Oñate, Alberto González-León, Reginaldo Báez-Sañudo, Zhangjun Fei, Jocelyn K.C. Rose, Martín E. Tiznado-Hernández
	Unigene ID	family ID	family description			family ID	family description	No. of unigenes
1	MIN000019	PPC:1.12.4	Leucine Rich Repeat Kinase XI & XII		1	PPC:1.7.2	Domain of Unknown Function 26 (DUF26) Kinase	359															A	Domain of Unknown Function 26 (DUF26) Kinase
2	MIN000415	PPC:1.9.2	S Domain Kinase (Type 2)		2	PPC:1.2.2	Receptor Like Cytoplasmic Kinase VII	269															B	Receptor Like Cytoplasmic Kinase VII
3	MIN000416	PPC:1.5.3	Receptor Like Cytoplasmic Kinase IV		3	PPC:4.2.4	SNF1 Related Protein Kinase (SnRK)	216															C	SNF1 Related Protein Kinase (SnRK)
4	MIN000597	PPC:1.5.1	Wall Associated Kinase-like Kinase		4	PPC:2.1.4	GmPK6/AtMRK1 Family	191															D	GmPK6/AtMRK1 Family
5	MIN000598	PPC:1.5.1	Wall Associated Kinase-like Kinase		5	PPC:4.5.6	LAMMER Kinase Family	189															E	LAMMER Kinase Family
6	MIN000599	PPC:1.5.1	Wall Associated Kinase-like Kinase		6	PPC:3.1.1	Casein Kinase I Family	178															F	Casein Kinase I Family
7	MIN000600	PPC:1.5.1	Wall Associated Kinase-like Kinase		7	PPC:4.5.5	Unknown Function Kinase	144															G	Unknown Function Kinase
8	MIN000605	PPC:4.2.4	SNF1 Related Protein Kinase (SnRK)		8	PPC:4.2.6	IRE/NPH/PI dependent/S6 Kinase	121															H	IRE/NPH/PI dependent/S6 Kinase
9	MIN000698	PPC:1.9.2	S Domain Kinase (Type 2)		9	PPC:4.2.1	Calcium Dependent Protein Kinase	115															I	Calcium Dependent Protein Kinase
10	MIN000736	PPC:1.2.2	Receptor Like Cytoplasmic Kinase VII		10	PPC:4.5.2	CDC2 Like Kinase Family	100															J	CDC2 Like Kinase Family
11	MIN000871	PPC:1.2.1	Receptor Like Cytoplasmic Kinase VIII		11	PPC:1.12.2	Leucine Rich Repeat Kinase II & X	85															K	Leucine Rich Repeat Kinase II & X
12	MIN000901	PPC:4.5.6	LAMMER Kinase Family		12	PPC:1.7.1	S Domain Kinase (Type 1)	84															L	S Domain Kinase (Type 1)
13	MIN000902	PPC:4.5.6	LAMMER Kinase Family		13	PPC:4.1.1	MAP3K	84															M	MAP3K
14	MIN000903	PPC:4.5.6	LAMMER Kinase Family		14	PPC:1.9.2	S Domain Kinase (Type 2)	80															N	S Domain Kinase (Type 2)
15	MIN000904	PPC:4.5.6	LAMMER Kinase Family		15	PPC:1.12.4	Leucine Rich Repeat Kinase XI & XII	73															O	Leucine Rich Repeat Kinase XI & XII
16	MIN000906	PPC:4.5.6	LAMMER Kinase Family		16	PPC:1.11.1	Legume Lectin Domain Kinase	68															P	Legume Lectin Domain Kinase
17	MIN000907	PPC:4.5.6	LAMMER Kinase Family		17	PPC:2.1.3	CTR1/EDR1 Kinase	65															Q	CTR1/EDR1 Kinase
18	MIN000908	PPC:4.5.6	LAMMER Kinase Family		18	PPC:1.3.2	Leucine Rich Repeat Receptor VIII	57															R	Leucine Rich Repeat Receptor VIII
19	MIN000909	PPC:4.5.6	LAMMER Kinase Family		19	PPC:2.1.2	Ankyrin Repeat Domain Kinase	56															S	Ankyrin Repeat Domain Kinase
20	MIN001019	PPC:4.2.4	SNF1 Related Protein Kinase (SnRK)		20	PPC:1.6.2	Plant External Response Like Kinase	54															T	Plant External Response Like Kinase
21	MIN001021	PPC:4.2.4	SNF1 Related Protein Kinase (SnRK)		21	PPC:4.5.8	Unknown Function Kinase	53															U	Unknown Function Kinase
22	MIN001022	PPC:4.2.4	SNF1 Related Protein Kinase (SnRK)		22	PPC:4.5.1	MAPK Family	52															V	MAPK Family
23	MIN001023	PPC:4.2.4	SNF1 Related Protein Kinase (SnRK)		23	PPC:4.1.2	STE20-PAK Like Protein Kinase	50															W	STE20-PAK Like Protein Kinase
24	MIN001024	PPC:4.2.4	SNF1 Related Protein Kinase (SnRK)		24	PPC:1.9.1	CRPK1 Like Kinase (Types 1 and 2)	48
25	MIN001135	PPC:1.13.3	Leucine Rich Repeat Kinase III		25	PPC:4.1.5.1	WNK like kinase - with no lysine kinase	46
26	MIN001178	PPC:1.9.2	S Domain Kinase (Type 2)		26	PPC:1.10.1	Receptor Like Cytoplasmic Kinase VI	42
27	MIN001281	PPC:4.1.1	MAP3K		27	PPC:2.2.1	Unknown Function Kinase	42
28	MIN001282	PPC:4.1.1	MAP3K		28	PPC:4.5.4	GSK3/Shaggy Like Protein Kinase Family	38
29	MIN001366	PPC:1.16.1	Receptor Like Cytoplasmic Kinase II		29	PPC:4.2.5	Unknown Function Kinase	37
30	MIN001620	PPC:1.7.2	Domain of Unknown Function 26 (DUF26) Kinase		30	PPC:1.5.2	LRK10 Like Kinase (Type 1)	35
31	MIN001621	PPC:1.7.2	Domain of Unknown Function 26 (DUF26) Kinase		31	PPC:1.5.1	Wall Associated Kinase-like Kinase	34
32	MIN001622	PPC:1.7.2	Domain of Unknown Function 26 (DUF26) Kinase		32	PPC:1.16.1	Receptor Like Cytoplasmic Kinase II	30
33	MIN001623	PPC:1.7.2	Domain of Unknown Function 26 (DUF26) Kinase		33	PPC:1.6.1	Leucine Rich Repeat Kinase IX	30
34	MIN001624	PPC:1.7.2	Domain of Unknown Function 26 (DUF26) Kinase		34	PPC:1.1.3	Putative protein kinase/Putative receptor-like protein kinase	28
35	MIN001626	PPC:1.7.2	Domain of Unknown Function 26 (DUF26) Kinase		35	PPC:4.1.4	MAP2K	28
36	MIN001627	PPC:1.7.2	Domain of Unknown Function 26 (DUF26) Kinase		36	PPC:4.1.7	APG1 Like Kinase	28
37	MIN001693	PPC:1.5.3	Receptor Like Cytoplasmic Kinase IV		37	PPC:1.13.5	Leucine Rich Repeat Kinase III	27
38	MIN001694	PPC:1.5.3	Receptor Like Cytoplasmic Kinase IV		38	PPC:1.6.3	Receptor Like Cytoplasmic Kinase V	26
39	MIN001773	PPC:1.2.1	Receptor Like Cytoplasmic Kinase VIII		39	PPC:1.Other	Other Protein Kinase	24
40	MIN001842	PPC:4.1.4	MAP2K		40	PPC:4.1.6	Unknown Function Kinase	24
41	MIN001941	PPC:1.6.2	Plant External Response Like Kinase		41	PPC:1.14.2	Receptor Like Cytoplasmic Kinase IX	22
42	MIN001942	PPC:1.6.2	Plant External Response Like Kinase		42	PPC:1.15.1	Receptor Like Cytoplasmic Kinase I	22
43	MIN001943	PPC:1.6.2	Plant External Response Like Kinase		43	PPC:4.2.7	ELM1/PAK1/TOS3 Like Kinase	22
44	MIN001944	PPC:1.6.2	Plant External Response Like Kinase		44	PPC:2.1.5	ATN1 Like Family	21
45	MIN001945	PPC:1.6.2	Plant External Response Like Kinase		45	PPC:1.5.3	Receptor Like Cytoplasmic Kinase IV	17
46	MIN001946	PPC:1.6.2	Plant External Response Like Kinase		46	PPC:1.8.1	Leucine Rich Repeat Kinase I	17
47	MIN001951	PPC:4.2.4	SNF1 Related Protein Kinase (SnRK)		47	PPC:4.4.3	Unknown Function Kinase	17
48	MIN001952	PPC:2.1.4	GmPK6/AtMRK1 Family		48	PPC:4.5.1.1	Male grem cell-associated kinase (mak)	17
49	MIN002032	PPC:1.7.2	Domain of Unknown Function 26 (DUF26) Kinase		49	PPC:1.3.1	Receptor-like protein kinase	15
50	MIN002186	PPC:1.13.3	Leucine Rich Repeat Kinase III		50	PPC:4.5.3	Casein Kinase II Family	15
51	MIN002187	PPC:1.13.3	Leucine Rich Repeat Kinase III		51	PPC:1.15.2	Leucine Rich Repeat Kinase VI	14
52	MIN002188	PPC:1.13.3	Leucine Rich Repeat Kinase III		52	PPC:1.9.3	Putative receptor like protein kinase	14
53	MIN002189	PPC:1.13.3	Leucine Rich Repeat Kinase III		53	PPC:5.1.1	Other Kinase	14
54	MIN002388	PPC:4.5.2	CDC2 Like Kinase Family		54	PPC:1.1.1	Leucine-rich transmembrane protein kinase/Strubbelig Receptor Family 1	13
55	MIN002831	PPC:2.1.5	ATN1 Like Family		55	PPC:1.2.1	Receptor Like Cytoplasmic Kinase VIII	10
56	MIN002996	PPC:1.12.4	Leucine Rich Repeat Kinase XI & XII		56	PPC:1.4.1	Crinkly 4 Like Kinase	10
57	MIN003009	PPC:4.2.1	Calcium Dependent Protein Kinase		57	PPC:1.4.2	Tousled like kinase	10
58	MIN003013	PPC:2.1.5	ATN1 Like Family		58	PPC:1.3.3	Leucine Rich Repeat Receptor Kinase I & Unknown Receptor Kinase I	9
59	MIN003014	PPC:2.1.5	ATN1 Like Family		59	PPC:1.13.1	Leucine Rich Repeat Kinase VII	7
60	MIN003015	PPC:2.1.5	ATN1 Like Family		60	PPC:1.12.1	Leucine Rich Repeat Kinase X	6
61	MIN003090	PPC:2.1.3	CTR1/EDR1 Kinase		61	PPC:1.2.5	ser_thr protein kinase like protein	6
62	MIN003133	PPC:2.1.5	ATN1 Like Family		62	PPC:1.1.4	putative protein kinase	5
63	MIN003134	PPC:2.1.5	ATN1 Like Family		63	PPC:1.12.3	Leucine Rich Repeat Kinase VII	5
64	MIN003267	PPC:3.1.1	Casein Kinase I Family		64	PPC:2.1.1	Light Sensor Kinase	5
65	MIN003268	PPC:3.1.1	Casein Kinase I Family		65	PPC:4.1.5	Possible MAP2K	5
66	MIN003269	PPC:3.1.1	Casein Kinase I Family		66	PPC:5.2.1	Other Kinase	5
67	MIN003283	PPC:1.7.1	S Domain Kinase (Type 1)		67	PPC:1.13.2	Leucine Rich Repeat Kinase IV	4
68	MIN003284	PPC:1.7.1	S Domain Kinase (Type 1)		68	PPC:2.2.2	C-terminal Ankyrin Repeat Domain Kinase	4
69	MIN003285	PPC:1.7.1	S Domain Kinase (Type 1)		69	PPC:1.1.2	Putative protein kinase/Ser_thr kinase like protein/Putative receptor-like protein kinase	3
70	MIN003286	PPC:1.7.1	S Domain Kinase (Type 1)		70	PPC:1.12.5	Leucine Rich Repeat Kinase X	3
71	MIN003287	PPC:1.7.1	S Domain Kinase (Type 1)		71	PPC:1.14.1	Crinkly 4 Like Kinase	3
72	MIN003288	PPC:1.7.1	S Domain Kinase (Type 1)		72	PPC:1.15.3	Leucine Rich Repeat Kinase IV	3
73	MIN003289	PPC:1.7.1	S Domain Kinase (Type 1)		73	PPC:1.6.4	RKF3 Like Kinase	3
74	MIN003290	PPC:1.7.1	S Domain Kinase (Type 1)		74	PPC:4.2.2	Phosphoenolpyruvate Carboxylase Kinase	3
75	MIN003303	PPC:1.7.1	S Domain Kinase (Type 1)		75	PPC:5.1.2	Other Kinase	2
76	MIN003342	PPC:1.2.2	Receptor Like Cytoplasmic Kinase VII		76	PPC:1.9.5	Putative LRR receptor-like protein kinase/Receptor protein kinase like protein	1
77	MIN003404	PPC:1.12.4	Leucine Rich Repeat Kinase XI & XII
78	MIN003439	PPC:4.5.8	Unknown Function Kinase
79	MIN003440	PPC:4.5.8	Unknown Function Kinase
80	MIN003512	PPC:1.2.2	Receptor Like Cytoplasmic Kinase VII
81	MIN003650	PPC:4.2.1	Calcium Dependent Protein Kinase
82	MIN003835	PPC:4.2.6	IRE/NPH/PI dependent/S6 Kinase
83	MIN003836	PPC:4.2.6	IRE/NPH/PI dependent/S6 Kinase
84	MIN003837	PPC:4.2.6	IRE/NPH/PI dependent/S6 Kinase
85	MIN003839	PPC:4.2.6	IRE/NPH/PI dependent/S6 Kinase
86	MIN003864	PPC:4.1.2	STE20-PAK Like Protein Kinase
87	MIN003876	PPC:2.1.4	GmPK6/AtMRK1 Family
88	MIN003877	PPC:2.1.4	GmPK6/AtMRK1 Family
89	MIN003909	PPC:1.11.1	Legume Lectin Domain Kinase
90	MIN004044	PPC:2.1.4	GmPK6/AtMRK1 Family
91	MIN004045	PPC:2.1.4	GmPK6/AtMRK1 Family
92	MIN004257	PPC:4.5.1	MAPK Family
93	MIN004258	PPC:4.5.1	MAPK Family
94	MIN004259	PPC:4.5.1	MAPK Family
95	MIN004260	PPC:4.5.1	MAPK Family
96	MIN004261	PPC:4.5.1	MAPK Family
97	MIN004268	PPC:4.2.1	Calcium Dependent Protein Kinase
98	MIN004269	PPC:4.2.1	Calcium Dependent Protein Kinase
99	MIN004336	PPC:4.2.4	SNF1 Related Protein Kinase (SnRK)
100	MIN004337	PPC:4.2.4	SNF1 Related Protein Kinase (SnRK)
101	MIN004339	PPC:4.2.4	SNF1 Related Protein Kinase (SnRK)
102	MIN004340	PPC:4.2.4	SNF1 Related Protein Kinase (SnRK)
103	MIN004341	PPC:4.2.4	SNF1 Related Protein Kinase (SnRK)
104	MIN004342	PPC:4.2.4	SNF1 Related Protein Kinase (SnRK)
105	MIN004597	PPC:1.15.3	Leucine Rich Repeat Kinase IV
106	MIN004699	PPC:4.2.6	IRE/NPH/PI dependent/S6 Kinase
107	MIN004701	PPC:4.2.6	IRE/NPH/PI dependent/S6 Kinase
108	MIN004702	PPC:4.2.6	IRE/NPH/PI dependent/S6 Kinase
109	MIN004703	PPC:4.2.6	IRE/NPH/PI dependent/S6 Kinase
110	MIN004704	PPC:4.2.6	IRE/NPH/PI dependent/S6 Kinase
111	MIN004843	PPC:1.10.1	Receptor Like Cytoplasmic Kinase VI
112	MIN004857	PPC:4.1.3	MAP2K
113	MIN004900	PPC:4.5.4	GSK3/Shaggy Like Protein Kinase Family
114	MIN004902	PPC:4.5.4	GSK3/Shaggy Like Protein Kinase Family
115	MIN004954	PPC:1.Other	Other Protein Kinase
116	MIN005115	PPC:1.3.2	Leucine Rich Repeat Receptor VIII
117	MIN005116	PPC:1.3.2	Leucine Rich Repeat Receptor VIII
118	MIN005117	PPC:1.3.2	Leucine Rich Repeat Receptor VIII
119	MIN005118	PPC:1.3.2	Leucine Rich Repeat Receptor VIII
120	MIN005119	PPC:1.3.2	Leucine Rich Repeat Receptor VIII
121	MIN005120	PPC:1.3.2	Leucine Rich Repeat Receptor VIII
122	MIN005121	PPC:1.3.2	Leucine Rich Repeat Receptor VIII
123	MIN005123	PPC:1.3.2	Leucine Rich Repeat Receptor VIII
124	MIN005288	PPC:1.10.1	Receptor Like Cytoplasmic Kinase VI
125	MIN005292	PPC:1.2.2	Receptor Like Cytoplasmic Kinase VII
126	MIN005334	PPC:4.1.1	MAP3K
127	MIN005358	PPC:4.5.4	GSK3/Shaggy Like Protein Kinase Family
128	MIN005397	PPC:4.5.2	CDC2 Like Kinase Family
129	MIN005398	PPC:4.5.2	CDC2 Like Kinase Family
130	MIN005399	PPC:4.5.2	CDC2 Like Kinase Family
131	MIN005540	PPC:1.3.2	Leucine Rich Repeat Receptor VIII
132	MIN005672	PPC:1.12.2	Leucine Rich Repeat Kinase II & X
133	MIN005868	PPC:1.7.2	Domain of Unknown Function 26 (DUF26) Kinase
134	MIN005869	PPC:1.7.2	Domain of Unknown Function 26 (DUF26) Kinase
135	MIN005932	PPC:1.5.2	LRK10 Like Kinase (Type 1)
136	MIN005933	PPC:1.5.2	LRK10 Like Kinase (Type 1)
137	MIN005934	PPC:1.5.2	LRK10 Like Kinase (Type 1)
138	MIN005955	PPC:4.5.5	Unknown Function Kinase
139	MIN005956	PPC:4.5.5	Unknown Function Kinase
140	MIN005959	PPC:4.5.5	Unknown Function Kinase
141	MIN005961	PPC:4.5.5	Unknown Function Kinase
142	MIN005963	PPC:4.5.5	Unknown Function Kinase
143	MIN005964	PPC:4.5.5	Unknown Function Kinase
144	MIN006027	PPC:1.8.1	Leucine Rich Repeat Kinase I
145	MIN006030	PPC:1.8.1	Leucine Rich Repeat Kinase I
146	MIN006031	PPC:1.8.1	Leucine Rich Repeat Kinase I
147	MIN006032	PPC:1.8.1	Leucine Rich Repeat Kinase I
148	MIN006132	PPC:1.9.2	S Domain Kinase (Type 2)
149	MIN006133	PPC:1.9.2	S Domain Kinase (Type 2)
150	MIN006137	PPC:1.7.2	Domain of Unknown Function 26 (DUF26) Kinase
151	MIN006148	PPC:4.1.1	MAP3K
152	MIN006149	PPC:4.1.1	MAP3K
153	MIN006170	PPC:1.7.2	Domain of Unknown Function 26 (DUF26) Kinase
154	MIN006203	PPC:3.1.1	Casein Kinase I Family
155	MIN006248	PPC:4.2.5	Unknown Function Kinase
156	MIN006252	PPC:4.2.6	IRE/NPH/PI dependent/S6 Kinase
157	MIN006261	PPC:1.7.2	Domain of Unknown Function 26 (DUF26) Kinase
158	MIN006262	PPC:1.7.1	S Domain Kinase (Type 1)
159	MIN006311	PPC:4.2.6	IRE/NPH/PI dependent/S6 Kinase
160	MIN006312	PPC:4.2.6	IRE/NPH/PI dependent/S6 Kinase
161	MIN006392	PPC:1.9.1	CRPK1 Like Kinase (Types 1 and 2)
162	MIN006394	PPC:1.9.1	CRPK1 Like Kinase (Types 1 and 2)
163	MIN006395	PPC:1.9.1	CRPK1 Like Kinase (Types 1 and 2)
164	MIN006398	PPC:1.9.1	CRPK1 Like Kinase (Types 1 and 2)
165	MIN006399	PPC:1.9.1	CRPK1 Like Kinase (Types 1 and 2)
166	MIN006478	PPC:4.5.2	CDC2 Like Kinase Family
167	MIN006479	PPC:4.5.2	CDC2 Like Kinase Family
168	MIN006480	PPC:4.5.2	CDC2 Like Kinase Family
169	MIN006481	PPC:4.5.2	CDC2 Like Kinase Family
170	MIN006691	PPC:1.15.2	Leucine Rich Repeat Kinase VI
171	MIN006692	PPC:1.15.2	Leucine Rich Repeat Kinase VI
172	MIN006693	PPC:1.15.2	Leucine Rich Repeat Kinase VI
173	MIN006742	PPC:1.6.2	Plant External Response Like Kinase
174	MIN006797	PPC:1.8.1	Leucine Rich Repeat Kinase I
175	MIN006838	PPC:4.2.4	SNF1 Related Protein Kinase (SnRK)
176	MIN006839	PPC:4.2.4	SNF1 Related Protein Kinase (SnRK)
177	MIN006840	PPC:4.2.4	SNF1 Related Protein Kinase (SnRK)
178	MIN006957	PPC:1.Other	Other Protein Kinase
179	MIN007031	PPC:4.2.6	IRE/NPH/PI dependent/S6 Kinase
180	MIN007034	PPC:1.2.2	Receptor Like Cytoplasmic Kinase VII
181	MIN007056	PPC:1.1.2	Putative protein kinase/Ser_thr kinase like protein/Putative receptor-like protein kinase
182	MIN007057	PPC:1.1.2	Putative protein kinase/Ser_thr kinase like protein/Putative receptor-like protein kinase
183	MIN007091	PPC:1.14.2	Receptor Like Cytoplasmic Kinase IX
184	MIN007099	PPC:4.5.1	MAPK Family
185	MIN007103	PPC:4.2.1	Calcium Dependent Protein Kinase
186	MIN007104	PPC:4.2.1	Calcium Dependent Protein Kinase
187	MIN007143	PPC:2.1.1	Light Sensor Kinase
188	MIN007144	PPC:2.1.1	Light Sensor Kinase
189	MIN007697	PPC:1.8.1	Leucine Rich Repeat Kinase I
190	MIN007765	PPC:4.2.4	SNF1 Related Protein Kinase (SnRK)
191	MIN007789	PPC:1.6.3	Receptor Like Cytoplasmic Kinase V
192	MIN007816	PPC:1.9.2	S Domain Kinase (Type 2)
193	MIN008023	PPC:4.5.4	GSK3/Shaggy Like Protein Kinase Family
194	MIN008044	PPC:1.6.1	Leucine Rich Repeat Kinase IX
195	MIN008045	PPC:1.6.1	Leucine Rich Repeat Kinase IX
196	MIN008371	PPC:1.9.1	CRPK1 Like Kinase (Types 1 and 2)
197	MIN008372	PPC:1.9.1	CRPK1 Like Kinase (Types 1 and 2)
198	MIN008393	PPC:4.2.1	Calcium Dependent Protein Kinase
199	MIN008443	PPC:1.12.4	Leucine Rich Repeat Kinase XI & XII
200	MIN008599	PPC:1.11.1	Legume Lectin Domain Kinase
201	MIN008894	PPC:1.10.1	Receptor Like Cytoplasmic Kinase VI
202	MIN008896	PPC:1.10.1	Receptor Like Cytoplasmic Kinase VI
203	MIN008951	PPC:2.1.4	GmPK6/AtMRK1 Family
204	MIN009120	PPC:1.13.3	Leucine Rich Repeat Kinase III
205	MIN009159	PPC:4.1.1	MAP3K
206	MIN009207	PPC:1.7.1	S Domain Kinase (Type 1)
207	MIN009235	PPC:1.2.2	Receptor Like Cytoplasmic Kinase VII
208	MIN009331	PPC:4.2.4	SNF1 Related Protein Kinase (SnRK)
209	MIN009427	PPC:4.2.4	SNF1 Related Protein Kinase (SnRK)
210	MIN009428	PPC:4.2.4	SNF1 Related Protein Kinase (SnRK)
211	MIN009429	PPC:4.2.4	SNF1 Related Protein Kinase (SnRK)
212	MIN009608	PPC:1.11.1	Legume Lectin Domain Kinase
213	MIN009676	PPC:1.9.2	S Domain Kinase (Type 2)
214	MIN009677	PPC:1.9.2	S Domain Kinase (Type 2)
215	MIN009795	PPC:4.2.4	SNF1 Related Protein Kinase (SnRK)
216	MIN009900	PPC:1.9.1	CRPK1 Like Kinase (Types 1 and 2)
217	MIN010101	PPC:4.2.1	Calcium Dependent Protein Kinase
218	MIN010295	PPC:1.12.4	Leucine Rich Repeat Kinase XI & XII
219	MIN010359	PPC:1.2.2	Receptor Like Cytoplasmic Kinase VII
220	MIN010421	PPC:1.12.4	Leucine Rich Repeat Kinase XI & XII
221	MIN010422	PPC:1.12.4	Leucine Rich Repeat Kinase XI & XII
222	MIN010444	PPC:1.7.1	S Domain Kinase (Type 1)
223	MIN010445	PPC:1.7.1	S Domain Kinase (Type 1)
224	MIN010446	PPC:1.7.1	S Domain Kinase (Type 1)
225	MIN010639	PPC:1.9.2	S Domain Kinase (Type 2)
226	MIN010640	PPC:1.9.2	S Domain Kinase (Type 2)
227	MIN010641	PPC:1.9.2	S Domain Kinase (Type 2)
228	MIN010642	PPC:1.9.2	S Domain Kinase (Type 2)
229	MIN010675	PPC:1.7.1	S Domain Kinase (Type 1)
230	MIN010690	PPC:1.7.2	Domain of Unknown Function 26 (DUF26) Kinase
231	MIN010815	PPC:1.6.3	Receptor Like Cytoplasmic Kinase V
232	MIN010873	PPC:1.12.2	Leucine Rich Repeat Kinase II & X
233	MIN010912	PPC:1.13.3	Leucine Rich Repeat Kinase III
234	MIN011000	PPC:1.12.4	Leucine Rich Repeat Kinase XI & XII
235	MIN011064	PPC:2.1.4	GmPK6/AtMRK1 Family
236	MIN011139	PPC:1.12.3	Leucine Rich Repeat Kinase VII
237	MIN011523	PPC:1.12.2	Leucine Rich Repeat Kinase II & X
238	MIN011554	PPC:1.3.1	Receptor-like protein kinase
239	MIN011555	PPC:1.3.1	Receptor-like protein kinase
240	MIN011595	PPC:1.7.2	Domain of Unknown Function 26 (DUF26) Kinase
241	MIN011596	PPC:1.7.2	Domain of Unknown Function 26 (DUF26) Kinase
242	MIN011597	PPC:1.7.2	Domain of Unknown Function 26 (DUF26) Kinase
243	MIN011598	PPC:1.7.2	Domain of Unknown Function 26 (DUF26) Kinase
244	MIN011599	PPC:1.7.2	Domain of Unknown Function 26 (DUF26) Kinase
245	MIN011600	PPC:1.11.1	Legume Lectin Domain Kinase
246	MIN011631	PPC:1.4.1	Crinkly 4 Like Kinase
247	MIN011871	PPC:1.12.2	Leucine Rich Repeat Kinase II & X
248	MIN011872	PPC:4.1.1	MAP3K
249	MIN011873	PPC:4.1.1	MAP3K
250	MIN012132	PPC:1.6.2	Plant External Response Like Kinase
251	MIN012264	PPC:4.5.2	CDC2 Like Kinase Family
252	MIN012296	PPC:1.12.3	Leucine Rich Repeat Kinase VII
253	MIN012497	PPC:1.Other	Other Protein Kinase
254	MIN012702	PPC:1.1.2	Putative protein kinase/Ser_thr kinase like protein/Putative receptor-like protein kinase
255	MIN012926	PPC:1.2.2	Receptor Like Cytoplasmic Kinase VII
256	MIN013038	PPC:4.1.4	MAP2K
257	MIN013039	PPC:4.1.4	MAP2K
258	MIN013040	PPC:4.1.4	MAP2K
259	MIN013041	PPC:4.1.4	MAP2K
260	MIN013087	PPC:1.11.1	Legume Lectin Domain Kinase
261	MIN013248	PPC:1.3.2	Leucine Rich Repeat Receptor VIII
262	MIN013415	PPC:1.9.1	CRPK1 Like Kinase (Types 1 and 2)
263	MIN013474	PPC:4.5.4	GSK3/Shaggy Like Protein Kinase Family
264	MIN013475	PPC:4.5.2	CDC2 Like Kinase Family
265	MIN013476	PPC:1.3.3	Leucine Rich Repeat Receptor Kinase I & Unknown Receptor Kinase I
266	MIN013484	PPC:1.11.1	Legume Lectin Domain Kinase
267	MIN013485	PPC:1.11.1	Legume Lectin Domain Kinase
268	MIN013486	PPC:1.11.1	Legume Lectin Domain Kinase
269	MIN013539	PPC:1.3.2	Leucine Rich Repeat Receptor VIII
270	MIN013540	PPC:1.3.2	Leucine Rich Repeat Receptor VIII
[truncated: 3,392 more rows]
