# Supplementary material for: Transcriptome Analysis of Mango (Mangifera indica L.) Fruit Epidermal Peel to Identify Putative Cuticle-Associated Genes
Source: Sci Rep. 2017 Apr 20;7:46163. doi: 10.1038/srep46163 (PMC5397871; doi:10.1038/srep46163)
Supplement: Supplementary Dataset S2 [file srep46163-s2.xls]

## Sheet: GO_up
Transcriptome Analysis of Mango (Mangifera indica L) Fruit Epidermal Peels Provides Insights into Cuticle Biosynthesis Julio C. Tafolla-Arellano, Yi Zheng, Honghe Sun, Chen Jiao, Eliel Ruiz-May, Miguel Hernández-Oñate, Alberto González-León, Reginaldo Báez-Sañudo, Zhangjun Fei, Jocelyn K.C. Rose, Martín E. Tiznado-Hernández
	GO enrichment analysis. Unigenes up-regulated comparison Overripe vs Ripe (Corrected P-value<=0.05)
	GO-ID	Term	Category	Corrected P-value	#Test	#Ref	ratio test/ref	%test	%Ref	Test	Ref	TestSeqs
1	GO:0003401	axis elongation	biological processes	8.6e-06	5	6	55.5611	0.309406	0.00556876	1616	107744	MIN029696, MIN029693, MIN029694, MIN029701, MIN029695
2	GO:1901928	cadinene biosynthetic process	biological processes	0.000479236	4	5	53.3386	0.247525	0.00464063	1616	107744	MIN097180, MIN097181, MIN097178, MIN097179
3	GO:0070058	tRNA gene clustering	biological processes	0.0256278	3	4	50.005	0.185644	0.0037125	1616	107744	MIN036264, MIN036261, MIN036259
4	GO:0051762	sesquiterpene biosynthetic process	biological processes	2.97e-05	5	7	47.6238	0.309406	0.00649688	1616	107744	MIN097180, MIN020501, MIN097181, MIN097178, MIN097179
5	GO:0070601	centromeric sister chromatid cohesion	biological processes	5.8e-64	45	64	46.8796	2.78465	0.0594001	1616	107744	MIN060232, MIN060206, MIN060196, MIN060220, MIN060211, MIN060184, MIN060181, MIN060191, MIN060238, MIN060214, MIN060212, MIN060209, MIN060222, MIN060208, MIN060236, MIN060185, MIN060235, MIN060199, MIN060219, MIN060210, MIN060237, MIN060228, MIN060194, MIN060183, MIN060218, MIN060182, MIN060227, MIN060234, MIN060197, MIN060233, MIN060190, MIN060175, MIN060192, MIN060187, MIN060202, MIN060188, MIN…
6	GO:0010032	meiotic chromosome condensation	biological processes	5.41e-68	48	69	46.3814	2.9703	0.0640407	1616	107744	MIN060232, MIN060206, MIN036259, MIN060196, MIN060220, MIN060211, MIN036261, MIN060184, MIN060181, MIN060191, MIN060238, MIN060214, MIN060212, MIN060209, MIN060222, MIN060208, MIN060236, MIN060185, MIN060235, MIN060199, MIN060219, MIN060210, MIN060237, MIN060228, MIN060194, MIN060183, MIN060218, MIN060182, MIN036264, MIN060227, MIN060234, MIN060197, MIN060233, MIN060190, MIN060175, MIN060192, MIN…
7	GO:0019470	4-hydroxyproline catabolic process	biological processes	1.75e-06	6	9	44.4488	0.371287	0.00835313	1616	107744	MIN070506, MIN070514, MIN070512, MIN070516, MIN070515, MIN070513
8	GO:0006569	tryptophan catabolic process	biological processes	4.33e-06	6	10	40.004	0.371287	0.00928126	1616	107744	MIN043473, MIN043471, MIN043476, MIN043472, MIN043474, MIN043475
9	GO:0035404	histone-serine phosphorylation	biological processes	4.33e-06	6	10	40.004	0.371287	0.00928126	1616	107744	MIN050609, MIN104303, MIN050613, MIN050610, MIN050612, MIN050611
10	GO:0043987	histone H3-S10 phosphorylation	biological processes	4.33e-06	6	10	40.004	0.371287	0.00928126	1616	107744	MIN050609, MIN104303, MIN050613, MIN050610, MIN050612, MIN050611
11	GO:0046218	indolalkylamine catabolic process	biological processes	4.33e-06	6	10	40.004	0.371287	0.00928126	1616	107744	MIN043473, MIN043471, MIN043476, MIN043472, MIN043474, MIN043475
12	GO:0071168	protein localization to chromatin	biological processes	3.69e-61	47	80	39.1705	2.90842	0.0742501	1616	107744	MIN060232, MIN060206, MIN000013, MIN060196, MIN060220, MIN060211, MIN000012, MIN060184, MIN060181, MIN060191, MIN060238, MIN060214, MIN060212, MIN060209, MIN060222, MIN060208, MIN060236, MIN060185, MIN060235, MIN060199, MIN060219, MIN060210, MIN060237, MIN060228, MIN060194, MIN060183, MIN060218, MIN060182, MIN060227, MIN060234, MIN060197, MIN060233, MIN060190, MIN060175, MIN060192, MIN060187, MIN…
13	GO:0051316	attachment of spindle microtubules to kinetochore involved in meiotic chromosome segregation	biological processes	6.78e-56	45	84	35.7178	2.78465	0.0779626	1616	107744	MIN060232, MIN060206, MIN060196, MIN060220, MIN060211, MIN060184, MIN060181, MIN060191, MIN060238, MIN060214, MIN060212, MIN060209, MIN060222, MIN060208, MIN060236, MIN060185, MIN060235, MIN060199, MIN060219, MIN060210, MIN060237, MIN060228, MIN060194, MIN060183, MIN060218, MIN060182, MIN060227, MIN060234, MIN060197, MIN060233, MIN060190, MIN060175, MIN060192, MIN060187, MIN060202, MIN060188, MIN…
14	GO:0006562	proline catabolic process	biological processes	5.83e-09	9	19	31.5821	0.556931	0.0176344	1616	107744	MIN070506, MIN070512, MIN070516, MIN070507, MIN070515, MIN070513, MIN070514, MIN070511, MIN070510
15	GO:0015827	tryptophan transport	biological processes	3.12e-17	17	42	26.9868	1.05198	0.0389813	1616	107744	MIN041556, MIN041557, MIN041572, MIN009391, MIN041554, MIN041562, MIN041569, MIN009390, MIN041565, MIN041560, MIN041571, MIN041558, MIN041573, MIN041570, MIN041559, MIN041555, MIN041567
16	GO:0034502	protein localization to chromosome	biological processes	3.64e-51	48	123	26.0188	2.9703	0.114159	1616	107744	MIN060232, MIN060206, MIN000013, MIN060196, MIN060220, MIN060211, MIN000012, MIN060184, MIN060181, MIN060191, MIN060238, MIN060214, MIN060212, MIN060209, MIN060222, MIN060208, MIN060236, MIN060185, MIN060235, MIN060199, MIN060219, MIN060210, MIN060237, MIN060228, MIN060194, MIN060183, MIN060218, MIN060182, MIN060227, MIN060234, MIN060197, MIN060233, MIN060190, MIN060175, MIN060192, MIN104303, MIN…
17	GO:0042219	cellular modified amino acid catabolic process	biological processes	8.93e-06	7	18	25.9285	0.433168	0.0167063	1616	107744	MIN070506, MIN070514, MIN070512, MIN070516, MIN043472, MIN070515, MIN070513
18	GO:0015801	aromatic amino acid transport	biological processes	1.29e-16	17	45	25.1877	1.05198	0.0417657	1616	107744	MIN041556, MIN041557, MIN041572, MIN009391, MIN041554, MIN041562, MIN041569, MIN009390, MIN041565, MIN041560, MIN041571, MIN041558, MIN041573, MIN041570, MIN041559, MIN041555, MIN041567
19	GO:0006624	vacuolar protein processing	biological processes	1.08e-20	21	57	24.5638	1.2995	0.0529032	1616	107744	MIN051105, MIN051091, MIN051103, MIN051099, MIN051102, MIN051089, MIN051093, MIN051096, MIN051090, MIN051101, MIN051094, MIN051107, MIN051097, MIN051098, MIN051092, MIN051095, MIN051087, MIN051088, MIN051106, MIN051104, MIN051100
20	GO:0010584	pollen exine formation	biological processes	1.01e-113	108	298	24.1635	6.68317	0.276582	1616	107744	MIN057315, MIN081161, MIN007122, MIN004720, MIN007121, MIN081164, MIN057346, MIN004744, MIN004724, MIN004733, MIN057317, MIN081159, MIN002877, MIN002878, MIN057332, MIN004738, MIN004742, MIN049192, MIN004709, MIN004711, MIN057338, MIN057349, MIN007119, MIN084803, MIN057342, MIN057318, MIN057347, MIN007120, MIN049191, MIN004716, MIN007118, MIN007117, MIN004734, MIN049366, MIN004726, MIN081160, MIN…
21	GO:0051177	meiotic sister chromatid cohesion	biological processes	6.09e-46	45	125	24.0024	2.78465	0.116016	1616	107744	MIN060232, MIN060206, MIN060196, MIN060220, MIN060211, MIN060184, MIN060181, MIN060191, MIN060238, MIN060214, MIN060212, MIN060209, MIN060222, MIN060208, MIN060236, MIN060185, MIN060235, MIN060199, MIN060219, MIN060210, MIN060237, MIN060228, MIN060194, MIN060183, MIN060218, MIN060182, MIN060227, MIN060234, MIN060197, MIN060233, MIN060190, MIN060175, MIN060192, MIN060187, MIN060202, MIN060188, MIN…
22	GO:0010208	pollen wall assembly	biological processes	1.28e-110	109	324	22.4302	6.74505	0.300713	1616	107744	MIN057315, MIN081161, MIN007122, MIN004720, MIN007121, MIN081164, MIN057346, MIN004744, MIN004724, MIN004733, MIN057317, MIN081159, MIN002877, MIN002878, MIN057332, MIN004738, MIN004742, MIN049192, MIN004709, MIN004711, MIN057338, MIN057349, MIN007119, MIN084803, MIN057342, MIN057318, MIN057347, MIN007120, MIN049191, MIN004716, MIN007118, MIN007117, MIN004734, MIN049366, MIN004726, MIN081160, MIN…
23	GO:0009691	cytokinin biosynthetic process	biological processes	3.39e-15	17	53	21.3858	1.05198	0.0491907	1616	107744	MIN026595, MIN026590, MIN026587, MIN026586, MIN026589, MIN026592, MIN026581, MIN026583, MIN026594, MIN026584, MIN026585, MIN014094, MIN026582, MIN026593, MIN026588, MIN026591, MIN024265
24	GO:0015810	aspartate transport	biological processes	3.39e-15	17	53	21.3858	1.05198	0.0491907	1616	107744	MIN041556, MIN041557, MIN041572, MIN009391, MIN041554, MIN041562, MIN041569, MIN009390, MIN041565, MIN041560, MIN041571, MIN041558, MIN041573, MIN041570, MIN041559, MIN041555, MIN041567
25	GO:0010358	leaf shaping	biological processes	4.54e-05	7	22	21.2142	0.433168	0.0204188	1616	107744	MIN049189, MIN072254, MIN049187, MIN049185, MIN049191, MIN049192, MIN049188
26	GO:0045490	pectin catabolic process	biological processes	1.95e-63	66	212	20.7568	4.08416	0.196763	1616	107744	MIN049542, MIN049529, MIN049538, MIN056573, MIN076563, MIN076539, MIN049522, MIN076551, MIN076514, MIN049540, MIN049536, MIN076508, MIN049524, MIN076532, MIN049527, MIN019978, MIN049541, MIN076507, MIN091948, MIN049532, MIN049533, MIN049543, MIN049523, MIN049521, MIN049528, MIN049530, MIN076534, MIN076516, MIN056514, MIN049531, MIN076542, MIN076517, MIN076541, MIN076533, MIN076512, MIN076511, MIN…
27	GO:0008608	attachment of spindle microtubules to kinetochore	biological processes	6.06e-42	45	149	20.1362	2.78465	0.138291	1616	107744	MIN060232, MIN060206, MIN060196, MIN060220, MIN060211, MIN060184, MIN060181, MIN060191, MIN060238, MIN060214, MIN060212, MIN060209, MIN060222, MIN060208, MIN060236, MIN060185, MIN060235, MIN060199, MIN060219, MIN060210, MIN060237, MIN060228, MIN060194, MIN060183, MIN060218, MIN060182, MIN060227, MIN060234, MIN060197, MIN060233, MIN060190, MIN060175, MIN060192, MIN060187, MIN060202, MIN060188, MIN…
28	GO:0010345	suberin biosynthetic process	biological processes	3.27e-41	45	154	19.4824	2.78465	0.142931	1616	107744	MIN057315, MIN057314, MIN057327, MIN002879, MIN057336, MIN002883, MIN057346, MIN057345, MIN057321, MIN057317, MIN057331, MIN002877, MIN002878, MIN057332, MIN057338, MIN057326, MIN057329, MIN057344, MIN057350, MIN057349, MIN057334, MIN057342, MIN057322, MIN057343, MIN057328, MIN057318, MIN057347, MIN057333, MIN057339, MIN057330, MIN057348, MIN057340, MIN002882, MIN057319, MIN057323, MIN057320, MIN…
29	GO:0048235	pollen sperm cell differentiation	biological processes	2.1e-27	31	109	18.9621	1.91832	0.101166	1616	107744	MIN076517, MIN076541, MIN076533, MIN076544, MIN076512, MIN076563, MIN076511, MIN076539, MIN076529, MIN076536, MIN076534, MIN076551, MIN076509, MIN076514, MIN076516, MIN076508, MIN076540, MIN076510, MIN076532, MIN076553, MIN076528, MIN076518, MIN076560, MIN076535, MIN076547, MIN076561, MIN076549, MIN076555, MIN076507, MIN076525, MIN076542
30	GO:0030261	chromosome condensation	biological processes	1.73e-43	49	179	18.2513	3.03218	0.166135	1616	107744	MIN060232, MIN042983, MIN060206, MIN036259, MIN060196, MIN060220, MIN060211, MIN036261, MIN060184, MIN060181, MIN060191, MIN060238, MIN060214, MIN060212, MIN060209, MIN060222, MIN060208, MIN060236, MIN060185, MIN060235, MIN060199, MIN060219, MIN060210, MIN060237, MIN060228, MIN060194, MIN060183, MIN060218, MIN060182, MIN036264, MIN060227, MIN060234, MIN060197, MIN060233, MIN060190, MIN060175, MIN…
31	GO:0015740	C4-dicarboxylate transport	biological processes	1.24e-13	17	64	17.7101	1.05198	0.0594001	1616	107744	MIN041556, MIN041557, MIN041572, MIN009391, MIN041554, MIN041562, MIN041569, MIN009390, MIN041565, MIN041560, MIN041571, MIN041558, MIN041573, MIN041570, MIN041559, MIN041555, MIN041567
32	GO:0016572	histone phosphorylation	biological processes	4.73e-06	9	36	16.6683	0.556931	0.0334125	1616	107744	MIN104303, MIN050613, MIN050610, MIN050612, MIN056495, MIN013665, MIN050609, MIN056498, MIN050611
33	GO:0034453	microtubule anchoring	biological processes	2.3e-37	45	184	16.306	2.78465	0.170775	1616	107744	MIN060232, MIN060206, MIN060196, MIN060220, MIN060211, MIN060184, MIN060181, MIN060191, MIN060238, MIN060214, MIN060212, MIN060209, MIN060222, MIN060208, MIN060236, MIN060185, MIN060235, MIN060199, MIN060219, MIN060210, MIN060237, MIN060228, MIN060194, MIN060183, MIN060218, MIN060182, MIN060227, MIN060234, MIN060197, MIN060233, MIN060190, MIN060175, MIN060192, MIN060187, MIN060202, MIN060188, MIN…
34	GO:0009830	cell wall modification involved in abscission	biological processes	1.49e-27	34	141	16.0772	2.10396	0.130866	1616	107744	MIN076517, MIN076541, MIN076533, MIN076512, MIN076563, MIN076511, MIN076539, MIN076529, MIN076536, MIN076551, MIN076514, MIN076508, MIN076510, MIN076532, MIN076553, MIN076538, MIN076528, MIN076535, MIN076561, MIN076547, MIN076549, MIN076555, MIN076507, MIN106580, MIN076544, MIN076509, MIN076534, MIN076516, MIN076540, MIN076560, MIN076518, MIN031130, MIN076525, MIN076542
35	GO:0044277	cell wall disassembly	biological processes	1.93e-27	34	142	15.964	2.10396	0.131794	1616	107744	MIN076517, MIN076541, MIN076533, MIN076512, MIN076563, MIN076511, MIN076539, MIN076529, MIN076536, MIN076551, MIN076514, MIN076508, MIN076510, MIN076532, MIN076553, MIN076538, MIN076528, MIN076535, MIN076561, MIN076547, MIN076549, MIN076555, MIN076507, MIN106580, MIN076544, MIN076509, MIN076534, MIN076516, MIN076540, MIN076560, MIN076518, MIN031130, MIN076525, MIN076542
36	GO:0006103	2-oxoglutarate metabolic process	biological processes	0.00386359	6	26	15.3861	0.371287	0.0241313	1616	107744	MIN043473, MIN043471, MIN043476, MIN043472, MIN043474, MIN043475
37	GO:0010927	cellular component assembly involved in morphogenesis	biological processes	4.76e-90	110	490	14.9675	6.80693	0.454782	1616	107744	MIN057315, MIN081161, MIN007122, MIN004720, MIN007121, MIN081164, MIN057346, MIN004744, MIN004724, MIN004733, MIN057317, MIN081159, MIN002877, MIN002878, MIN057332, MIN004738, MIN004742, MIN049192, MIN004709, MIN004711, MIN057338, MIN057349, MIN007119, MIN084803, MIN057342, MIN057318, MIN057347, MIN007120, MIN049191, MIN004716, MIN007118, MIN007117, MIN004734, MIN049366, MIN004726, MIN081160, MIN…
38	GO:0008631	intrinsic apoptotic signaling pathway in response to oxidative stress	biological processes	0.000786341	7	32	14.5848	0.433168	0.0297	1616	107744	MIN070506, MIN070514, MIN070512, MIN001245, MIN070516, MIN070515, MIN070513
39	GO:0015800	acidic amino acid transport	biological processes	1.87e-12	18	87	13.7945	1.11386	0.080747	1616	107744	MIN041556, MIN041557, MIN041572, MIN009391, MIN041554, MIN041562, MIN041569, MIN009390, MIN041565, MIN041560, MIN041571, MIN041558, MIN041573, MIN010541, MIN041570, MIN041559, MIN041555, MIN041567
40	GO:0042402	cellular biogenic amine catabolic process	biological processes	0.0076708	6	29	13.7945	0.371287	0.0269157	1616	107744	MIN043473, MIN043471, MIN043476, MIN043472, MIN043474, MIN043475
41	GO:0009901	anther dehiscence	biological processes	9.72e-26	36	185	12.9743	2.22772	0.171703	1616	107744	MIN076517, MIN015924, MIN076541, MIN076533, MIN076512, MIN076563, MIN076511, MIN076539, MIN076529, MIN076536, MIN076551, MIN076514, MIN076508, MIN076510, MIN076532, MIN076553, MIN076538, MIN076528, MIN076535, MIN076561, MIN076547, MIN076507, MIN076549, MIN076555, MIN106580, MIN107075, MIN076544, MIN076509, MIN076534, MIN076516, MIN076540, MIN076518, MIN076560, MIN031130, MIN076525, MIN076542
42	GO:0007062	sister chromatid cohesion	biological processes	1.8e-31	45	245	12.2461	2.78465	0.227391	1616	107744	MIN060232, MIN060206, MIN060196, MIN060220, MIN060211, MIN060184, MIN060181, MIN060191, MIN060238, MIN060214, MIN060212, MIN060209, MIN060222, MIN060208, MIN060236, MIN060185, MIN060235, MIN060199, MIN060219, MIN060210, MIN060237, MIN060228, MIN060194, MIN060183, MIN060218, MIN060182, MIN060227, MIN060234, MIN060197, MIN060233, MIN060190, MIN060175, MIN060192, MIN060187, MIN060202, MIN060188, MIN…
43	GO:0015706	nitrate transport	biological processes	0.0169923	6	33	12.1224	0.371287	0.0306282	1616	107744	MIN007301, MIN029718, MIN007302, MIN029721, MIN029720, MIN007300
44	GO:0009835	fruit ripening	biological processes	9.69e-29	42	235	11.9161	2.59901	0.21811	1616	107744	MIN029377, MIN076517, MIN076541, MIN076533, MIN091936, MIN076512, MIN076563, MIN076511, MIN076539, MIN102673, MIN029376, MIN076529, MIN076536, MIN076551, MIN076514, MIN076508, MIN076510, MIN001957, MIN076532, MIN076553, MIN076538, MIN076528, MIN076535, MIN076561, MIN076547, MIN019978, MIN019980, MIN076507, MIN076549, MIN076555, MIN106580, MIN076544, MIN076509, MIN076534, MIN076516, MIN031129, MIN…
45	GO:0009310	amine catabolic process	biological processes	0.0203712	6	34	11.7659	0.371287	0.0315563	1616	107744	MIN043473, MIN043471, MIN043476, MIN043472, MIN043474, MIN043475
46	GO:0009827	plant-type cell wall modification	biological processes	1.51e-22	34	195	11.6251	2.10396	0.180985	1616	107744	MIN076517, MIN076541, MIN076533, MIN076512, MIN076563, MIN076511, MIN076539, MIN076529, MIN076536, MIN076551, MIN076514, MIN076508, MIN076510, MIN076532, MIN076553, MIN076538, MIN076528, MIN076535, MIN076561, MIN076547, MIN076549, MIN076555, MIN076507, MIN106580, MIN076544, MIN076509, MIN076534, MIN076516, MIN076540, MIN076560, MIN076518, MIN031130, MIN076525, MIN076542
47	GO:0071695	anatomical structure maturation	biological processes	3.39e-28	42	242	11.5714	2.59901	0.224606	1616	107744	MIN029377, MIN076517, MIN076541, MIN076533, MIN091936, MIN076512, MIN076563, MIN076511, MIN076539, MIN102673, MIN029376, MIN076529, MIN076536, MIN076551, MIN076514, MIN076508, MIN076510, MIN001957, MIN076532, MIN076553, MIN076538, MIN076528, MIN076535, MIN076561, MIN076547, MIN019978, MIN019980, MIN076507, MIN076549, MIN076555, MIN106580, MIN076544, MIN076509, MIN076534, MIN076516, MIN031129, MIN…
48	GO:0019471	4-hydroxyproline metabolic process	biological processes	0.0242734	6	35	11.4297	0.371287	0.0324844	1616	107744	MIN070506, MIN070514, MIN070512, MIN070516, MIN070515, MIN070513
49	GO:0042545	cell wall modification	biological processes	2.53e-51	76	455	11.1366	4.70297	0.422297	1616	107744	MIN049542, MIN049529, MIN089658, MIN049538, MIN017853, MIN076563, MIN076539, MIN049522, MIN076551, MIN076514, MIN049540, MIN049536, MIN076508, MIN049524, MIN076532, MIN008000, MIN049527, MIN049541, MIN076507, MIN091948, MIN049532, MIN049533, MIN007263, MIN049543, MIN049523, MIN049521, MIN049528, MIN049530, MIN076534, MIN076516, MIN049531, MIN008001, MIN076542, MIN076517, MIN076541, MIN076533, MIN…
50	GO:0046246	terpene biosynthetic process	biological processes	0.00107311	8	48	11.1122	0.49505	0.04455	1616	107744	MIN097180, MIN107019, MIN020501, MIN064663, MIN062195, MIN097181, MIN097178, MIN097179
51	GO:0043090	amino acid import	biological processes	2.02e-11	19	114	11.1122	1.17574	0.105806	1616	107744	MIN041556, MIN041557, MIN104300, MIN041572, MIN041554, MIN041562, MIN041569, MIN030270, MIN041565, MIN041560, MIN041571, MIN041558, MIN041573, MIN010541, MIN041570, MIN041559, MIN041555, MIN015995, MIN041567
52	GO:0045229	external encapsulating structure organization	biological processes	9.88e-131	191	1186	10.7374	11.8193	1.10076	1616	107744	MIN049542, MIN081161, MIN049529, MIN057346, MIN017853, MIN004744, MIN080736, MIN004724, MIN004733, MIN076514, MIN049540, MIN002877, MIN057332, MIN004742, MIN049524, MIN056525, MIN057338, MIN076507, MIN084803, MIN049532, MIN007263, MIN049523, MIN007120, MIN049191, MIN004716, MIN007118, MIN049530, MIN004734, MIN049366, MIN076516, MIN004726, MIN004746, MIN056578, MIN057335, MIN049531, MIN057316, MIN…
53	GO:0009690	cytokinin metabolic process	biological processes	3.89e-11	19	118	10.7355	1.17574	0.109519	1616	107744	MIN026595, MIN026590, MIN106006, MIN026587, MIN026586, MIN026589, MIN026592, MIN026581, MIN026583, MIN018243, MIN026594, MIN026584, MIN026585, MIN014094, MIN026582, MIN026593, MIN026591, MIN026588, MIN024265
54	GO:0090307	spindle assembly involved in mitosis	biological processes	0.0017402	8	51	10.4586	0.49505	0.0473344	1616	107744	MIN050609, MIN042986, MIN104303, MIN050613, MIN050610, MIN042983, MIN050612, MIN050611
55	GO:0009407	toxin catabolic process	biological processes	0.00894535	7	45	10.3714	0.433168	0.0417657	1616	107744	MIN045751, MIN023375, MIN045749, MIN023376, MIN008151, MIN023374, MIN045752
56	GO:0090487	secondary metabolite catabolic process	biological processes	0.00894535	7	45	10.3714	0.433168	0.0417657	1616	107744	MIN045751, MIN023375, MIN045749, MIN023376, MIN008151, MIN023374, MIN045752
57	GO:0010047	fruit dehiscence	biological processes	1.96e-20	34	225	10.0751	2.10396	0.208828	1616	107744	MIN076517, MIN076541, MIN076533, MIN076512, MIN076563, MIN076511, MIN076539, MIN076529, MIN076536, MIN076551, MIN076514, MIN076508, MIN076510, MIN076532, MIN076553, MIN076538, MIN076528, MIN076535, MIN076561, MIN076547, MIN076549, MIN076555, MIN076507, MIN106580, MIN076544, MIN076509, MIN076534, MIN076516, MIN076540, MIN076560, MIN076518, MIN031130, MIN076525, MIN076542
58	GO:0010232	vascular transport	biological processes	8.71e-06	12	83	9.63951	0.742574	0.0770345	1616	107744	MIN056549, MIN056539, MIN056533, MIN056525, MIN056545, MIN056573, MIN056578, MIN056514, MIN056569, MIN056523, MIN056537, MIN056581
59	GO:0010233	phloem transport	biological processes	8.71e-06	12	83	9.63951	0.742574	0.0770345	1616	107744	MIN056549, MIN056539, MIN056533, MIN056525, MIN056545, MIN056573, MIN056578, MIN056514, MIN056569, MIN056523, MIN056537, MIN056581
60	GO:0009698	phenylpropanoid metabolic process	biological processes	1.91e-68	110	762	9.62475	6.80693	0.707232	1616	107744	MIN057315, MIN081161, MIN007122, MIN004720, MIN104228, MIN007121, MIN081164, MIN057346, MIN004744, MIN004724, MIN004733, MIN057317, MIN081159, MIN002877, MIN002878, MIN057332, MIN004738, MIN052436, MIN004742, MIN107689, MIN004709, MIN004711, MIN057338, MIN057349, MIN007119, MIN057342, MIN057318, MIN057347, MIN007120, MIN004716, MIN007118, MIN007117, MIN004734, MIN004726, MIN081160, MIN004746, MIN…
61	GO:0048656	anther wall tapetum formation	biological processes	4.35e-05	11	77	9.52475	0.680693	0.0714657	1616	107744	MIN049189, MIN049185, MIN049191, MIN049192, MIN084808, MIN010295, MIN049188, MIN084814, MIN049187, MIN084804, MIN084803
62	GO:0048657	anther wall tapetum cell differentiation	biological processes	4.35e-05	11	77	9.52475	0.680693	0.0714657	1616	107744	MIN049189, MIN049185, MIN049191, MIN049192, MIN084808, MIN010295, MIN049188, MIN084814, MIN049187, MIN084804, MIN084803
63	GO:0009553	embryo sac development	biological processes	6.91e-70	113	791	9.52475	6.99257	0.734148	1616	107744	MIN080737, MIN060232, MIN056556, MIN056513, MIN047888, MIN056572, MIN056550, MIN056521, MIN060196, MIN019918, MIN080736, MIN060220, MIN060211, MIN102541, MIN056565, MIN056504, MIN060191, MIN056576, MIN060238, MIN060214, MIN056525, MIN060212, MIN080728, MIN056517, MIN060209, MIN056554, MIN056577, MIN060222, MIN060208, MIN056509, MIN047887, MIN060219, MIN060210, MIN060237, MIN060194, MIN107315, MIN…
64	GO:0010393	galacturonan metabolic process	biological processes	1.15e-39	66	465	9.4633	4.08416	0.431579	1616	107744	MIN049542, MIN049529, MIN049538, MIN056573, MIN076563, MIN076539, MIN049522, MIN076551, MIN076514, MIN049540, MIN049536, MIN076508, MIN049524, MIN076532, MIN049527, MIN019978, MIN049541, MIN076507, MIN091948, MIN049532, MIN049533, MIN049543, MIN049523, MIN049521, MIN049528, MIN049530, MIN076534, MIN076516, MIN056514, MIN049531, MIN076542, MIN076517, MIN076541, MIN076533, MIN076512, MIN076511, MIN…
65	GO:0045488	pectin metabolic process	biological processes	1.15e-39	66	465	9.4633	4.08416	0.431579	1616	107744	MIN049542, MIN049529, MIN049538, MIN056573, MIN076563, MIN076539, MIN049522, MIN076551, MIN076514, MIN049540, MIN049536, MIN076508, MIN049524, MIN076532, MIN049527, MIN019978, MIN049541, MIN076507, MIN091948, MIN049532, MIN049533, MIN049543, MIN049523, MIN049521, MIN049528, MIN049530, MIN076534, MIN076516, MIN056514, MIN049531, MIN076542, MIN076517, MIN076541, MIN076533, MIN076512, MIN076511, MIN…
66	GO:0006560	proline metabolic process	biological processes	0.000949311	9	64	9.37593	0.556931	0.0594001	1616	107744	MIN070506, MIN070512, MIN070516, MIN070507, MIN070515, MIN070513, MIN070514, MIN070511, MIN070510
67	GO:0048654	anther morphogenesis	biological processes	5.72e-05	11	79	9.28362	0.680693	0.0733219	1616	107744	MIN049189, MIN049185, MIN049191, MIN049192, MIN084808, MIN010295, MIN049188, MIN084814, MIN049187, MIN084804, MIN084803
68	GO:0048655	anther wall tapetum morphogenesis	biological processes	5.72e-05	11	79	9.28362	0.680693	0.0733219	1616	107744	MIN049189, MIN049185, MIN049191, MIN049192, MIN084808, MIN010295, MIN049188, MIN084814, MIN049187, MIN084804, MIN084803
69	GO:0009900	dehiscence	biological processes	3.12e-20	36	263	9.12638	2.22772	0.244097	1616	107744	MIN076517, MIN015924, MIN076541, MIN076533, MIN076512, MIN076563, MIN076511, MIN076539, MIN076529, MIN076536, MIN076551, MIN076514, MIN076508, MIN076510, MIN076532, MIN076553, MIN076538, MIN076528, MIN076535, MIN076561, MIN076547, MIN076507, MIN076549, MIN076555, MIN106580, MIN107075, MIN076544, MIN076509, MIN076534, MIN076516, MIN076540, MIN076518, MIN076560, MIN031130, MIN076525, MIN076542
70	GO:0000272	polysaccharide catabolic process	biological processes	3.06e-42	72	528	9.09181	4.45545	0.49005	1616	107744	MIN049542, MIN049529, MIN049538, MIN056573, MIN076563, MIN076539, MIN049522, MIN076551, MIN076514, MIN049540, MIN049536, MIN076508, MIN049524, MIN076532, MIN008000, MIN049527, MIN019978, MIN049541, MIN076507, MIN091948, MIN049532, MIN049533, MIN049543, MIN049523, MIN049521, MIN049528, MIN049530, MIN076534, MIN076516, MIN056514, MIN049531, MIN008001, MIN076542, MIN076517, MIN076541, MIN076533, MIN…
71	GO:0045143	homologous chromosome segregation	biological processes	1.67e-25	45	333	9.0099	2.78465	0.309066	1616	107744	MIN060232, MIN060206, MIN060196, MIN060220, MIN060211, MIN060184, MIN060181, MIN060191, MIN060238, MIN060214, MIN060212, MIN060209, MIN060222, MIN060208, MIN060236, MIN060185, MIN060235, MIN060199, MIN060219, MIN060210, MIN060237, MIN060228, MIN060194, MIN060183, MIN060218, MIN060182, MIN060227, MIN060234, MIN060197, MIN060233, MIN060190, MIN060175, MIN060192, MIN060187, MIN060202, MIN060188, MIN…
72	GO:0006857	oligopeptide transport	biological processes	8.51e-05	11	82	8.94397	0.680693	0.0761063	1616	107744	MIN014222, MIN007301, MIN029718, MIN011212, MIN011214, MIN029721, MIN014221, MIN011213, MIN014224, MIN007302, MIN014223
73	GO:0048455	stamen formation	biological processes	9.67e-05	11	83	8.83622	0.680693	0.0770345	1616	107744	MIN049189, MIN049185, MIN049191, MIN049192, MIN084808, MIN010295, MIN049188, MIN084814, MIN049187, MIN084804, MIN084803
74	GO:0009561	megagametogenesis	biological processes	3.88e-27	49	377	8.66576	3.03218	0.349903	1616	107744	MIN060232, MIN060206, MIN060196, MIN060220, MIN060211, MIN102541, MIN035849, MIN008594, MIN060184, MIN060181, MIN060191, MIN060238, MIN060214, MIN060212, MIN060209, MIN060222, MIN060208, MIN060236, MIN060185, MIN060235, MIN060199, MIN060219, MIN060210, MIN060237, MIN060228, MIN060194, MIN060183, MIN060218, MIN060182, MIN060227, MIN060234, MIN060197, MIN060233, MIN060190, MIN060175, MIN060192, MIN…
75	GO:0048653	anther development	biological processes	8.24e-29	52	402	8.6244	3.21782	0.373107	1616	107744	MIN076517, MIN015924, MIN076541, MIN049185, MIN076533, MIN010295, MIN049188, MIN076512, MIN076563, MIN076511, MIN076539, MIN049187, MIN076529, MIN076536, MIN076551, MIN076514, MIN076508, MIN076510, MIN049192, MIN056567, MIN076553, MIN076532, MIN076538, MIN076528, MIN076535, MIN076561, MIN076547, MIN076507, MIN076555, MIN076549, MIN084803, MIN104528, MIN049189, MIN106580, MIN107075, MIN049191, MIN…
76	GO:0015804	neutral amino acid transport	biological processes	0.000608132	10	79	8.43965	0.618812	0.0733219	1616	107744	MIN041556, MIN041572, MIN009391, MIN041554, MIN041562, MIN041559, MIN009390, MIN041565, MIN041567, MIN041571
77	GO:0006835	dicarboxylic acid transport	biological processes	1.79e-08	18	145	8.27668	1.11386	0.134578	1616	107744	MIN041556, MIN041557, MIN041572, MIN009391, MIN041554, MIN041562, MIN041569, MIN009390, MIN041565, MIN041560, MIN041571, MIN041558, MIN041573, MIN010541, MIN041570, MIN041559, MIN041555, MIN041567
78	GO:0042446	hormone biosynthetic process	biological processes	5.09e-14	28	229	8.15219	1.73267	0.212541	1616	107744	MIN026595, MIN049189, MIN027772, MIN026590, MIN049185, MIN026587, MIN049191, MIN026586, MIN049188, MIN017853, MIN030270, MIN026589, MIN026592, MIN049187, MIN026581, MIN026583, MIN026594, MIN072255, MIN026584, MIN049192, MIN026585, MIN014094, MIN072254, MIN026582, MIN026593, MIN026591, MIN026588, MIN024265
79	GO:0006568	tryptophan metabolic process	biological processes	0.00333181	9	74	8.10891	0.556931	0.0686813	1616	107744	MIN043471, MIN027772, MIN043474, MIN043475, MIN017853, MIN030270, MIN043473, MIN043476, MIN043472
80	GO:0006586	indolalkylamine metabolic process	biological processes	0.00333181	9	74	8.10891	0.556931	0.0686813	1616	107744	MIN043471, MIN027772, MIN043474, MIN043475, MIN017853, MIN030270, MIN043473, MIN043476, MIN043472
81	GO:0048229	gametophyte development	biological processes	1.91e-149	261	2158	8.06382	16.151	2.0029	1616	107744	MIN004744, MIN080736, MIN004733, MIN102541, MIN076514, MIN057332, MIN056509, MIN084803, MIN060194, MIN019683, MIN107315, MIN060183, MIN007120, MIN049191, MIN080732, MIN060227, MIN007118, MIN084814, MIN004734, MIN049366, MIN056505, MIN060190, MIN076516, MIN004726, MIN004746, MIN056548, MIN056538, MIN057335, MIN060205, MIN057316, MIN057313, MIN076533, MIN004730, MIN081165, MIN049187, MIN010949, MIN…
82	GO:0009555	pollen development	biological processes	1.95e-114	204	1701	7.99609	12.6238	1.57874	1616	107744	MIN081161, MIN047888, MIN015924, MIN060196, MIN057346, MIN004744, MIN019918, MIN004724, MIN060220, MIN060211, MIN004733, MIN102541, MIN076514, MIN002877, MIN057332, MIN004742, MIN060214, MIN060212, MIN060209, MIN057338, MIN076507, MIN084803, MIN060237, MIN060194, MIN019683, MIN060183, MIN007120, MIN049191, MIN004716, MIN084808, MIN060227, MIN007118, MIN084814, MIN004734, MIN060197, MIN049366, MIN…
83	GO:0048448	stamen morphogenesis	biological processes	0.00035605	11	94	7.80219	0.680693	0.0872438	1616	107744	MIN049189, MIN049185, MIN049191, MIN049192, MIN084808, MIN010295, MIN049188, MIN084814, MIN049187, MIN084804, MIN084803
84	GO:0016132	brassinosteroid biosynthetic process	biological processes	0.0200623	8	70	7.6198	0.49505	0.0649688	1616	107744	MIN049189, MIN072254, MIN072255, MIN049187, MIN049185, MIN049191, MIN049192, MIN049188
85	GO:0055046	microgametogenesis	biological processes	1.09e-14	31	275	7.5159	1.91832	0.255235	1616	107744	MIN076517, MIN076541, MIN076533, MIN076544, MIN076512, MIN076563, MIN076511, MIN076539, MIN076529, MIN076536, MIN076534, MIN076551, MIN076509, MIN076514, MIN076516, MIN076508, MIN076540, MIN076510, MIN076532, MIN076553, MIN076528, MIN076518, MIN076560, MIN076535, MIN076547, MIN076561, MIN076549, MIN076555, MIN076507, MIN076525, MIN076542
86	GO:0015802	basic amino acid transport	biological processes	2.82e-08	19	169	7.49581	1.17574	0.156853	1616	107744	MIN041556, MIN041557, MIN041572, MIN009391, MIN041554, MIN041562, MIN041569, MIN009390, MIN041565, MIN105388, MIN041560, MIN041571, MIN041558, MIN041573, MIN010541, MIN041570, MIN041559, MIN041555, MIN041567
87	GO:0042762	regulation of sulfur metabolic process	biological processes	0.000197045	12	109	7.34018	0.742574	0.101166	1616	107744	MIN052448, MIN065415, MIN032653, MIN065416, MIN032654, MIN103243, MIN065408, MIN065409, MIN025962, MIN025195, MIN065410, MIN065414
88	GO:0048443	stamen development	biological processes	2.09e-26	55	512	7.16217	3.40347	0.4752	1616	107744	MIN076517, MIN015924, MIN076541, MIN049185, MIN076533, MIN010295, MIN049188, MIN076512, MIN076563, MIN076511, MIN076539, MIN049187, MIN076529, MIN076536, MIN076551, MIN076514, MIN052441, MIN076508, MIN076510, MIN049192, MIN056567, MIN076553, MIN076532, MIN076538, MIN076528, MIN076535, MIN076561, MIN076547, MIN076507, MIN076555, MIN076549, MIN084803, MIN104528, MIN049189, MIN106580, MIN107075, MIN…
89	GO:0048466	androecium development	biological processes	2.09e-26	55	512	7.16217	3.40347	0.4752	1616	107744	MIN076517, MIN015924, MIN076541, MIN049185, MIN076533, MIN010295, MIN049188, MIN076512, MIN076563, MIN076511, MIN076539, MIN049187, MIN076529, MIN076536, MIN076551, MIN076514, MIN052441, MIN076508, MIN076510, MIN049192, MIN056567, MIN076553, MIN076532, MIN076538, MIN076528, MIN076535, MIN076561, MIN076547, MIN076507, MIN076555, MIN076549, MIN084803, MIN104528, MIN049189, MIN106580, MIN107075, MIN…
90	GO:0019748	secondary metabolic process	biological processes	1.73e-60	123	1176	6.97348	7.61139	1.09148	1616	107744	MIN057315, MIN081161, MIN007122, MIN004720, MIN008151, MIN104228, MIN007121, MIN081164, MIN057346, MIN017853, MIN004744, MIN004724, MIN004733, MIN057317, MIN081159, MIN002877, MIN002878, MIN057332, MIN004738, MIN052436, MIN004742, MIN107689, MIN004709, MIN004711, MIN057338, MIN057349, MIN007119, MIN045749, MIN057342, MIN057318, MIN057347, MIN007120, MIN004716, MIN007118, MIN007117, MIN107019, MIN…
91	GO:0006323	DNA packaging	biological processes	8.67e-24	51	488	6.9679	3.15594	0.452925	1616	107744	MIN060232, MIN042983, MIN060206, MIN036259, MIN060196, MIN060220, MIN060211, MIN036261, MIN060184, MIN060181, MIN060191, MIN060238, MIN060214, MIN060212, MIN060209, MIN006937, MIN060222, MIN060208, MIN060236, MIN060185, MIN060235, MIN060199, MIN060219, MIN060210, MIN060237, MIN060228, MIN060194, MIN060183, MIN060218, MIN060182, MIN036264, MIN060227, MIN060234, MIN060197, MIN060233, MIN060190, MIN…
92	GO:0006537	glutamate biosynthetic process	biological processes	0.0142815	9	88	6.81886	0.556931	0.0816751	1616	107744	MIN070506, MIN070512, MIN070516, MIN070507, MIN070515, MIN070513, MIN070514, MIN070511, MIN070510
93	GO:0048658	anther wall tapetum development	biological processes	0.000520144	12	119	6.72335	0.742574	0.110447	1616	107744	MIN049189, MIN049185, MIN049191, MIN049192, MIN084808, MIN010295, MIN049188, MIN084814, MIN049187, MIN084804, MIN084803, MIN104528
94	GO:0032507	maintenance of protein location in cell	biological processes	8.87e-23	51	513	6.62834	3.15594	0.476129	1616	107744	MIN060232, MIN060206, MIN060196, MIN060220, MIN060211, MIN049170, MIN060184, MIN060181, MIN060191, MIN060238, MIN060214, MIN060212, MIN060209, MIN060222, MIN060208, MIN060236, MIN060185, MIN060235, MIN060199, MIN060219, MIN060210, MIN060237, MIN060228, MIN060194, MIN060183, MIN060218, MIN049168, MIN060182, MIN060227, MIN049171, MIN060234, MIN060197, MIN060233, MIN049166, MIN060190, MIN049173, MIN…
95	GO:0070192	chromosome organization involved in meiosis	biological processes	2.77e-21	48	484	6.61222	2.9703	0.449213	1616	107744	MIN060232, MIN060206, MIN036259, MIN060196, MIN060220, MIN060211, MIN036261, MIN060184, MIN060181, MIN060191, MIN060238, MIN060214, MIN060212, MIN060209, MIN060222, MIN060208, MIN060236, MIN060185, MIN060235, MIN060199, MIN060219, MIN060210, MIN060237, MIN060228, MIN060194, MIN060183, MIN060218, MIN060182, MIN036264, MIN060227, MIN060234, MIN060197, MIN060233, MIN060190, MIN060175, MIN060192, MIN…
96	GO:0009699	phenylpropanoid biosynthetic process	biological processes	1.45e-24	55	557	6.58354	3.40347	0.516966	1616	107744	MIN057315, MIN052439, MIN028165, MIN057314, MIN057327, MIN002879, MIN104228, MIN057336, MIN002883, MIN057346, MIN057345, MIN057321, MIN057317, MIN057331, MIN002877, MIN002878, MIN057332, MIN052436, MIN107689, MIN028163, MIN057338, MIN057326, MIN057329, MIN057344, MIN057349, MIN000703, MIN057350, MIN014604, MIN057334, MIN057342, MIN057322, MIN057343, MIN057328, MIN057318, MIN057347, MIN057333, MIN…
97	GO:0045185	maintenance of protein location	biological processes	3.99e-22	51	530	6.41573	3.15594	0.491907	1616	107744	MIN060232, MIN060206, MIN060196, MIN060220, MIN060211, MIN049170, MIN060184, MIN060181, MIN060191, MIN060238, MIN060214, MIN060212, MIN060209, MIN060222, MIN060208, MIN060236, MIN060185, MIN060235, MIN060199, MIN060219, MIN060210, MIN060237, MIN060228, MIN060194, MIN060183, MIN060218, MIN049168, MIN060182, MIN060227, MIN049171, MIN060234, MIN060197, MIN060233, MIN049166, MIN060190, MIN049173, MIN…
98	GO:0071555	cell wall organization	biological processes	1.04e-36	82	854	6.40188	5.07426	0.79262	1616	107744	MIN049542, MIN049529, MIN089658, MIN049538, MIN017853, MIN076563, MIN080736, MIN076539, MIN049522, MIN076551, MIN076514, MIN049540, MIN049536, MIN076508, MIN049524, MIN056525, MIN076532, MIN008000, MIN049527, MIN049541, MIN076507, MIN091948, MIN056569, MIN049532, MIN049533, MIN007263, MIN056549, MIN049543, MIN049523, MIN049521, MIN049528, MIN049530, MIN076534, MIN076516, MIN056578, MIN049531, MIN…
99	GO:0051651	maintenance of location in cell	biological processes	2.6e-22	52	548	6.32666	3.21782	0.508613	1616	107744	MIN060232, MIN060206, MIN060196, MIN060220, MIN060211, MIN049170, MIN060184, MIN060181, MIN060191, MIN060238, MIN060214, MIN060212, MIN060209, MIN060222, MIN060208, MIN060236, MIN060185, MIN060235, MIN060199, MIN060219, MIN060210, MIN060237, MIN060228, MIN060194, MIN060183, MIN060218, MIN049168, MIN060182, MIN060227, MIN049171, MIN060234, MIN060197, MIN060233, MIN049166, MIN060190, MIN049173, MIN…
100	GO:0015833	peptide transport	biological processes	0.00300382	11	116	6.32247	0.680693	0.107663	1616	107744	MIN014222, MIN007301, MIN029718, MIN011212, MIN011214, MIN029721, MIN014221, MIN011213, MIN014224, MIN007302, MIN014223
101	GO:0045132	meiotic chromosome segregation	biological processes	8.23e-19	45	481	6.23762	2.78465	0.446429	1616	107744	MIN060232, MIN060206, MIN060196, MIN060220, MIN060211, MIN060184, MIN060181, MIN060191, MIN060238, MIN060214, MIN060212, MIN060209, MIN060222, MIN060208, MIN060236, MIN060185, MIN060235, MIN060199, MIN060219, MIN060210, MIN060237, MIN060228, MIN060194, MIN060183, MIN060218, MIN060182, MIN060227, MIN060234, MIN060197, MIN060233, MIN060190, MIN060175, MIN060192, MIN060187, MIN060202, MIN060188, MIN…
102	GO:0009838	abscission	biological processes	4.72e-15	37	398	6.19827	2.2896	0.369394	1616	107744	MIN076517, MIN076541, MIN076533, MIN076512, MIN076563, MIN076511, MIN076539, MIN076529, MIN076536, MIN076551, MIN076514, MIN043314, MIN076508, MIN076510, MIN076532, MIN076553, MIN076538, MIN076528, MIN076535, MIN076561, MIN076547, MIN105234, MIN076549, MIN076555, MIN076507, MIN106580, MIN076544, MIN043313, MIN076509, MIN076534, MIN076516, MIN076540, MIN076560, MIN076518, MIN031130, MIN076525, MIN…
103	GO:0007131	reciprocal meiotic recombination	biological processes	1.28e-19	48	529	6.04975	2.9703	0.490979	1616	107744	MIN060232, MIN060206, MIN000013, MIN060196, MIN060220, MIN060211, MIN000012, MIN060184, MIN060181, MIN060191, MIN060238, MIN060214, MIN060212, MIN060209, MIN060222, MIN060208, MIN060236, MIN060185, MIN060235, MIN060199, MIN060219, MIN060210, MIN060237, MIN060228, MIN060194, MIN060183, MIN060218, MIN060182, MIN060227, MIN060234, MIN060197, MIN060233, MIN060190, MIN060175, MIN060192, MIN060187, MIN…
104	GO:0035825	reciprocal DNA recombination	biological processes	1.28e-19	48	529	6.04975	2.9703	0.490979	1616	107744	MIN060232, MIN060206, MIN000013, MIN060196, MIN060220, MIN060211, MIN000012, MIN060184, MIN060181, MIN060191, MIN060238, MIN060214, MIN060212, MIN060209, MIN060222, MIN060208, MIN060236, MIN060185, MIN060235, MIN060199, MIN060219, MIN060210, MIN060237, MIN060228, MIN060194, MIN060183, MIN060218, MIN060182, MIN060227, MIN060234, MIN060197, MIN060233, MIN060190, MIN060175, MIN060192, MIN060187, MIN…
105	GO:0042886	amide transport	biological processes	0.00851865	11	129	5.68532	0.680693	0.119728	1616	107744	MIN014222, MIN007301, MIN029718, MIN011212, MIN011214, MIN029721, MIN014221, MIN011213, MIN014224, MIN007302, MIN014223
106	GO:0018105	peptidyl-serine phosphorylation	biological processes	0.0046612	12	146	5.47999	0.742574	0.135506	1616	107744	MIN104303, MIN050613, MIN050610, MIN049168, MIN050612, MIN013665, MIN049171, MIN050609, MIN049170, MIN049166, MIN049173, MIN050611
107	GO:0016131	brassinosteroid metabolic process	biological processes	0.0053743	12	148	5.40594	0.742574	0.137363	1616	107744	MIN049189, MIN072255, MIN043518, MIN049185, MIN049191, MIN049192, MIN003813, MIN049188, MIN072254, MIN043519, MIN049187, MIN103046
108	GO:0018209	peptidyl-serine modification	biological processes	0.00709449	12	152	5.26368	0.742574	0.141075	1616	107744	MIN104303, MIN050613, MIN050610, MIN049168, MIN050612, MIN013665, MIN049171, MIN050609, MIN049170, MIN049166, MIN049173, MIN050611
109	GO:0009646	response to absence of light	biological processes	0.00330773	13	167	5.19013	0.804455	0.154997	1616	107744	MIN049189, MIN007263, MIN072255, MIN013564, MIN028415, MIN049185, MIN023497, MIN049191, MIN049192, MIN049188, MIN072254, MIN049187, MIN058119
110	GO:0007127	meiosis I	biological processes	3.82e-16	48	641	4.99269	2.9703	0.594929	1616	107744	MIN060232, MIN060206, MIN000013, MIN060196, MIN060220, MIN060211, MIN000012, MIN060184, MIN060181, MIN060191, MIN060238, MIN060214, MIN060212, MIN060209, MIN060222, MIN060208, MIN060236, MIN060185, MIN060235, MIN060199, MIN060219, MIN060210, MIN060237, MIN060228, MIN060194, MIN060183, MIN060218, MIN060182, MIN060227, MIN060234, MIN060197, MIN060233, MIN060190, MIN060175, MIN060192, MIN060187, MIN…
111	GO:0010268	brassinosteroid homeostasis	biological processes	0.031609	11	148	4.95545	0.680693	0.137363	1616	107744	MIN049189, MIN072255, MIN043518, MIN049185, MIN049191, MIN049192, MIN049188, MIN072254, MIN043519, MIN049187, MIN084803
112	GO:0010103	stomatal complex morphogenesis	biological processes	3.19e-05	19	256	4.94841	1.17574	0.2376	1616	107744	MIN080737, MIN056549, MIN080747, MIN080732, MIN084808, MIN080736, MIN084814, MIN084804, MIN080749, MIN029241, MIN018243, MIN056525, MIN080728, MIN056495, MIN056578, MIN056498, MIN080727, MIN080725, MIN056569
113	GO:0051235	maintenance of location	biological processes	4.53e-18	54	733	4.91181	3.34158	0.680316	1616	107744	MIN060232, MIN047908, MIN060206, MIN060196, MIN060220, MIN060211, MIN049170, MIN060184, MIN060181, MIN060191, MIN107689, MIN060238, MIN060214, MIN060212, MIN060209, MIN060222, MIN060208, MIN060236, MIN060185, MIN060235, MIN060199, MIN060219, MIN060210, MIN060237, MIN060228, MIN060194, MIN060183, MIN060218, MIN049168, MIN060182, MIN060227, MIN049171, MIN060234, MIN060197, MIN060233, MIN049166, MIN…
114	GO:0071103	DNA conformation change	biological processes	1.05e-18	56	764	4.88705	3.46535	0.709088	1616	107744	MIN060232, MIN042983, MIN060206, MIN036343, MIN036259, MIN060196, MIN060220, MIN060211, MIN006848, MIN036261, MIN060184, MIN060181, MIN060191, MIN060238, MIN060214, MIN060212, MIN060209, MIN006937, MIN060222, MIN060208, MIN036345, MIN060236, MIN060185, MIN060235, MIN064548, MIN060199, MIN060219, MIN060210, MIN060237, MIN060228, MIN060194, MIN060183, MIN060218, MIN060182, MIN036264, MIN060227, MIN…
115	GO:0009664	plant-type cell wall organization	biological processes	7.92e-13	40	546	4.88449	2.47525	0.506757	1616	107744	MIN076517, MIN076541, MIN076533, MIN076512, MIN076563, MIN080736, MIN076511, MIN076539, MIN076529, MIN076536, MIN076551, MIN076514, MIN076508, MIN076510, MIN056525, MIN076532, MIN076553, MIN076538, MIN076528, MIN076535, MIN076561, MIN076547, MIN076507, MIN076555, MIN076549, MIN056569, MIN016342, MIN106580, MIN056549, MIN076544, MIN076534, MIN076509, MIN076516, MIN076540, MIN076518, MIN056578, MIN…
116	GO:0034754	cellular hormone metabolic process	biological processes	2.9e-05	20	282	4.7286	1.23762	0.261732	1616	107744	MIN026595, MIN026590, MIN106006, MIN026587, MIN026586, MIN017853, MIN026589, MIN026592, MIN026581, MIN026583, MIN018243, MIN026594, MIN026584, MIN026585, MIN014094, MIN026582, MIN026593, MIN026591, MIN026588, MIN024265
117	GO:0044550	secondary metabolite biosynthetic process	biological processes	2.27e-18	59	861	4.56878	3.65099	0.799116	1616	107744	MIN057315, MIN052439, MIN028165, MIN057314, MIN057327, MIN002879, MIN104228, MIN057336, MIN002883, MIN057346, MIN017853, MIN057345, MIN057321, MIN057317, MIN057331, MIN002877, MIN002878, MIN057332, MIN052436, MIN107689, MIN028163, MIN057338, MIN057326, MIN057344, MIN057329, MIN057349, MIN000703, MIN057350, MIN014604, MIN057334, MIN057342, MIN057322, MIN057343, MIN057328, MIN057318, MIN057347, MIN…
118	GO:0016052	carbohydrate catabolic process	biological processes	1.26e-23	76	1134	4.4684	4.70297	1.05249	1616	107744	MIN049542, MIN049529, MIN049538, MIN056573, MIN034420, MIN076563, MIN076539, MIN049522, MIN076551, MIN076514, MIN049540, MIN049536, MIN076508, MIN049524, MIN076532, MIN008000, MIN049527, MIN019978, MIN049541, MIN076507, MIN091948, MIN049532, MIN049533, MIN049543, MIN049523, MIN049521, MIN049528, MIN049530, MIN076534, MIN076516, MIN056514, MIN049531, MIN008001, MIN076542, MIN076517, MIN076541, MIN…
119	GO:0016128	phytosteroid metabolic process	biological processes	0.0181197	13	195	4.44488	0.804455	0.180985	1616	107744	MIN049189, MIN072255, MIN043518, MIN049185, MIN049191, MIN049192, MIN003813, MIN049188, MIN072254, MIN014077, MIN043519, MIN049187, MIN103046
120	GO:0000910	cytokinesis	biological processes	1.13e-16	56	845	4.41858	3.46535	0.784266	1616	107744	MIN060232, MIN042983, MIN060206, MIN060196, MIN008142, MIN060220, MIN060211, MIN060184, MIN019152, MIN060181, MIN060191, MIN060238, MIN105709, MIN060214, MIN060212, MIN060209, MIN105234, MIN060222, MIN060208, MIN060236, MIN060185, MIN060235, MIN060199, MIN060219, MIN060210, MIN060237, MIN060228, MIN060194, MIN060183, MIN060218, MIN060182, MIN019155, MIN060227, MIN060234, MIN000343, MIN019154, MIN…
121	GO:0010227	floral organ abscission	biological processes	0.000469322	18	274	4.38	1.11386	0.254307	1616	107744	MIN106580, MIN076541, MIN076533, MIN076544, MIN076563, MIN076511, MIN043313, MIN076536, MIN043314, MIN076532, MIN076528, MIN076538, MIN076547, MIN076549, MIN076555, MIN031130, MIN076525, MIN076542
122	GO:0006302	double-strand break repair	biological processes	1.11e-14	51	784	4.33716	3.15594	0.727651	1616	107744	MIN060232, MIN060206, MIN060196, MIN060220, MIN060211, MIN060764, MIN060184, MIN060181, MIN060191, MIN060238, MIN060214, MIN022474, MIN060212, MIN060209, MIN060222, MIN060208, MIN060236, MIN060185, MIN060235, MIN064548, MIN060199, MIN060219, MIN060210, MIN060237, MIN060228, MIN060194, MIN060183, MIN060218, MIN060182, MIN060763, MIN060227, MIN060234, MIN060197, MIN060233, MIN060190, MIN060175, MIN…
123	GO:0042445	hormone metabolic process	biological processes	4.81e-11	41	648	4.21852	2.53713	0.601426	1616	107744	MIN026595, MIN026590, MIN106006, MIN049185, MIN003813, MIN049188, MIN017853, MIN026589, MIN049187, MIN026581, MIN072137, MIN026594, MIN072255, MIN043518, MIN026584, MIN099649, MIN049192, MIN014094, MIN026582, MIN072254, MIN072133, MIN103046, MIN026588, MIN049189, MIN027772, MIN026587, MIN049191, MIN072131, MIN030270, MIN026586, MIN026592, MIN026583, MIN018243, MIN026585, MIN099648, MIN043519, MIN…
124	GO:0048646	anatomical structure formation involved in morphogenesis	biological processes	5.2e-40	133	2120	4.1828	8.2302	1.96763	1616	107744	MIN081161, MIN057346, MIN004744, MIN004724, MIN015760, MIN004733, MIN002877, MIN057332, MIN004742, MIN105709, MIN057338, MIN056498, MIN084803, MIN007120, MIN049191, MIN004716, MIN084808, MIN007118, MIN064578, MIN084814, MIN004734, MIN049366, MIN004726, MIN004746, MIN057335, MIN057316, MIN057313, MIN004721, MIN007126, MIN057314, MIN049185, MIN004730, MIN081165, MIN015761, MIN049187, MIN057331, MIN…
125	GO:0010305	leaf vascular tissue pattern formation	biological processes	0.0202623	14	227	4.11201	0.866337	0.210685	1616	107744	MIN056549, MIN056539, MIN056533, MIN056525, MIN106721, MIN017618, MIN056545, MIN056573, MIN056578, MIN056514, MIN056569, MIN056523, MIN056537, MIN056581
126	GO:0006865	amino acid transport	biological processes	2.48e-05	25	428	3.89447	1.54703	0.397238	1616	107744	MIN041556, MIN041557, MIN104300, MIN041572, MIN009391, MIN083922, MIN083923, MIN041554, MIN041562, MIN041569, MIN030270, MIN009390, MIN041565, MIN105388, MIN041560, MIN041571, MIN041558, MIN041573, MIN010541, MIN041570, MIN041559, MIN041555, MIN015995, MIN041567, MIN013792
127	GO:0022412	cellular process involved in reproduction in multicellular organism	biological processes	3.85e-08	35	602	3.87635	2.16584	0.558732	1616	107744	MIN076517, MIN076541, MIN076533, MIN042983, MIN052079, MIN052078, MIN076512, MIN076563, MIN076511, MIN076539, MIN076529, MIN076536, MIN076551, MIN076514, MIN076508, MIN019590, MIN076510, MIN076532, MIN076553, MIN076528, MIN076535, MIN076561, MIN076547, MIN076507, MIN076549, MIN076555, MIN076544, MIN076509, MIN076534, MIN076516, MIN076540, MIN076560, MIN076518, MIN076525, MIN076542
128	GO:0009308	amine metabolic process	biological processes	1.91e-07	33	574	3.83313	2.04208	0.532744	1616	107744	MIN026595, MIN026590, MIN106006, MIN043474, MIN043475, MIN017853, MIN026589, MIN043473, MIN026581, MIN026594, MIN026584, MIN014094, MIN105675, MIN026582, MIN043476, MIN026588, MIN043471, MIN027772, MIN026587, MIN103704, MIN030270, MIN103243, MIN026586, MIN026592, MIN043472, MIN026583, MIN018243, MIN101857, MIN104340, MIN026585, MIN026593, MIN026591, MIN024265
129	GO:0022411	cellular component disassembly	biological processes	6.89e-09	39	691	3.76304	2.41337	0.641335	1616	107744	MIN076517, MIN076541, MIN076533, MIN076512, MIN076563, MIN076511, MIN076539, MIN076529, MIN076536, MIN076551, MIN076514, MIN019152, MIN076508, MIN019590, MIN076510, MIN076553, MIN076532, MIN076538, MIN006937, MIN076528, MIN076535, MIN076561, MIN076547, MIN076507, MIN076555, MIN076549, MIN106580, MIN076544, MIN019155, MIN019154, MIN076534, MIN076509, MIN076516, MIN076540, MIN076518, MIN076560, MIN…
130	GO:0009624	response to nematode	biological processes	1.07e-07	35	625	3.7337	2.16584	0.580079	1616	107744	MIN047888, MIN041557, MIN047349, MIN104228, MIN014221, MIN011213, MIN041569, MIN008338, MIN041565, MIN014224, MIN041560, MIN090088, MIN041558, MIN011212, MIN105709, MIN041573, MIN011214, MIN041570, MIN041555, MIN047887, MIN041556, MIN014222, MIN041572, MIN041554, MIN041562, MIN041571, MIN009051, MIN014653, MIN075636, MIN010541, MIN041559, MIN041567, MIN008001, MIN090090, MIN014223
131	GO:0021700	developmental maturation	biological processes	3.88e-13	58	1081	3.57729	3.58911	1.0033	1616	107744	MIN029377, MIN076517, MIN047888, MIN076541, MIN076533, MIN091936, MIN076512, MIN076563, MIN076511, MIN076539, MIN102673, MIN029376, MIN076529, MIN076536, MIN062216, MIN014056, MIN076551, MIN076514, MIN015971, MIN076508, MIN076510, MIN062211, MIN001957, MIN076553, MIN076532, MIN076538, MIN076528, MIN076535, MIN076561, MIN076547, MIN019978, MIN019980, MIN105675, MIN012296, MIN076507, MIN076555, MIN…
132	GO:0005976	polysaccharide metabolic process	biological processes	8.62e-18	78	1485	3.50203	4.82673	1.37827	1616	107744	MIN049542, MIN049529, MIN049538, MIN056573, MIN076563, MIN076539, MIN049522, MIN076551, MIN076514, MIN049540, MIN049536, MIN076508, MIN049524, MIN018374, MIN076532, MIN008000, MIN049527, MIN019978, MIN049541, MIN076507, MIN018373, MIN091948, MIN049532, MIN049533, MIN049543, MIN049523, MIN049521, MIN049528, MIN049530, MIN076534, MIN076516, MIN023029, MIN056514, MIN049531, MIN008001, MIN018376, MIN…
133	GO:0010101	post-embryonic root morphogenesis	biological processes	0.00223111	21	403	3.47429	1.2995	0.374035	1616	107744	MIN056518, MIN056550, MIN056573, MIN056542, MIN015761, MIN015760, MIN056560, MIN056511, MIN015759, MIN056576, MIN056531, MIN056526, MIN056583, MIN056514, MIN056546, MIN015758, MIN056527, MIN056523, MIN056571, MIN104207, MIN056553
134	GO:0010102	lateral root morphogenesis	biological processes	0.00223111	21	403	3.47429	1.2995	0.374035	1616	107744	MIN056518, MIN056550, MIN056573, MIN056542, MIN015761, MIN015760, MIN056560, MIN056511, MIN015759, MIN056576, MIN056531, MIN056526, MIN056583, MIN056514, MIN056546, MIN015758, MIN056527, MIN056523, MIN056571, MIN104207, MIN056553
135	GO:0048438	floral whorl development	biological processes	1.18e-15	71	1373	3.44778	4.39356	1.27432	1616	107744	MIN080737, MIN015924, MIN010295, MIN076563, MIN080736, MIN076539, MIN076551, MIN076514, MIN052441, MIN076508, MIN049192, MIN056525, MIN080728, MIN076532, MIN076507, MIN084803, MIN102907, MIN056549, MIN107075, MIN049191, MIN080732, MIN084808, MIN083922, MIN104772, MIN084814, MIN084804, MIN076534, MIN076516, MIN052440, MIN076542, MIN080747, MIN076517, MIN076541, MIN076533, MIN049185, MIN007963, MIN…
136	GO:0010374	stomatal complex development	biological processes	0.0118324	19	378	3.3513	1.17574	0.350832	1616	107744	MIN080737, MIN056549, MIN080747, MIN080732, MIN084808, MIN080736, MIN084814, MIN084804, MIN080749, MIN029241, MIN018243, MIN056525, MIN080728, MIN056495, MIN056578, MIN056498, MIN080727, MIN080725, MIN056569
137	GO:0048437	floral organ development	biological processes	4.34e-15	74	1512	3.26311	4.57921	1.40333	1616	107744	MIN080737, MIN015924, MIN010295, MIN076563, MIN080736, MIN076539, MIN102541, MIN076551, MIN076514, MIN052441, MIN043314, MIN076508, MIN049192, MIN056525, MIN080728, MIN076532, MIN076507, MIN084803, MIN102907, MIN056549, MIN107075, MIN049191, MIN080732, MIN084808, MIN083922, MIN104772, MIN084814, MIN084804, MIN076534, MIN076516, MIN052440, MIN076542, MIN080747, MIN076517, MIN076541, MIN076533, MIN…
138	GO:0009411	response to UV	biological processes	2.13e-07	41	846	3.23121	2.53713	0.785195	1616	107744	MIN081161, MIN007122, MIN007126, MIN049185, MIN081165, MIN007121, MIN081164, MIN049188, MIN004744, MIN049187, MIN004733, MIN081159, MIN004725, MIN004736, MIN016119, MIN031920, MIN049192, MIN004711, MIN004741, MIN007119, MIN103046, MIN084803, MIN094528, MIN004718, MIN049189, MIN007120, MIN049191, MIN007118, MIN007117, MIN004722, MIN007124, MIN081156, MIN081160, MIN104303, MIN081158, MIN075636, MIN…
139	GO:0032989	cellular component morphogenesis	biological processes	7.05e-35	161	3337	3.21678	9.96287	3.09716	1616	107744	MIN049542, MIN081161, MIN049529, MIN054044, MIN073952, MIN057346, MIN004744, MIN004724, MIN004733, MIN052441, MIN002877, MIN057332, MIN004742, MIN057338, MIN056498, MIN105264, MIN084803, MIN049523, MIN007120, MIN049191, MIN004716, MIN007483, MIN007118, MIN004734, MIN049366, MIN073957, MIN004726, MIN004746, MIN014653, MIN057335, MIN049531, MIN025195, MIN057316, MIN057313, MIN004721, MIN052439, MIN…
140	GO:0071554	cell wall organization or biogenesis	biological processes	5.15e-18	89	1854	3.2006	5.50743	1.72075	1616	107744	MIN049542, MIN049529, MIN089658, MIN054044, MIN049538, MIN017853, MIN076563, MIN080736, MIN076539, MIN049522, MIN076551, MIN076514, MIN049540, MIN049536, MIN007871, MIN076508, MIN049524, MIN056525, MIN076532, MIN008000, MIN049527, MIN049541, MIN076507, MIN091948, MIN056569, MIN049532, MIN049533, MIN007263, MIN056549, MIN049543, MIN049523, MIN049521, MIN049528, MIN049530, MIN076534, MIN007872, MIN…
141	GO:0007059	chromosome segregation	biological processes	4.76e-09	49	1021	3.19979	3.03218	0.947617	1616	107744	MIN060232, MIN060206, MIN036259, MIN060196, MIN060220, MIN060211, MIN036261, MIN060184, MIN060181, MIN060191, MIN060238, MIN060214, MIN060212, MIN060209, MIN060222, MIN060208, MIN060236, MIN060185, MIN060235, MIN060199, MIN060219, MIN060210, MIN060237, MIN060228, MIN060194, MIN060183, MIN060218, MIN060182, MIN036264, MIN060227, MIN060234, MIN060197, MIN060233, MIN060190, MIN072426, MIN060175, MIN…
142	GO:0009741	response to brassinosteroid	biological processes	0.000492777	27	571	3.15268	1.67079	0.52996	1616	107744	MIN049189, MIN056549, MIN056533, MIN049185, MIN049191, MIN056573, MIN049188, MIN091949, MIN049187, MIN016406, MIN056537, MIN056581, MIN056539, MIN043518, MIN049192, MIN056525, MIN056545, MIN056514, MIN056578, MIN012296, MIN044715, MIN072254, MIN091948, MIN044716, MIN084803, MIN056569, MIN056523
143	GO:0007067	mitosis	biological processes	3.11e-12	65	1380	3.14041	4.02228	1.28081	1616	107744	MIN060232, MIN026702, MIN036259, MIN060196, MIN060220, MIN060211, MIN036261, MIN060191, MIN026701, MIN060238, MIN105709, MIN060214, MIN060212, MIN060209, MIN050612, MIN056495, MIN042986, MIN060222, MIN060208, MIN056498, MIN060219, MIN060210, MIN060237, MIN060194, MIN060183, MIN050613, MIN060182, MIN007483, MIN060227, MIN060234, MIN060197, MIN060190, MIN060192, MIN104303, MIN060215, MIN060177, MIN…
144	GO:0000280	nuclear division	biological processes	3.69e-12	65	1385	3.12907	4.02228	1.28545	1616	107744	MIN060232, MIN026702, MIN036259, MIN060196, MIN060220, MIN060211, MIN036261, MIN060191, MIN026701, MIN060238, MIN105709, MIN060214, MIN060212, MIN060209, MIN050612, MIN056495, MIN042986, MIN060222, MIN060208, MIN056498, MIN060219, MIN060210, MIN060237, MIN060194, MIN060183, MIN050613, MIN060182, MIN007483, MIN060227, MIN060234, MIN060197, MIN060190, MIN060192, MIN104303, MIN060215, MIN060177, MIN…
145	GO:0007126	meiosis	biological processes	5.14e-10	56	1207	3.09337	3.46535	1.12025	1616	107744	MIN060232, MIN060206, MIN000013, MIN036259, MIN060196, MIN010295, MIN060220, MIN060211, MIN000012, MIN036261, MIN060184, MIN060181, MIN060191, MIN060238, MIN060214, MIN022474, MIN060212, MIN060209, MIN060222, MIN060208, MIN060236, MIN060185, MIN060235, MIN060199, MIN060219, MIN060210, MIN060237, MIN060228, MIN060194, MIN060183, MIN060218, MIN060182, MIN036264, MIN084808, MIN060227, MIN084814, MIN…
146	GO:0000226	microtubule cytoskeleton organization	biological processes	1.99e-10	58	1251	3.09117	3.58911	1.16109	1616	107744	MIN060232, MIN042983, MIN060206, MIN060196, MIN060220, MIN060211, MIN050611, MIN060184, MIN060181, MIN060191, MIN072255, MIN060238, MIN105709, MIN060214, MIN060212, MIN060209, MIN050612, MIN050609, MIN072254, MIN042986, MIN060222, MIN060208, MIN060236, MIN060185, MIN060235, MIN060199, MIN060219, MIN060210, MIN060237, MIN060228, MIN060194, MIN060183, MIN060218, MIN050613, MIN050610, MIN060182, MIN…
147	GO:0006915	apoptotic process	biological processes	2.84e-11	63	1374	3.05707	3.89851	1.27525	1616	107744	MIN060232, MIN060206, MIN070515, MIN060196, MIN060220, MIN060211, MIN060184, MIN045008, MIN060181, MIN060191, MIN043314, MIN019590, MIN060238, MIN060214, MIN060212, MIN060209, MIN045012, MIN060222, MIN060208, MIN070514, MIN060236, MIN060185, MIN060235, MIN060199, MIN060219, MIN060210, MIN060237, MIN060228, MIN060194, MIN009726, MIN060183, MIN070512, MIN045009, MIN060218, MIN060182, MIN060227, MIN…
148	GO:0048569	post-embryonic organ development	biological processes	4.59e-19	104	2330	2.97597	6.43564	2.16253	1616	107744	MIN030805, MIN080737, MIN015924, MIN056550, MIN056573, MIN010295, MIN076563, MIN080736, MIN076539, MIN015760, MIN102541, MIN076551, MIN076514, MIN052441, MIN043314, MIN076508, MIN056576, MIN105709, MIN049192, MIN056525, MIN080728, MIN076532, MIN076507, MIN084803, MIN102907, MIN056549, MIN107075, MIN049191, MIN080732, MIN084808, MIN083922, MIN104772, MIN084814, MIN084804, MIN076534, MIN076516, MIN…
149	GO:0010817	regulation of hormone levels	biological processes	1.1e-07	48	1080	2.96326	2.9703	1.00238	1616	107744	MIN026595, MIN026590, MIN106006, MIN049185, MIN003813, MIN049188, MIN017853, MIN026589, MIN049187, MIN014056, MIN026581, MIN015971, MIN072137, MIN026594, MIN072255, MIN043518, MIN026584, MIN099649, MIN049192, MIN014094, MIN026582, MIN072254, MIN072133, MIN103046, MIN026588, MIN025641, MIN049189, MIN014055, MIN027772, MIN026587, MIN049191, MIN072131, MIN030270, MIN026586, MIN026592, MIN026583, MIN…
150	GO:0015849	organic acid transport	biological processes	0.00194705	28	651	2.86767	1.73267	0.60421	1616	107744	MIN041556, MIN047888, MIN041557, MIN104300, MIN041572, MIN009391, MIN086117, MIN083922, MIN083923, MIN041554, MIN041562, MIN041569, MIN030270, MIN009390, MIN041565, MIN105388, MIN041560, MIN041571, MIN041558, MIN041573, MIN010541, MIN041570, MIN041555, MIN041559, MIN015995, MIN041567, MIN047887, MIN013792
151	GO:0046942	carboxylic acid transport	biological processes	0.00194705	28	651	2.86767	1.73267	0.60421	1616	107744	MIN041556, MIN047888, MIN041557, MIN104300, MIN041572, MIN009391, MIN086117, MIN083922, MIN083923, MIN041554, MIN041562, MIN041569, MIN030270, MIN009390, MIN041565, MIN105388, MIN041560, MIN041571, MIN041558, MIN041573, MIN010541, MIN041570, MIN041555, MIN041559, MIN015995, MIN041567, MIN047887, MIN013792
152	GO:0009611	response to wounding	biological processes	2.21e-13	84	2006	2.7919	5.19802	1.86182	1616	107744	MIN057315, MIN052448, MIN090980, MIN032653, MIN057346, MIN057317, MIN009363, MIN102075, MIN002877, MIN002878, MIN090088, MIN057332, MIN052436, MIN057338, MIN057349, MIN042986, MIN006742, MIN104740, MIN057342, MIN027772, MIN057318, MIN057347, MIN107075, MIN072131, MIN021095, MIN049366, MIN105951, MIN030705, MIN002882, MIN090952, MIN057335, MIN101722, MIN057316, MIN057313, MIN055691, MIN090090, MIN…
153	GO:0016485	protein processing	biological processes	0.0459356	22	530	2.76757	1.36139	0.491907	1616	107744	MIN051105, MIN051091, MIN051103, MIN051099, MIN051102, MIN051089, MIN051093, MIN031508, MIN051096, MIN051101, MIN051090, MIN051094, MIN051107, MIN051097, MIN051098, MIN051092, MIN051095, MIN051087, MIN051088, MIN051106, MIN051104, MIN051100
154	GO:0051321	meiotic cell cycle	biological processes	2.06e-08	58	1404	2.75431	3.58911	1.30309	1616	107744	MIN060232, MIN060206, MIN000013, MIN036259, MIN060196, MIN010295, MIN060220, MIN060211, MIN000012, MIN036261, MIN060184, MIN060181, MIN060191, MIN060238, MIN060214, MIN022474, MIN060212, MIN060209, MIN012296, MIN060222, MIN060208, MIN060236, MIN060185, MIN060235, MIN060199, MIN060219, MIN060210, MIN060237, MIN060228, MIN060194, MIN060183, MIN060218, MIN060182, MIN036264, MIN084808, MIN060227, MIN…
155	GO:0008544	epidermis development	biological processes	1.59e-13	87	2111	2.74779	5.38366	1.95927	1616	107744	MIN080737, MIN089658, MIN056556, MIN056513, MIN054044, MIN056572, MIN056550, MIN056521, MIN034420, MIN080736, MIN062216, MIN014056, MIN052441, MIN056565, MIN056504, MIN056576, MIN062211, MIN056525, MIN080728, MIN056517, MIN056554, MIN056495, MIN056577, MIN056498, MIN056509, MIN105264, MIN056569, MIN056549, MIN084802, MIN014055, MIN084807, MIN028415, MIN007483, MIN080732, MIN084808, MIN084814, MIN…
156	GO:0043588	skin development	biological processes	1.73e-13	87	2114	2.74389	5.38366	1.96206	1616	107744	MIN080737, MIN089658, MIN056556, MIN056513, MIN054044, MIN056572, MIN056550, MIN056521, MIN034420, MIN080736, MIN062216, MIN014056, MIN052441, MIN056565, MIN056504, MIN056576, MIN062211, MIN056525, MIN080728, MIN056517, MIN056554, MIN056495, MIN056577, MIN056498, MIN056509, MIN105264, MIN056569, MIN056549, MIN084802, MIN014055, MIN084807, MIN028415, MIN007483, MIN080732, MIN084808, MIN084814, MIN…
157	GO:0006820	anion transport	biological processes	4.7e-06	45	1094	2.7425	2.78465	1.01537	1616	107744	MIN056300, MIN047888, MIN056301, MIN041557, MIN104300, MIN029721, MIN086117, MIN083923, MIN041569, MIN009390, MIN041565, MIN007302, MIN041560, MIN041558, MIN007301, MIN041573, MIN041570, MIN061781, MIN041555, MIN015995, MIN104606, MIN047887, MIN029720, MIN025131, MIN029718, MIN041556, MIN009391, MIN041572, MIN025129, MIN083922, MIN041554, MIN007300, MIN030270, MIN041562, MIN105388, MIN041571, MIN…
158	GO:0048528	post-embryonic root development	biological processes	0.0025782	30	738	2.7103	1.85644	0.684957	1616	107744	MIN030805, MIN056518, MIN056550, MIN056573, MIN056542, MIN032266, MIN107155, MIN015761, MIN015760, MIN056560, MIN056511, MIN015759, MIN028575, MIN056576, MIN106730, MIN105709, MIN056531, MIN056526, MIN030803, MIN000616, MIN056583, MIN056514, MIN056546, MIN015758, MIN106925, MIN056523, MIN056527, MIN056571, MIN104207, MIN056553
159	GO:0048527	lateral root development	biological processes	0.00574501	28	689	2.70951	1.73267	0.639479	1616	107744	MIN030805, MIN056518, MIN056550, MIN056573, MIN056542, MIN032266, MIN107155, MIN015761, MIN015760, MIN056560, MIN056511, MIN015759, MIN056576, MIN106730, MIN056531, MIN056526, MIN030803, MIN000616, MIN056583, MIN056514, MIN056546, MIN015758, MIN106925, MIN056523, MIN056527, MIN056571, MIN104207, MIN056553
160	GO:0015711	organic anion transport	biological processes	0.00694297	28	696	2.68226	1.73267	0.645976	1616	107744	MIN041556, MIN047888, MIN041557, MIN104300, MIN041572, MIN009391, MIN086117, MIN083922, MIN083923, MIN041554, MIN041562, MIN041569, MIN030270, MIN009390, MIN041565, MIN105388, MIN041560, MIN041571, MIN041558, MIN041573, MIN010541, MIN041570, MIN041555, MIN041559, MIN015995, MIN041567, MIN047887, MIN013792
161	GO:0007017	microtubule-based process	biological processes	2.86e-09	67	1685	2.6511	4.14604	1.56389	1616	107744	MIN060232, MIN032638, MIN060196, MIN060220, MIN060211, MIN026896, MIN060191, MIN060238, MIN105709, MIN060214, MIN060212, MIN060209, MIN050612, MIN072254, MIN042986, MIN060222, MIN060208, MIN060219, MIN060210, MIN060237, MIN060194, MIN060183, MIN050613, MIN060182, MIN060227, MIN060234, MIN060197, MIN060190, MIN072426, MIN060192, MIN104303, MIN060215, MIN060177, MIN026897, MIN060198, MIN014741, MIN…
162	GO:0009886	post-embryonic morphogenesis	biological processes	2.28e-06	51	1304	2.60762	3.15594	1.21028	1616	107744	MIN080737, MIN080747, MIN049185, MIN056518, MIN056550, MIN056573, MIN010295, MIN049188, MIN056542, MIN080736, MIN015761, MIN049187, MIN015760, MIN056560, MIN080749, MIN008594, MIN029241, MIN056576, MIN049192, MIN056525, MIN080728, MIN056526, MIN056495, MIN056583, MIN056498, MIN080725, MIN106925, MIN084803, MIN056569, MIN056523, MIN104207, MIN049189, MIN056549, MIN049191, MIN009060, MIN080732, MIN…
163	GO:0048610	cellular process involved in reproduction	biological processes	2.49e-19	134	3488	2.56142	8.29208	3.2373	1616	107744	MIN049542, MIN049529, MIN036259, MIN060196, MIN008142, MIN102580, MIN060220, MIN060211, MIN076514, MIN052441, MIN036261, MIN060214, MIN022474, MIN060212, MIN060209, MIN076507, MIN084803, MIN060237, MIN060194, MIN060183, MIN049523, MIN049191, MIN084808, MIN060227, MIN084814, MIN060197, MIN060190, MIN076516, MIN060192, MIN014653, MIN060177, MIN049531, MIN060205, MIN052439, MIN076541, MIN049185, MIN…
164	GO:0071669	plant-type cell wall organization or biogenesis	biological processes	4.31e-05	45	1179	2.54478	2.78465	1.09426	1616	107744	MIN076517, MIN054044, MIN076541, MIN076533, MIN076512, MIN076563, MIN080736, MIN076511, MIN076539, MIN076529, MIN076536, MIN076551, MIN076514, MIN076508, MIN076510, MIN056525, MIN076553, MIN076532, MIN076538, MIN076528, MIN076535, MIN076561, MIN076547, MIN076507, MIN076555, MIN076549, MIN056569, MIN016342, MIN106580, MIN056549, MIN076544, MIN054042, MIN030270, MIN006643, MIN076534, MIN076509, MIN…
165	GO:0007568	aging	biological processes	6.92e-07	58	1540	2.51107	3.58911	1.42931	1616	107744	MIN029377, MIN076517, MIN076541, MIN076533, MIN091936, MIN076512, MIN076563, MIN076511, MIN076539, MIN049170, MIN102673, MIN029376, MIN076529, MIN076536, MIN076551, MIN076514, MIN013857, MIN076508, MIN014325, MIN076510, MIN101727, MIN001957, MIN076553, MIN036440, MIN076532, MIN076538, MIN076528, MIN076535, MIN076561, MIN076547, MIN019978, MIN019980, MIN014323, MIN012296, MIN076507, MIN076555, MIN…
166	GO:0048232	male gamete generation	biological processes	0.00154995	36	959	2.50285	2.22772	0.890073	1616	107744	MIN076517, MIN049794, MIN076541, MIN076533, MIN052079, MIN052078, MIN076512, MIN076563, MIN076511, MIN076539, MIN076529, MIN076536, MIN076551, MIN076514, MIN076508, MIN076510, MIN076553, MIN076532, MIN076528, MIN076535, MIN076561, MIN076547, MIN076507, MIN076555, MIN076549, MIN049795, MIN076544, MIN076534, MIN076509, MIN076516, MIN076540, MIN076518, MIN076560, MIN025962, MIN076525, MIN076542
167	GO:0048285	organelle fission	biological processes	7.35e-08	65	1734	2.49929	4.02228	1.60937	1616	107744	MIN060232, MIN026702, MIN036259, MIN060196, MIN060220, MIN060211, MIN036261, MIN060191, MIN026701, MIN060238, MIN105709, MIN060214, MIN060212, MIN060209, MIN050612, MIN056495, MIN042986, MIN060222, MIN060208, MIN056498, MIN060219, MIN060210, MIN060237, MIN060194, MIN060183, MIN050613, MIN060182, MIN007483, MIN060227, MIN060234, MIN060197, MIN060190, MIN060192, MIN104303, MIN060215, MIN060177, MIN…
168	GO:0033365	protein localization to organelle	biological processes	3.1e-05	61	1845	2.20437	3.77475	1.71239	1616	107744	MIN060232, MIN060206, MIN056114, MIN000013, MIN060196, MIN060220, MIN060211, MIN049170, MIN000012, MIN060184, MIN060181, MIN060191, MIN019590, MIN060238, MIN013789, MIN060214, MIN060212, MIN007913, MIN060209, MIN060222, MIN060208, MIN060236, MIN060185, MIN056111, MIN060235, MIN060199, MIN060219, MIN060210, MIN060237, MIN060228, MIN060194, MIN060183, MIN060218, MIN049168, MIN060182, MIN060227, MIN…
169	GO:0009653	anatomical structure morphogenesis	biological processes	2.2e-26	234	7095	2.19895	14.4802	6.58505	1616	107744	MIN049542, MIN080737, MIN081161, MIN049529, MIN054044, MIN056550, MIN073952, MIN056573, MIN057346, MIN004744, MIN080736, MIN004724, MIN015760, MIN004733, MIN014056, MIN052441, MIN002877, MIN057332, MIN004742, MIN105709, MIN056525, MIN080728, MIN057338, MIN056498, MIN105264, MIN084803, MIN102907, MIN049523, MIN007120, MIN049191, MIN004716, MIN007483, MIN080732, MIN084808, MIN007118, MIN029695, MIN…
170	GO:0006310	DNA recombination	biological processes	0.000560933	52	1598	2.16959	3.21782	1.48315	1616	107744	MIN060232, MIN060206, MIN000013, MIN060196, MIN060220, MIN060211, MIN000012, MIN060764, MIN060184, MIN060181, MIN060191, MIN060238, MIN031459, MIN060214, MIN022474, MIN060212, MIN060209, MIN060222, MIN060208, MIN060236, MIN060185, MIN060235, MIN060199, MIN060219, MIN060210, MIN060237, MIN060228, MIN060194, MIN060183, MIN060218, MIN060182, MIN060763, MIN060227, MIN060234, MIN060197, MIN060233, MIN…
171	GO:0072330	monocarboxylic acid biosynthetic process	biological processes	0.0291004	38	1185	2.13805	2.35149	1.09983	1616	107744	MIN084086, MIN052439, MIN024313, MIN091936, MIN047349, MIN084087, MIN017853, MIN084089, MIN102091, MIN052436, MIN027701, MIN061785, MIN084091, MIN084094, MIN105952, MIN036440, MIN000703, MIN047353, MIN084095, MIN067331, MIN104740, MIN031488, MIN084088, MIN084085, MIN084090, MIN011029, MIN007981, MIN107075, MIN007982, MIN047352, MIN021095, MIN103243, MIN084093, MIN084092, MIN084096, MIN105951, MIN…
172	GO:0006811	ion transport	biological processes	5.76e-08	96	3078	2.07948	5.94059	2.85677	1616	107744	MIN056300, MIN013636, MIN047888, MIN056301, MIN041557, MIN047907, MIN047908, MIN029721, MIN008066, MIN041569, MIN103051, MIN025869, MIN058612, MIN009390, MIN075038, MIN007302, MIN007301, MIN107689, MIN004987, MIN041573, MIN049192, MIN000383, MIN041570, MIN057789, MIN061781, MIN042986, MIN015995, MIN057777, MIN104606, MIN057760, MIN047887, MIN004077, MIN057794, MIN057790, MIN052081, MIN049191, MIN…
173	GO:0000278	mitotic cell cycle	biological processes	3.14e-05	71	2297	2.06086	4.39356	2.13191	1616	107744	MIN060232, MIN036343, MIN026702, MIN036259, MIN060196, MIN103051, MIN060220, MIN060211, MIN006848, MIN036261, MIN060191, MIN026701, MIN060238, MIN105709, MIN060214, MIN060212, MIN060209, MIN050612, MIN056495, MIN042986, MIN060222, MIN060208, MIN056498, MIN036345, MIN060219, MIN060210, MIN060237, MIN060194, MIN060183, MIN050613, MIN060182, MIN007483, MIN060227, MIN060234, MIN060197, MIN060190, MIN…
174	GO:0060560	developmental growth involved in morphogenesis	biological processes	0.00081098	57	1845	2.05982	3.52723	1.71239	1616	107744	MIN049542, MIN049529, MIN073954, MIN054044, MIN049185, MIN073952, MIN049538, MIN029701, MIN049188, MIN049187, MIN014056, MIN049539, MIN029693, MIN015971, MIN049519, MIN049192, MIN017618, MIN029694, MIN049527, MIN056495, MIN061781, MIN105675, MIN072254, MIN049541, MIN056498, MIN073958, MIN065296, MIN049189, MIN014055, MIN049543, MIN049523, MIN028415, MIN049191, MIN049528, MIN049518, MIN054042, MIN…
175	GO:0006970	response to osmotic stress	biological processes	2.17e-10	124	4045	2.04388	7.67327	3.75427	1616	107744	MIN057315, MIN026753, MIN052448, MIN018162, MIN008066, MIN104380, MIN070515, MIN057346, MIN103051, MIN027364, MIN057317, MIN012897, MIN009363, MIN052441, MIN002877, MIN002878, MIN031833, MIN057332, MIN090096, MIN052436, MIN024763, MIN077087, MIN101727, MIN001957, MIN057338, MIN057349, MIN044715, MIN000319, MIN070514, MIN061744, MIN031488, MIN057342, MIN004077, MIN031840, MIN070512, MIN057318, MIN…
176	GO:0009651	response to salt stress	biological processes	5.84e-09	110	3590	2.04291	6.80693	3.33197	1616	107744	MIN057315, MIN026753, MIN052448, MIN018162, MIN008066, MIN104380, MIN057346, MIN103051, MIN027364, MIN057317, MIN012897, MIN052441, MIN002877, MIN002878, MIN031833, MIN057332, MIN090096, MIN052436, MIN024763, MIN077087, MIN001957, MIN057338, MIN057349, MIN044715, MIN000319, MIN061744, MIN057342, MIN004077, MIN031840, MIN057318, MIN057347, MIN007483, MIN077085, MIN008147, MIN058119, MIN024767, MIN…
177	GO:0048869	cellular developmental process	biological processes	5.1e-23	246	8073	2.03166	15.2228	7.49276	1616	107744	MIN049542, MIN081161, MIN049529, MIN054044, MIN037145, MIN056550, MIN073952, MIN057346, MIN004744, MIN004724, MIN004733, MIN102541, MIN014056, MIN076514, MIN052441, MIN002877, MIN057332, MIN004742, MIN056525, MIN057338, MIN042986, MIN056498, MIN076507, MIN105264, MIN084803, MIN064548, MIN049523, MIN052081, MIN007120, MIN049191, MIN004716, MIN007483, MIN084808, MIN007118, MIN064578, MIN084814, MIN…
178	GO:0009826	unidimensional cell growth	biological processes	0.0245424	47	1589	1.97209	2.90842	1.47479	1616	107744	MIN049542, MIN049529, MIN073954, MIN054044, MIN049185, MIN073952, MIN049538, MIN049188, MIN049187, MIN049539, MIN049519, MIN049192, MIN017618, MIN049527, MIN056495, MIN061781, MIN105675, MIN072254, MIN049541, MIN056498, MIN073958, MIN065296, MIN049189, MIN049543, MIN049523, MIN049191, MIN049528, MIN049518, MIN054042, MIN073955, MIN030270, MIN016406, MIN049535, MIN073957, MIN104340, MIN061782, MIN…
179	GO:0012501	programmed cell death	biological processes	0.000242918	72	2471	1.94273	4.45545	2.2934	1616	107744	MIN060232, MIN070515, MIN060196, MIN060220, MIN060211, MIN045008, MIN060191, MIN043314, MIN060238, MIN060214, MIN060212, MIN060209, MIN045012, MIN060222, MIN060208, MIN070514, MIN060219, MIN060210, MIN060237, MIN060194, MIN009726, MIN060183, MIN070512, MIN060182, MIN047224, MIN060227, MIN088429, MIN060234, MIN001245, MIN060197, MIN060190, MIN060192, MIN070506, MIN070516, MIN060215, MIN060177, MIN…
180	GO:0048827	phyllome development	biological processes	4.51e-06	95	3303	1.91764	5.87871	3.0656	1616	107744	MIN080737, MIN015924, MIN106721, MIN073952, MIN010295, MIN076563, MIN080736, MIN076539, MIN076551, MIN076514, MIN052441, MIN076508, MIN049192, MIN101727, MIN056525, MIN080728, MIN076532, MIN056495, MIN072254, MIN056498, MIN076507, MIN073958, MIN084803, MIN056569, MIN102907, MIN056549, MIN012853, MIN107075, MIN049191, MIN080732, MIN084808, MIN083922, MIN104772, MIN084814, MIN084804, MIN076534, MIN…
181	GO:0006812	cation transport	biological processes	0.0133701	54	1881	1.91407	3.34158	1.7458	1616	107744	MIN013636, MIN041557, MIN049185, MIN047907, MIN047908, MIN052079, MIN008066, MIN052078, MIN049188, MIN041569, MIN038104, MIN103051, MIN058612, MIN009390, MIN049187, MIN041565, MIN075038, MIN041560, MIN041558, MIN016524, MIN107689, MIN023497, MIN013789, MIN004987, MIN041573, MIN049192, MIN000383, MIN041570, MIN041555, MIN042986, MIN006628, MIN004077, MIN049189, MIN041556, MIN047673, MIN052081, MIN…
182	GO:0007010	cytoskeleton organization	biological processes	0.00293151	67	2402	1.85975	4.14604	2.22936	1616	107744	MIN060232, MIN054044, MIN060196, MIN060220, MIN060211, MIN060191, MIN060238, MIN105709, MIN060214, MIN060212, MIN060209, MIN050612, MIN072254, MIN042986, MIN060222, MIN060208, MIN105264, MIN060219, MIN060210, MIN060237, MIN060194, MIN060183, MIN050613, MIN060182, MIN060227, MIN060234, MIN019154, MIN060197, MIN060190, MIN072426, MIN060192, MIN104303, MIN060215, MIN060177, MIN060198, MIN060205, MIN…
183	GO:0009888	tissue development	biological processes	9.7e-07	119	4364	1.81808	7.36386	4.05034	1616	107744	MIN080737, MIN089658, MIN056556, MIN056513, MIN054044, MIN056572, MIN056550, MIN106721, MIN056521, MIN073952, MIN034420, MIN080736, MIN015760, MIN102541, MIN062216, MIN014056, MIN029693, MIN052441, MIN056565, MIN056504, MIN056576, MIN062211, MIN056525, MIN080728, MIN056517, MIN056554, MIN056495, MIN056577, MIN056498, MIN056509, MIN105264, MIN073958, MIN056569, MIN056549, MIN084802, MIN014055, MIN…
184	GO:0048856	anatomical structure development	biological processes	9.65e-33	465	17692	1.75238	28.7748	16.4204	1616	107744	MIN102621, MIN104228, MIN004744, MIN080736, MIN015760, MIN004733, MIN102541, MIN102673, MIN012897, MIN076514, MIN031833, MIN057332, MIN105709, MIN018374, MIN097109, MIN045703, MIN056498, MIN056509, MIN006742, MIN084803, MIN060194, MIN019683, MIN107315, MIN060183, MIN049523, MIN052081, MIN012853, MIN007120, MIN049191, MIN080732, MIN060227, MIN007118, MIN029695, MIN084814, MIN004734, MIN049366, MIN…
185	GO:0051301	cell division	biological processes	0.00663077	79	3063	1.71962	4.88861	2.84285	1616	107744	MIN060232, MIN026702, MIN036259, MIN060196, MIN008142, MIN060220, MIN060211, MIN012897, MIN036261, MIN060191, MIN026701, MIN060238, MIN031459, MIN105709, MIN060214, MIN060212, MIN060209, MIN050612, MIN056495, MIN105234, MIN042986, MIN060222, MIN060208, MIN056498, MIN060219, MIN060210, MIN060237, MIN060194, MIN107315, MIN060183, MIN050613, MIN060182, MIN007483, MIN060227, MIN060234, MIN019154, MIN…
186	GO:0009908	flower development	biological processes	0.00558706	83	3252	1.70169	5.13614	3.01827	1616	107744	MIN080737, MIN015924, MIN010295, MIN076563, MIN080736, MIN003021, MIN076539, MIN102541, MIN069192, MIN076551, MIN076514, MIN052441, MIN043314, MIN076508, MIN049192, MIN056525, MIN080728, MIN076532, MIN076507, MIN084803, MIN102907, MIN056549, MIN059164, MIN107075, MIN049790, MIN049191, MIN080732, MIN084808, MIN083922, MIN049793, MIN104772, MIN084814, MIN084804, MIN076534, MIN076516, MIN052440, MIN…
187	GO:0006629	lipid metabolic process	biological processes	4.62e-06	136	5350	1.69487	8.41584	4.96547	1616	107744	MIN057346, MIN033253, MIN084089, MIN002877, MIN102091, MIN057332, MIN027701, MIN001958, MIN057338, MIN014077, MIN033245, MIN067331, MIN097179, MIN033259, MIN036438, MIN049191, MIN021095, MIN084093, MIN033241, MIN105951, MIN024105, MIN031338, MIN033258, MIN057335, MIN043519, MIN057316, MIN057313, MIN106743, MIN084086, MIN057314, MIN031337, MIN049185, MIN033247, MIN049187, MIN033251, MIN057331, MIN…
188	GO:0008219	cell death	biological processes	0.0240099	75	2971	1.6831	4.64109	2.75746	1616	107744	MIN060232, MIN070515, MIN060196, MIN060220, MIN060211, MIN045008, MIN060191, MIN043314, MIN060238, MIN060214, MIN060212, MIN060209, MIN045012, MIN060222, MIN060208, MIN070514, MIN060219, MIN060210, MIN060237, MIN060194, MIN009726, MIN060183, MIN070512, MIN060182, MIN047224, MIN060227, MIN088429, MIN060234, MIN001245, MIN060197, MIN060190, MIN060192, MIN070506, MIN070516, MIN060215, MIN060177, MIN…
189	GO:0016265	death	biological processes	0.0242798	75	2972	1.68254	4.64109	2.75839	1616	107744	MIN060232, MIN070515, MIN060196, MIN060220, MIN060211, MIN045008, MIN060191, MIN043314, MIN060238, MIN060214, MIN060212, MIN060209, MIN045012, MIN060222, MIN060208, MIN070514, MIN060219, MIN060210, MIN060237, MIN060194, MIN009726, MIN060183, MIN070512, MIN060182, MIN047224, MIN060227, MIN088429, MIN060234, MIN001245, MIN060197, MIN060190, MIN060192, MIN070506, MIN070516, MIN060215, MIN060177, MIN…
190	GO:0044767	single-organism developmental process	biological processes	6.53e-28	491	19966	1.63962	30.3837	18.531	1616	107744	MIN102621, MIN037145, MIN104228, MIN004744, MIN080736, MIN015760, MIN004733, MIN102541, MIN102673, MIN012897, MIN076514, MIN031833, MIN057332, MIN014325, MIN105709, MIN018374, MIN097109, MIN045703, MIN056498, MIN056509, MIN006742, MIN084803, MIN060194, MIN019683, MIN107315, MIN060183, MIN049523, MIN052081, MIN012853, MIN007120, MIN049191, MIN080732, MIN060227, MIN007118, MIN029695, MIN084814, MIN…
191	GO:0007275	multicellular organismal development	biological processes	8.16e-25	453	18468	1.63542	28.0322	17.1406	1616	107744	MIN102621, MIN104228, MIN004744, MIN080736, MIN015760, MIN004733, MIN102541, MIN102673, MIN012897, MIN076514, MIN031833, MIN057332, MIN105709, MIN018374, MIN097109, MIN045703, MIN056498, MIN056509, MIN006742, MIN084803, MIN060194, MIN019683, MIN107315, MIN060183, MIN052081, MIN012853, MIN007120, MIN049191, MIN080732, MIN060227, MIN007118, MIN029695, MIN084814, MIN004734, MIN049366, MIN056505, MIN…
192	GO:0009607	response to biotic stimulus	biological processes	1.04e-05	147	5997	1.63431	9.09653	5.56597	1616	107744	MIN047888, MIN052448, MIN041557, MIN008151, MIN104228, MIN032653, MIN041569, MIN017853, MIN080736, MIN017366, MIN090088, MIN014325, MIN016119, MIN024763, MIN105709, MIN056525, MIN106975, MIN057789, MIN062233, MIN014323, MIN070514, MIN006742, MIN057794, MIN007263, MIN070512, MIN090095, MIN057784, MIN041554, MIN057797, MIN088431, MIN014348, MIN106889, MIN070506, MIN014653, MIN090089, MIN070516, MIN…
193	GO:0043207	response to external biotic stimulus	biological processes	1.83e-05	144	5893	1.62921	8.91089	5.46945	1616	107744	MIN047888, MIN052448, MIN041557, MIN008151, MIN104228, MIN032653, MIN041569, MIN017853, MIN080736, MIN017366, MIN090088, MIN014325, MIN016119, MIN024763, MIN105709, MIN056525, MIN106975, MIN057789, MIN062233, MIN014323, MIN070514, MIN006742, MIN057794, MIN007263, MIN070512, MIN090095, MIN057784, MIN041554, MIN057797, MIN088431, MIN014348, MIN106889, MIN070506, MIN014653, MIN090089, MIN070516, MIN…
194	GO:0051707	response to other organism	biological processes	1.83e-05	144	5893	1.62921	8.91089	5.46945	1616	107744	MIN047888, MIN052448, MIN041557, MIN008151, MIN104228, MIN032653, MIN041569, MIN017853, MIN080736, MIN017366, MIN090088, MIN014325, MIN016119, MIN024763, MIN105709, MIN056525, MIN106975, MIN057789, MIN062233, MIN014323, MIN070514, MIN006742, MIN057794, MIN007263, MIN070512, MIN090095, MIN057784, MIN041554, MIN057797, MIN088431, MIN014348, MIN106889, MIN070506, MIN014653, MIN090089, MIN070516, MIN…
195	GO:0032502	developmental process	biological processes	7.26e-27	491	20168	1.62319	30.3837	18.7184	1616	107744	MIN102621, MIN037145, MIN104228, MIN004744, MIN080736, MIN015760, MIN004733, MIN102541, MIN102673, MIN012897, MIN076514, MIN031833, MIN057332, MIN014325, MIN105709, MIN018374, MIN097109, MIN045703, MIN056498, MIN056509, MIN006742, MIN084803, MIN060194, MIN019683, MIN107315, MIN060183, MIN049523, MIN052081, MIN012853, MIN007120, MIN049191, MIN080732, MIN060227, MIN007118, MIN029695, MIN084814, MIN…
196	GO:0006952	defense response	biological processes	8.45e-07	179	7447	1.60259	11.0767	6.91175	1616	107744	MIN015924, MIN010746, MIN052448, MIN008151, MIN073952, MIN032653, MIN033253, MIN017853, MIN080736, MIN017366, MIN012897, MIN014325, MIN016119, MIN024763, MIN056525, MIN106975, MIN057789, MIN062233, MIN014323, MIN033245, MIN070514, MIN057794, MIN056562, MIN033259, MIN007263, MIN036443, MIN070512, MIN057784, MIN057797, MIN088431, MIN014348, MIN106889, MIN033241, MIN073957, MIN023376, MIN070506, MIN…
197	GO:0032501	multicellular organismal process	biological processes	9.15e-24	492	20853	1.57307	30.4455	19.3542	1616	107744	MIN102621, MIN037145, MIN104228, MIN004744, MIN080736, MIN015760, MIN004733, MIN102541, MIN102673, MIN012897, MIN076514, MIN031833, MIN057332, MIN105709, MIN018374, MIN097109, MIN045703, MIN056498, MIN056509, MIN006742, MIN084803, MIN060194, MIN019683, MIN107315, MIN060183, MIN049523, MIN052081, MIN012853, MIN007120, MIN049191, MIN080732, MIN060227, MIN007118, MIN029695, MIN084814, MIN004734, MIN…
198	GO:0044707	single-multicellular organism process	biological processes	1.71e-21	468	19987	1.56117	28.9604	18.5505	1616	107744	MIN102621, MIN037145, MIN104228, MIN004744, MIN080736, MIN015760, MIN004733, MIN102541, MIN102673, MIN012897, MIN076514, MIN031833, MIN057332, MIN105709, MIN018374, MIN097109, MIN045703, MIN056498, MIN056509, MIN006742, MIN084803, MIN060194, MIN019683, MIN107315, MIN060183, MIN052081, MIN012853, MIN007120, MIN049191, MIN080732, MIN060227, MIN007118, MIN029695, MIN084814, MIN004734, MIN049366, MIN…
199	GO:0016043	cellular component organization	biological processes	3.85e-13	355	15565	1.52066	21.9678	14.4463	1616	107744	MIN026702, MIN036259, MIN004744, MIN080736, MIN004733, MIN076514, MIN049540, MIN057332, MIN105709, MIN056498, MIN056111, MIN084803, MIN049532, MIN060194, MIN060183, MIN049523, MIN050613, MIN007120, MIN049191, MIN060227, MIN007118, MIN013665, MIN029695, MIN004734, MIN049366, MIN060190, MIN076516, MIN004726, MIN004746, MIN014653, MIN057335, MIN049531, MIN060205, MIN025195, MIN057316, MIN057313, MIN…
200	GO:0048513	organ development	biological processes	2.42e-05	207	9344	1.47703	12.8094	8.67241	1616	107744	MIN080737, MIN015924, MIN102621, MIN054044, MIN056550, MIN073952, MIN056573, MIN017853, MIN080736, MIN015760, MIN102541, MIN012897, MIN014056, MIN076514, MIN052441, MIN105709, MIN056525, MIN080728, MIN056577, MIN042986, MIN056498, MIN076507, MIN056509, MIN006742, MIN105264, MIN084803, MIN064548, MIN102907, MIN052081, MIN049191, MIN007483, MIN080732, MIN084808, MIN084814, MIN056505, MIN076516, MIN…
201	GO:0065008	regulation of biological quality	biological processes	0.001234	162	7327	1.47415	10.0248	6.80038	1616	107744	MIN026590, MIN060196, MIN017853, MIN058612, MIN060220, MIN060211, MIN014056, MIN102091, MIN004987, MIN060214, MIN060212, MIN060209, MIN014094, MIN062233, MIN042986, MIN105264, MIN084803, MIN064548, MIN026588, MIN060237, MIN060194, MIN060183, MIN052081, MIN049191, MIN072131, MIN060227, MIN026586, MIN060197, MIN026583, MIN014348, MIN060190, MIN072426, MIN106889, MIN049173, MIN060192, MIN060177, MIN…
202	GO:0000003	reproduction	biological processes	3.72e-05	248	11717	1.41119	15.3465	10.8749	1616	107744	MIN049542, MIN080737, MIN049529, MIN015924, MIN056550, MIN104228, MIN036259, MIN060196, MIN008142, MIN102580, MIN080736, MIN060220, MIN060211, MIN102541, MIN102673, MIN076514, MIN052441, MIN031833, MIN036261, MIN060214, MIN018374, MIN056525, MIN022474, MIN060212, MIN080728, MIN060209, MIN097109, MIN045703, MIN019978, MIN056498, MIN076507, MIN084803, MIN060237, MIN060194, MIN102907, MIN007263, MIN…
203	GO:0071840	cellular component organization or biogenesis	biological processes	1.24e-08	358	16968	1.40671	22.1535	15.7484	1616	107744	MIN026702, MIN036259, MIN004744, MIN080736, MIN004733, MIN076514, MIN049540, MIN057332, MIN105709, MIN056498, MIN056111, MIN084803, MIN049532, MIN060194, MIN060183, MIN049523, MIN050613, MIN007120, MIN049191, MIN060227, MIN007118, MIN013665, MIN029695, MIN004734, MIN049366, MIN060190, MIN076516, MIN004726, MIN004746, MIN014653, MIN057335, MIN049531, MIN060205, MIN025195, MIN057316, MIN057313, MIN…
204	GO:0051704	multi-organism process	biological processes	0.000818603	228	11012	1.38045	14.1089	10.2205	1616	107744	MIN049542, MIN049529, MIN047888, MIN052448, MIN041557, MIN008151, MIN104228, MIN032653, MIN008142, MIN041569, MIN017853, MIN102580, MIN080736, MIN017366, MIN076514, MIN090088, MIN014325, MIN016119, MIN024763, MIN105709, MIN056525, MIN106975, MIN057789, MIN062233, MIN014323, MIN070514, MIN076507, MIN006742, MIN107516, MIN057794, MIN007263, MIN070512, MIN049523, MIN090095, MIN057784, MIN041554, MIN…
205	GO:0006950	response to stress	biological processes	7.07e-10	436	21153	1.37425	26.9802	19.6326	1616	107744	MIN010746, MIN052448, MIN032653, MIN080736, MIN012897, MIN031833, MIN090088, MIN057332, MIN014325, MIN016119, MIN024763, MIN077087, MIN106975, MIN062233, MIN045749, MIN033245, MIN070514, MIN006742, MIN060194, MIN033259, MIN107315, MIN060183, MIN072131, MIN060227, MIN013665, MIN088431, MIN049366, MIN060190, MIN106889, MIN033241, MIN060088, MIN022768, MIN105951, MIN019184, MIN014653, MIN090952, MIN…
206	GO:0009628	response to abiotic stimulus	biological processes	0.000336086	253	12325	1.36863	15.6559	11.4392	1616	107744	MIN081161, MIN050665, MIN047888, MIN102621, MIN052448, MIN008151, MIN104380, MIN032653, MIN057346, MIN017853, MIN004744, MIN027364, MIN004733, MIN012897, MIN014056, MIN009363, MIN052441, MIN002877, MIN031833, MIN090088, MIN057332, MIN016119, MIN024763, MIN031920, MIN018374, MIN077087, MIN057338, MIN045749, MIN000319, MIN070514, MIN084803, MIN107516, MIN007263, MIN070512, MIN007120, MIN049191, MIN…
207	GO:0050896	response to stimulus	biological processes	2e-10	624	32411	1.28364	38.6139	30.0815	1616	107744	MIN102621, MIN052448, MIN104228, MIN032653, MIN080736, MIN058612, MIN015760, MIN004733, MIN105508, MIN012897, MIN090088, MIN014325, MIN016119, MIN024763, MIN029902, MIN106975, MIN106199, MIN008698, MIN033245, MIN006742, MIN060194, MIN033259, MIN049191, MIN090095, MIN041554, MIN013665, MIN088431, MIN049366, MIN060088, MIN022768, MIN025767, MIN105387, MIN057769, MIN022468, MIN060205, MIN041567, MIN…
208	GO:0044710	single-organism metabolic process	biological processes	0.000442914	417	22199	1.25243	25.8045	20.6035	1616	107744	MIN102621, MIN043286, MIN037145, MIN104228, MIN036259, MIN004744, MIN043473, MIN004733, MIN102673, MIN007302, MIN090088, MIN102091, MIN057332, MIN027701, MIN007301, MIN001958, MIN004987, MIN018374, MIN045749, MIN033245, MIN056498, MIN070514, MIN097179, MIN060194, MIN033259, MIN060183, MIN052081, MIN050613, MIN007120, MIN049191, MIN090095, MIN060227, MIN007118, MIN013665, MIN084093, MIN004734, MIN…
209	GO:0044699	single-organism process	biological processes	5e-10	859	47661	1.20166	53.1559	44.2354	1616	107744	MIN102621, MIN052448, MIN037145, MIN104228, MIN032653, MIN080736, MIN058612, MIN015760, MIN004733, MIN102541, MIN012897, MIN090088, MIN102091, MIN001958, MIN014325, MIN024763, MIN000383, MIN097109, MIN106199, MIN045703, MIN033245, MIN006742, MIN056111, MIN097179, MIN060194, MIN033259, MIN050613, MIN049191, MIN090095, MIN041554, MIN013665, MIN084814, MIN084093, MIN004734, MIN020046, MIN049366, MIN…
1	GO:0000797	condensin core heterodimer	cellular components	0.00390278	3	4	50.005	0.185644	0.0037125	1616	107744	MIN036264, MIN036261, MIN036259
2	GO:0000799	nuclear condensin complex	cellular components	0.00390278	3	4	50.005	0.185644	0.0037125	1616	107744	MIN036264, MIN036261, MIN036259
3	GO:0034991	nuclear meiotic cohesin complex	cellular components	2.75e-60	45	74	40.5446	2.78465	0.0686813	1616	107744	MIN060232, MIN060206, MIN060196, MIN060220, MIN060211, MIN060184, MIN060181, MIN060191, MIN060238, MIN060214, MIN060212, MIN060209, MIN060222, MIN060208, MIN060236, MIN060185, MIN060235, MIN060199, MIN060219, MIN060210, MIN060237, MIN060228, MIN060194, MIN060183, MIN060218, MIN060182, MIN060227, MIN060234, MIN060197, MIN060233, MIN060190, MIN060175, MIN060192, MIN060187, MIN060202, MIN060188, MIN…
4	GO:0030929	ADPG pyrophosphorylase complex	cellular components	0.000498721	4	7	38.099	0.247525	0.00649688	1616	107744	MIN018375, MIN018373, MIN018374, MIN018376
5	GO:0030931	heterotetrameric ADPG pyrophosphorylase complex	cellular components	0.000498721	4	7	38.099	0.247525	0.00649688	1616	107744	MIN018375, MIN018373, MIN018374, MIN018376
6	GO:0000939	condensed chromosome inner kinetochore	cellular components	0.0190786	3	6	33.3366	0.185644	0.00556876	1616	107744	MIN036264, MIN036261, MIN036259
7	GO:0030893	meiotic cohesin complex	cellular components	5.2e-54	45	93	32.2613	2.78465	0.0863157	1616	107744	MIN060232, MIN060206, MIN060196, MIN060220, MIN060211, MIN060184, MIN060181, MIN060191, MIN060238, MIN060214, MIN060212, MIN060209, MIN060222, MIN060208, MIN060236, MIN060185, MIN060235, MIN060199, MIN060219, MIN060210, MIN060237, MIN060228, MIN060194, MIN060183, MIN060218, MIN060182, MIN060227, MIN060234, MIN060197, MIN060233, MIN060190, MIN060175, MIN060192, MIN060187, MIN060202, MIN060188, MIN…
8	GO:0000798	nuclear cohesin complex	cellular components	3.01e-50	45	108	27.7805	2.78465	0.100238	1616	107744	MIN060232, MIN060206, MIN060196, MIN060220, MIN060211, MIN060184, MIN060181, MIN060191, MIN060238, MIN060214, MIN060212, MIN060209, MIN060222, MIN060208, MIN060236, MIN060185, MIN060235, MIN060199, MIN060219, MIN060210, MIN060237, MIN060228, MIN060194, MIN060183, MIN060218, MIN060182, MIN060227, MIN060234, MIN060197, MIN060233, MIN060190, MIN060175, MIN060192, MIN060187, MIN060202, MIN060188, MIN…
9	GO:0008278	cohesin complex	cellular components	4.09e-48	45	118	25.4262	2.78465	0.109519	1616	107744	MIN060232, MIN060206, MIN060196, MIN060220, MIN060211, MIN060184, MIN060181, MIN060191, MIN060238, MIN060214, MIN060212, MIN060209, MIN060222, MIN060208, MIN060236, MIN060185, MIN060235, MIN060199, MIN060219, MIN060210, MIN060237, MIN060228, MIN060194, MIN060183, MIN060218, MIN060182, MIN060227, MIN060234, MIN060197, MIN060233, MIN060190, MIN060175, MIN060192, MIN060187, MIN060202, MIN060188, MIN…
10	GO:0090406	pollen tube	cellular components	2.69e-13	26	221	7.84391	1.60891	0.205116	1616	107744	MIN049533, MIN049542, MIN049529, MIN049543, MIN049523, MIN049528, MIN049518, MIN049538, MIN049530, MIN049522, MIN049539, MIN049540, MIN049536, MIN049535, MIN049524, MIN049519, MIN049534, MIN049525, MIN024325, MIN049527, MIN049537, MIN049531, MIN049541, MIN049526, MIN065296, MIN049532
11	GO:0000794	condensed nuclear chromosome	cellular components	9.35e-23	51	535	6.35577	3.15594	0.496547	1616	107744	MIN060232, MIN060206, MIN000013, MIN036259, MIN060196, MIN060220, MIN060211, MIN000012, MIN036261, MIN060184, MIN060181, MIN060191, MIN060238, MIN060214, MIN060212, MIN060209, MIN060222, MIN060208, MIN060236, MIN060185, MIN060235, MIN060199, MIN060219, MIN060210, MIN060237, MIN060228, MIN060194, MIN060183, MIN060218, MIN060182, MIN036264, MIN060227, MIN060234, MIN060197, MIN060233, MIN060190, MIN…
12	GO:0046658	anchored component of plasma membrane	cellular components	1.39e-15	37	406	6.07614	2.2896	0.376819	1616	107744	MIN076517, MIN076541, MIN076533, MIN076512, MIN076563, MIN076511, MIN076539, MIN076529, MIN076536, MIN076551, MIN076514, MIN063809, MIN076508, MIN023497, MIN076510, MIN076532, MIN076553, MIN076538, MIN076528, MIN076535, MIN076561, MIN076547, MIN076507, MIN076549, MIN076555, MIN036443, MIN076544, MIN063811, MIN106892, MIN076509, MIN076534, MIN076516, MIN076540, MIN076518, MIN076560, MIN076525, MIN…
13	GO:0031225	anchored component of membrane	cellular components	9.85e-15	38	456	5.55611	2.35149	0.423225	1616	107744	MIN076517, MIN076541, MIN076533, MIN076512, MIN076563, MIN076511, MIN076539, MIN076529, MIN076536, MIN076551, MIN076514, MIN063809, MIN076508, MIN023497, MIN076510, MIN076532, MIN076553, MIN076538, MIN076528, MIN076535, MIN076561, MIN076547, MIN076507, MIN076549, MIN076555, MIN006450, MIN036443, MIN076544, MIN063811, MIN106892, MIN076509, MIN076534, MIN076516, MIN076540, MIN076518, MIN076560, MIN…
14	GO:0000775	chromosome, centromeric region	cellular components	4.21e-22	56	675	5.53141	3.46535	0.626485	1616	107744	MIN060232, MIN060206, MIN036259, MIN060196, MIN008142, MIN060220, MIN060211, MIN050611, MIN036261, MIN060184, MIN060181, MIN060191, MIN060238, MIN060214, MIN060212, MIN060209, MIN050612, MIN050609, MIN060222, MIN060208, MIN060236, MIN060185, MIN060235, MIN060199, MIN060219, MIN060210, MIN060237, MIN060228, MIN060194, MIN060183, MIN060218, MIN050613, MIN050610, MIN060182, MIN036264, MIN060227, MIN…
15	GO:0000793	condensed chromosome	cellular components	7.09e-20	56	751	4.97164	3.46535	0.697023	1616	107744	MIN060232, MIN060206, MIN000013, MIN036259, MIN060196, MIN060220, MIN060211, MIN000012, MIN036261, MIN060184, MIN060181, MIN060191, MIN060238, MIN060214, MIN022474, MIN060212, MIN060209, MIN045574, MIN060222, MIN060208, MIN060236, MIN060185, MIN060235, MIN060199, MIN060219, MIN060210, MIN060237, MIN060228, MIN060194, MIN060183, MIN060218, MIN060182, MIN036264, MIN022471, MIN060227, MIN060234, MIN…
16	GO:0032993	protein-DNA complex	cellular components	2.02e-16	59	984	3.99769	3.65099	0.913276	1616	107744	MIN060232, MIN060206, MIN036343, MIN036259, MIN060196, MIN008142, MIN060220, MIN060211, MIN050611, MIN036261, MIN060184, MIN060181, MIN060191, MIN060238, MIN060214, MIN060212, MIN060209, MIN050612, MIN006937, MIN050609, MIN060222, MIN060208, MIN060236, MIN060185, MIN060235, MIN060199, MIN060219, MIN060210, MIN060237, MIN060228, MIN060194, MIN060183, MIN060218, MIN050613, MIN050610, MIN060182, MIN…
17	GO:0009505	plant-type cell wall	cellular components	1.51e-16	63	1104	3.80472	3.89851	1.02465	1616	107744	MIN049542, MIN076517, MIN016945, MIN049529, MIN076541, MIN019185, MIN076533, MIN049538, MIN076512, MIN076563, MIN076511, MIN076539, MIN029376, MIN076529, MIN076536, MIN049539, MIN076551, MIN076514, MIN029241, MIN063809, MIN056537, MIN076508, MIN076510, MIN049519, MIN076553, MIN076532, MIN027275, MIN076538, MIN076528, MIN049527, MIN076535, MIN076561, MIN076547, MIN049541, MIN076507, MIN076555, MIN…
18	GO:0031226	intrinsic component of plasma membrane	cellular components	2.91e-14	57	1031	3.68611	3.52723	0.956898	1616	107744	MIN105281, MIN076517, MIN016795, MIN076541, MIN076533, MIN047908, MIN076512, MIN019918, MIN076563, MIN076511, MIN076539, MIN009390, MIN041565, MIN076529, MIN076536, MIN076551, MIN076514, MIN013857, MIN063809, MIN076508, MIN023497, MIN013789, MIN076510, MIN101727, MIN076553, MIN076532, MIN076538, MIN076528, MIN076535, MIN076561, MIN076547, MIN076507, MIN076555, MIN076549, MIN104606, MIN041556, MIN…
19	GO:0005618	cell wall	cellular components	1.94e-23	123	2782	2.94781	7.61139	2.58205	1616	107744	MIN049542, MIN049529, MIN008151, MIN008066, MIN043474, MIN049538, MIN043475, MIN076563, MIN043473, MIN076539, MIN017366, MIN029376, MIN049522, MIN076551, MIN076514, MIN049540, MIN049536, MIN076508, MIN016119, MIN049524, MIN001957, MIN076532, MIN049527, MIN057789, MIN019978, MIN065599, MIN049541, MIN076507, MIN091948, MIN057777, MIN043476, MIN057760, MIN061744, MIN057794, MIN057790, MIN049532, MIN…
20	GO:0048046	apoplast	cellular components	7.41e-11	61	1390	2.92595	3.77475	1.2901	1616	107744	MIN090086, MIN049542, MIN028165, MIN049529, MIN031337, MIN008151, MIN008066, MIN049538, MIN017366, MIN027448, MIN049522, MIN049539, MIN049540, MIN029241, MIN049536, MIN090088, MIN090096, MIN016119, MIN049524, MIN018374, MIN049519, MIN062233, MIN049527, MIN017367, MIN049541, MIN006628, MIN018373, MIN004077, MIN006450, MIN049532, MIN049533, MIN012246, MIN106580, MIN062235, MIN049523, MIN049543, MIN…
21	GO:0044454	nuclear chromosome part	cellular components	6.87e-10	57	1313	2.89442	3.52723	1.21863	1616	107744	MIN060232, MIN042983, MIN060206, MIN036343, MIN036259, MIN060196, MIN060220, MIN060211, MIN060764, MIN036261, MIN060184, MIN060181, MIN060191, MIN060238, MIN060214, MIN022474, MIN060212, MIN060209, MIN006937, MIN060222, MIN060208, MIN060236, MIN060185, MIN060235, MIN064548, MIN060199, MIN060219, MIN060210, MIN060237, MIN060228, MIN060194, MIN060183, MIN060218, MIN060182, MIN036264, MIN060763, MIN…
22	GO:0030312	external encapsulating structure	cellular components	3.66e-22	123	2879	2.84849	7.61139	2.67207	1616	107744	MIN049542, MIN049529, MIN008151, MIN008066, MIN043474, MIN049538, MIN043475, MIN076563, MIN043473, MIN076539, MIN017366, MIN029376, MIN049522, MIN076551, MIN076514, MIN049540, MIN049536, MIN076508, MIN016119, MIN049524, MIN001957, MIN076532, MIN049527, MIN057789, MIN019978, MIN065599, MIN049541, MIN076507, MIN091948, MIN057777, MIN043476, MIN057760, MIN061744, MIN057794, MIN057790, MIN049532, MIN…
23	GO:0000228	nuclear chromosome	cellular components	3.7e-09	59	1449	2.71478	3.65099	1.34485	1616	107744	MIN060232, MIN042983, MIN060206, MIN000013, MIN036343, MIN036259, MIN060196, MIN060220, MIN060211, MIN000012, MIN060764, MIN036261, MIN060184, MIN060181, MIN060191, MIN060238, MIN060214, MIN022474, MIN060212, MIN060209, MIN006937, MIN060222, MIN060208, MIN060236, MIN060185, MIN060235, MIN064548, MIN060199, MIN060219, MIN060210, MIN060237, MIN060228, MIN060194, MIN060183, MIN060218, MIN060182, MIN…
24	GO:0031965	nuclear membrane	cellular components	0.00307015	27	697	2.58275	1.67079	0.646904	1616	107744	MIN041556, MIN041557, MIN050613, MIN050610, MIN041572, MIN009391, MIN041554, MIN041562, MIN041569, MIN009390, MIN041565, MIN041560, MIN041571, MIN050611, MIN041558, MIN104303, MIN019590, MIN041573, MIN050612, MIN041570, MIN041555, MIN041559, MIN050609, MIN105059, MIN006628, MIN041567, MIN004077
25	GO:0005576	extracellular region	cellular components	1.3e-19	140	3788	2.46417	8.66337	3.51574	1616	107744	MIN049542, MIN049529, MIN008151, MIN036259, MIN017366, MIN076514, MIN049540, MIN090088, MIN036261, MIN001958, MIN016119, MIN049524, MIN018374, MIN062233, MIN019978, MIN076507, MIN049532, MIN036443, MIN049523, MIN090095, MIN049530, MIN063629, MIN106889, MIN076516, MIN106777, MIN031129, MIN022768, MIN019184, MIN090089, MIN031338, MIN045752, MIN049531, MIN008001, MIN018376, MIN029377, MIN028165, MIN…
26	GO:0044427	chromosomal part	cellular components	1.24e-06	80	2632	2.02654	4.9505	2.44283	1616	107744	MIN060232, MIN036343, MIN036259, MIN060196, MIN008142, MIN060220, MIN060211, MIN006848, MIN060764, MIN036261, MIN060191, MIN060238, MIN060214, MIN022474, MIN060212, MIN060209, MIN045574, MIN050612, MIN042986, MIN060222, MIN060208, MIN036345, MIN064548, MIN060219, MIN060210, MIN004077, MIN060237, MIN060194, MIN060183, MIN050613, MIN060182, MIN022471, MIN060227, MIN060234, MIN060197, MIN060190, MIN…
27	GO:0044459	plasma membrane part	cellular components	0.000145798	68	2372	1.91138	4.20792	2.20151	1616	107744	MIN105281, MIN102621, MIN047908, MIN102580, MIN019918, MIN076563, MIN076539, MIN009390, MIN076551, MIN076514, MIN076508, MIN101727, MIN076532, MIN076507, MIN104606, MIN036443, MIN019919, MIN041554, MIN106892, MIN076534, MIN076516, MIN041567, MIN076542, MIN076517, MIN016795, MIN076541, MIN034095, MIN076533, MIN076512, MIN076511, MIN091681, MIN076536, MIN076529, MIN041565, MIN029241, MIN013857, MIN…
28	GO:0005694	chromosome	cellular components	0.0100617	81	3380	1.59779	5.01238	3.13707	1616	107744	MIN060232, MIN036343, MIN036259, MIN060196, MIN008142, MIN060220, MIN060211, MIN006848, MIN060764, MIN036261, MIN060191, MIN060238, MIN031459, MIN060214, MIN022474, MIN060212, MIN060209, MIN045574, MIN050612, MIN042986, MIN060222, MIN060208, MIN036345, MIN064548, MIN060219, MIN060210, MIN004077, MIN060237, MIN060194, MIN060183, MIN050613, MIN060182, MIN022471, MIN060227, MIN060234, MIN060197, MIN…
29	GO:0071944	cell periphery	cellular components	7.52e-20	430	18393	1.55872	26.6089	17.071	1616	107744	MIN102621, MIN041557, MIN043286, MIN104228, MIN080736, MIN043473, MIN058612, MIN012897, MIN007302, MIN076514, MIN049540, MIN090088, MIN057332, MIN007301, MIN016119, MIN105709, MIN077087, MIN045749, MIN056509, MIN006742, MIN056111, MIN003059, MIN084803, MIN049532, MIN019683, MIN049523, MIN080732, MIN072131, MIN041554, MIN013665, MIN084814, MIN020046, MIN049366, MIN056505, MIN106889, MIN076516, MIN…
30	GO:0005886	plasma membrane	cellular components	2.03e-13	368	16432	1.49317	22.7723	15.251	1616	107744	MIN102621, MIN041557, MIN043286, MIN104228, MIN080736, MIN058612, MIN012897, MIN007302, MIN076514, MIN090088, MIN057332, MIN007301, MIN077087, MIN045749, MIN056509, MIN006742, MIN056111, MIN003059, MIN084803, MIN019683, MIN080732, MIN072131, MIN041554, MIN013665, MIN084814, MIN020046, MIN049366, MIN056505, MIN076516, MIN014653, MIN056548, MIN056538, MIN057335, MIN057769, MIN041567, MIN057316, MIN…
1	GO:0047315	kynurenine-glyoxylate transaminase activity	Molecular Function	6.08e-09	6	6	66.6733	0.371287	0.00556876	1616	107744	MIN043473, MIN043471, MIN043476, MIN043472, MIN043474, MIN043475
2	GO:0047804	cysteine-S-conjugate beta-lyase activity	Molecular Function	6.08e-09	6	6	66.6733	0.371287	0.00556876	1616	107744	MIN043473, MIN043471, MIN043476, MIN043472, MIN043474, MIN043475
3	GO:0050062	long-chain-fatty-acyl-CoA reductase activity	Molecular Function	2.96e-72	45	52	57.698	2.78465	0.0482625	1616	107744	MIN057315, MIN057314, MIN057327, MIN002879, MIN057336, MIN002883, MIN057346, MIN057345, MIN057321, MIN057317, MIN057331, MIN002877, MIN002878, MIN057332, MIN057338, MIN057326, MIN057329, MIN057344, MIN057350, MIN057349, MIN057334, MIN057342, MIN057322, MIN057343, MIN057328, MIN057318, MIN057347, MIN057333, MIN057339, MIN057330, MIN057348, MIN057340, MIN002882, MIN057319, MIN057323, MIN057320, MIN…
4	GO:0009016	succinyldiaminopimelate transaminase activity	Molecular Function	4.2e-08	6	7	57.1485	0.371287	0.00649688	1616	107744	MIN043473, MIN043471, MIN043476, MIN043472, MIN043474, MIN043475
5	GO:0016212	kynurenine-oxoglutarate transaminase activity	Molecular Function	4.2e-08	6	7	57.1485	0.371287	0.00649688	1616	107744	MIN043473, MIN043471, MIN043476, MIN043472, MIN043474, MIN043475
6	GO:0036137	kynurenine aminotransferase activity	Molecular Function	4.2e-08	6	7	57.1485	0.371287	0.00649688	1616	107744	MIN043473, MIN043471, MIN043476, MIN043472, MIN043474, MIN043475
7	GO:0080019	fatty-acyl-CoA reductase (alcohol-forming) activity	Molecular Function	1.94e-71	45	53	56.6094	2.78465	0.0491907	1616	107744	MIN057315, MIN057314, MIN057327, MIN002879, MIN057336, MIN002883, MIN057346, MIN057345, MIN057321, MIN057317, MIN057331, MIN002877, MIN002878, MIN057332, MIN057338, MIN057326, MIN057329, MIN057344, MIN057350, MIN057349, MIN057334, MIN057342, MIN057322, MIN057343, MIN057328, MIN057318, MIN057347, MIN057333, MIN057339, MIN057330, MIN057348, MIN057340, MIN002882, MIN057319, MIN057323, MIN057320, MIN…
8	GO:0045300	acyl-[acyl-carrier-protein] desaturase activity	Molecular Function	1.73e-22	15	18	55.5611	0.928218	0.0167063	1616	107744	MIN084086, MIN084090, MIN007981, MIN084091, MIN084094, MIN007982, MIN024313, MIN084087, MIN084089, MIN084093, MIN084095, MIN084092, MIN084088, MIN084085, MIN084096
9	GO:0034004	germacradienol synthase activity	Molecular Function	0.000134256	4	5	53.3386	0.247525	0.00464063	1616	107744	MIN097180, MIN097181, MIN097178, MIN097179
10	GO:0047461	(+)-delta-cadinene synthase activity	Molecular Function	0.000134256	4	5	53.3386	0.247525	0.00464063	1616	107744	MIN097180, MIN097181, MIN097178, MIN097179
11	GO:0052577	germacrene-D synthase activity	Molecular Function	0.000134256	4	5	53.3386	0.247525	0.00464063	1616	107744	MIN097180, MIN097181, MIN097178, MIN097179
12	GO:0045289	luciferin monooxygenase activity	Molecular Function	1.77e-80	53	68	51.9659	3.2797	0.0631126	1616	107744	MIN081161, MIN007122, MIN004720, MIN007126, MIN004730, MIN081165, MIN007121, MIN081164, MIN004708, MIN004744, MIN004727, MIN004724, MIN004733, MIN081159, MIN004725, MIN004735, MIN004738, MIN004742, MIN004747, MIN004736, MIN004709, MIN004711, MIN004741, MIN007119, MIN004718, MIN004713, MIN007120, MIN004737, MIN004716, MIN007118, MIN007117, MIN004722, MIN007124, MIN004734, MIN081156, MIN004732, MIN…
13	GO:0047077	Photinus-luciferin 4-monooxygenase (ATP-hydrolyzing) activity	Molecular Function	1.77e-80	53	68	51.9659	3.2797	0.0631126	1616	107744	MIN081161, MIN007122, MIN004720, MIN007126, MIN004730, MIN081165, MIN007121, MIN081164, MIN004708, MIN004744, MIN004727, MIN004724, MIN004733, MIN081159, MIN004725, MIN004735, MIN004738, MIN004742, MIN004747, MIN004736, MIN004709, MIN004711, MIN004741, MIN007119, MIN004718, MIN004713, MIN007120, MIN004737, MIN004716, MIN007118, MIN007117, MIN004722, MIN007124, MIN004734, MIN081156, MIN004732, MIN…
14	GO:0004768	stearoyl-CoA 9-desaturase activity	Molecular Function	1.66e-07	6	8	50.005	0.371287	0.00742501	1616	107744	MIN084086, MIN084095, MIN007981, MIN007982, MIN084087, MIN084085
15	GO:0010334	sesquiterpene synthase activity	Molecular Function	1.66e-07	6	8	50.005	0.371287	0.00742501	1616	107744	MIN097180, MIN020501, MIN097181, MIN097182, MIN097178, MIN097179
16	GO:0016215	acyl-CoA desaturase activity	Molecular Function	1.66e-07	6	8	50.005	0.371287	0.00742501	1616	107744	MIN084086, MIN084095, MIN007981, MIN007982, MIN084087, MIN084085
17	GO:0004703	G-protein coupled receptor kinase activity	Molecular Function	0.00717951	3	4	50.005	0.185644	0.0037125	1616	107744	MIN012296, MIN006742, MIN021730
18	GO:0015083	aluminum ion transmembrane transporter activity	Molecular Function	0.00717951	3	4	50.005	0.185644	0.0037125	1616	107744	MIN025869, MIN025870, MIN025868
19	GO:0016207	4-coumarate-CoA ligase activity	Molecular Function	3.24e-75	54	82	43.9068	3.34158	0.0761063	1616	107744	MIN081161, MIN007122, MIN004720, MIN007126, MIN004730, MIN081165, MIN007121, MIN081164, MIN004708, MIN004744, MIN004727, MIN004724, MIN004733, MIN081159, MIN004725, MIN004735, MIN004738, MIN004742, MIN004747, MIN004736, MIN004709, MIN004711, MIN004741, MIN007119, MIN004718, MIN012246, MIN004713, MIN007120, MIN004737, MIN004716, MIN007118, MIN007117, MIN004722, MIN007124, MIN004734, MIN081156, MIN…
20	GO:0004657	proline dehydrogenase activity	Molecular Function	9.35e-11	9	15	40.004	0.556931	0.0139219	1616	107744	MIN070506, MIN070512, MIN070516, MIN070507, MIN070515, MIN070513, MIN070514, MIN070511, MIN070510
21	GO:0010326	methionine-oxo-acid transaminase activity	Molecular Function	1.21e-06	6	10	40.004	0.371287	0.00928126	1616	107744	MIN043473, MIN043471, MIN043476, MIN043472, MIN043474, MIN043475
22	GO:0019894	kinesin binding	Molecular Function	4.87e-05	5	9	37.0407	0.309406	0.00835313	1616	107744	MIN050609, MIN050613, MIN050610, MIN050612, MIN050611
23	GO:0004435	phosphatidylinositol phospholipase C activity	Molecular Function	6.54e-50	40	75	35.5591	2.47525	0.0696094	1616	107744	MIN057315, MIN057314, MIN057327, MIN002879, MIN057336, MIN002883, MIN057346, MIN057345, MIN057317, MIN057331, MIN002877, MIN002878, MIN057332, MIN057338, MIN057329, MIN057350, MIN057334, MIN057342, MIN057322, MIN057343, MIN057328, MIN057347, MIN057318, MIN057333, MIN057348, MIN057330, MIN057340, MIN002882, MIN057319, MIN057323, MIN057320, MIN057335, MIN057325, MIN057341, MIN057316, MIN057313, MIN…
24	GO:0004629	phospholipase C activity	Molecular Function	1.59e-47	40	83	32.1317	2.47525	0.0770345	1616	107744	MIN057315, MIN057314, MIN057327, MIN002879, MIN057336, MIN002883, MIN057346, MIN057345, MIN057317, MIN057331, MIN002877, MIN002878, MIN057332, MIN057338, MIN057329, MIN057350, MIN057334, MIN057342, MIN057322, MIN057343, MIN057328, MIN057347, MIN057318, MIN057333, MIN057348, MIN057330, MIN057340, MIN002882, MIN057319, MIN057323, MIN057320, MIN057335, MIN057325, MIN057341, MIN057316, MIN057313, MIN…
25	GO:0010012	steroid 22-alpha hydroxylase activity	Molecular Function	5.26e-07	7	15	31.1142	0.433168	0.0139219	1616	107744	MIN049189, MIN072254, MIN049187, MIN049185, MIN049191, MIN049192, MIN049188
26	GO:0036204	abieta-7,13-dien-18-ol hydroxylase activity	Molecular Function	9.53e-06	6	13	30.7723	0.371287	0.0120656	1616	107744	MIN049189, MIN049187, MIN049185, MIN049191, MIN049192, MIN049188
27	GO:0016703	oxidoreductase activity, acting on single donors with incorporation of molecular oxygen, incorporation of one atom of oxygen (internal monooxygenases or internal mixed function oxidases)	Molecular Function	1.43e-61	54	124	29.0351	3.34158	0.115088	1616	107744	MIN081161, MIN007122, MIN004720, MIN007126, MIN004730, MIN081165, MIN107060, MIN007121, MIN081164, MIN004708, MIN004744, MIN004727, MIN004724, MIN004733, MIN081159, MIN004725, MIN004735, MIN004738, MIN004742, MIN004747, MIN004736, MIN004709, MIN004711, MIN004741, MIN007119, MIN004718, MIN004713, MIN007120, MIN004737, MIN004716, MIN007118, MIN007117, MIN004722, MIN007124, MIN004734, MIN081156, MIN…
28	GO:0016405	CoA-ligase activity	Molecular Function	5.87e-61	55	134	27.3659	3.40347	0.124369	1616	107744	MIN081161, MIN007122, MIN004720, MIN007126, MIN004730, MIN081165, MIN007121, MIN081164, MIN004708, MIN004744, MIN004727, MIN004724, MIN004733, MIN081159, MIN004725, MIN004735, MIN004738, MIN004742, MIN004747, MIN004736, MIN004709, MIN004711, MIN004741, MIN007119, MIN004718, MIN012246, MIN004713, MIN007120, MIN004737, MIN004716, MIN007118, MIN007117, MIN004722, MIN007124, MIN004734, MIN081156, MIN…
29	GO:0071949	FAD binding	Molecular Function	2.16e-08	9	24	25.0025	0.556931	0.022275	1616	107744	MIN070506, MIN070512, MIN070516, MIN070507, MIN070515, MIN070513, MIN070514, MIN031488, MIN031491
30	GO:0045330	aspartyl esterase activity	Molecular Function	5.35e-31	30	81	24.6938	1.85644	0.0751782	1616	107744	MIN049533, MIN049542, MIN049529, MIN049543, MIN049523, MIN049521, MIN049528, MIN049518, MIN049538, MIN091949, MIN049530, MIN049522, MIN049539, MIN022519, MIN049540, MIN049536, MIN049535, MIN022518, MIN049524, MIN049519, MIN049534, MIN049525, MIN049527, MIN049537, MIN049531, MIN049541, MIN049526, MIN091948, MIN103048, MIN049532
31	GO:0016878	acid-thiol ligase activity	Molecular Function	3.5e-56	55	158	23.209	3.40347	0.146644	1616	107744	MIN081161, MIN007122, MIN004720, MIN007126, MIN004730, MIN081165, MIN007121, MIN081164, MIN004708, MIN004744, MIN004727, MIN004724, MIN004733, MIN081159, MIN004725, MIN004735, MIN004738, MIN004742, MIN004747, MIN004736, MIN004709, MIN004711, MIN004741, MIN007119, MIN004718, MIN012246, MIN004713, MIN007120, MIN004737, MIN004716, MIN007118, MIN007117, MIN004722, MIN007124, MIN004734, MIN081156, MIN…
32	GO:0035175	histone kinase activity (H3-S10 specific)	Molecular Function	9.67e-05	6	18	22.2244	0.371287	0.0167063	1616	107744	MIN050609, MIN104303, MIN050613, MIN050610, MIN050612, MIN050611
33	GO:0050597	taxane 10-beta-hydroxylase activity	Molecular Function	0.0122189	4	12	22.2244	0.247525	0.0111375	1616	107744	MIN072254, MIN049187, MIN049185, MIN049191
34	GO:0030599	pectinesterase activity	Molecular Function	4.83e-29	30	92	21.7413	1.85644	0.0853876	1616	107744	MIN049533, MIN049542, MIN049529, MIN049543, MIN049523, MIN049521, MIN049528, MIN049518, MIN049538, MIN091949, MIN049530, MIN049522, MIN049539, MIN022519, MIN049540, MIN049536, MIN049535, MIN022518, MIN049524, MIN049519, MIN049534, MIN049525, MIN049527, MIN049537, MIN049531, MIN049541, MIN049526, MIN091948, MIN103048, MIN049532
35	GO:0044022	histone kinase activity (H3-S28 specific)	Molecular Function	0.00216527	5	17	19.6098	0.309406	0.0157781	1616	107744	MIN050609, MIN050613, MIN050610, MIN050612, MIN050611
36	GO:0016877	ligase activity, forming carbon-sulfur bonds	Molecular Function	1.54e-50	55	194	18.9022	3.40347	0.180056	1616	107744	MIN081161, MIN007122, MIN004720, MIN007126, MIN004730, MIN081165, MIN007121, MIN081164, MIN004708, MIN004744, MIN004727, MIN004724, MIN004733, MIN081159, MIN004725, MIN004735, MIN004738, MIN004742, MIN004747, MIN004736, MIN004709, MIN004711, MIN004741, MIN007119, MIN004718, MIN012246, MIN004713, MIN007120, MIN004737, MIN004716, MIN007118, MIN007117, MIN004722, MIN007124, MIN004734, MIN081156, MIN…
37	GO:0008810	cellulase activity	Molecular Function	0.00296087	5	18	18.5204	0.309406	0.0167063	1616	107744	MIN008001, MIN106590, MIN105937, MIN105938, MIN008000
38	GO:0016717	oxidoreductase activity, acting on paired donors, with oxidation of a pair of donors resulting in the reduction of molecular oxygen to two molecules of water	Molecular Function	3.54e-13	16	61	17.4881	0.990099	0.0566157	1616	107744	MIN084086, MIN084090, MIN007981, MIN007982, MIN024313, MIN084087, MIN084089, MIN084093, MIN084092, MIN084096, MIN084094, MIN084091, MIN084095, MIN084088, MIN084085, MIN106743
39	GO:0010333	terpene synthase activity	Molecular Function	0.000649212	6	24	16.6683	0.371287	0.022275	1616	107744	MIN097180, MIN020501, MIN097181, MIN097182, MIN097178, MIN097179
40	GO:0010290	chlorophyll catabolite transmembrane transporter activity	Molecular Function	0.000106242	7	29	16.0935	0.433168	0.0269157	1616	107744	MIN090096, MIN090086, MIN090089, MIN090095, MIN090090, MIN090088, MIN090091
41	GO:0015431	glutathione S-conjugate-exporting ATPase activity	Molecular Function	0.000106242	7	29	16.0935	0.433168	0.0269157	1616	107744	MIN090096, MIN090086, MIN090089, MIN090095, MIN090090, MIN090088, MIN090091
42	GO:0071997	glutathione S-conjugate-transporting ATPase activity	Molecular Function	0.000106242	7	29	16.0935	0.433168	0.0269157	1616	107744	MIN090096, MIN090086, MIN090089, MIN090095, MIN090090, MIN090088, MIN090091
43	GO:0005544	calcium-dependent phospholipid binding	Molecular Function	0.00865742	5	22	15.153	0.309406	0.0204188	1616	107744	MIN003927, MIN003926, MIN008066, MIN003928, MIN003929
44	GO:0015114	phosphate ion transmembrane transporter activity	Molecular Function	0.00022029	7	32	14.5848	0.433168	0.0297	1616	107744	MIN016796, MIN056300, MIN014055, MIN016795, MIN056301, MIN014056, MIN015971
45	GO:0035174	histone serine kinase activity	Molecular Function	0.00172631	6	28	14.2871	0.371287	0.0259875	1616	107744	MIN050609, MIN104303, MIN050613, MIN050610, MIN050612, MIN050611
46	GO:0015086	cadmium ion transmembrane transporter activity	Molecular Function	0.000275964	7	33	14.1428	0.433168	0.0306282	1616	107744	MIN025869, MIN058612, MIN025870, MIN058613, MIN025868, MIN103776, MIN025866
47	GO:0004650	polygalacturonase activity	Molecular Function	2.98e-29	39	193	13.4728	2.41337	0.179128	1616	107744	MIN029377, MIN076517, MIN076541, MIN076533, MIN076512, MIN076563, MIN076511, MIN076539, MIN029376, MIN076529, MIN076536, MIN076551, MIN076514, MIN076508, MIN076510, MIN076532, MIN076553, MIN076538, MIN076528, MIN076535, MIN076561, MIN076547, MIN019978, MIN019980, MIN076549, MIN076555, MIN076507, MIN106580, MIN076544, MIN076509, MIN076534, MIN076516, MIN031129, MIN076540, MIN076560, MIN076518, MIN…
48	GO:0005496	steroid binding	Molecular Function	2.59e-17	24	121	13.2244	1.48515	0.112303	1616	107744	MIN056513, MIN056510, MIN010295, MIN056575, MIN056515, MIN056504, MIN056511, MIN056570, MIN056576, MIN056568, MIN056517, MIN056531, MIN056554, MIN056583, MIN056546, MIN056536, MIN056524, MIN056530, MIN056528, MIN084803, MIN056522, MIN056571, MIN056519, MIN056562
49	GO:0008878	glucose-1-phosphate adenylyltransferase activity	Molecular Function	0.0299843	5	28	11.9059	0.309406	0.0259875	1616	107744	MIN018375, MIN018372, MIN018373, MIN018374, MIN018376
50	GO:0004620	phospholipase activity	Molecular Function	1.3e-30	45	263	11.408	2.78465	0.244097	1616	107744	MIN057315, MIN057314, MIN057327, MIN002879, MIN057336, MIN002883, MIN057346, MIN033253, MIN057345, MIN057317, MIN033251, MIN057331, MIN002877, MIN002878, MIN057332, MIN036440, MIN057338, MIN057329, MIN057350, MIN104740, MIN057334, MIN057342, MIN057322, MIN057343, MIN036438, MIN057328, MIN057318, MIN057347, MIN057333, MIN057330, MIN057348, MIN057340, MIN002882, MIN057319, MIN057323, MIN057320, MIN…
51	GO:0004197	cysteine-type endopeptidase activity	Molecular Function	2.15e-18	28	166	11.2461	1.73267	0.154069	1616	107744	MIN051105, MIN051091, MIN045009, MIN051103, MIN019155, MIN051099, MIN051102, MIN051089, MIN051093, MIN051096, MIN051101, MIN051090, MIN045013, MIN051094, MIN045008, MIN051107, MIN051097, MIN051098, MIN051092, MIN045012, MIN045010, MIN051095, MIN051087, MIN051088, MIN051106, MIN045011, MIN051104, MIN051100
52	GO:0015172	acidic amino acid transmembrane transporter activity	Molecular Function	2.19e-12	20	124	10.7538	1.23762	0.115088	1616	107744	MIN041556, MIN041557, MIN052081, MIN041572, MIN009391, MIN041554, MIN041562, MIN041569, MIN009390, MIN041565, MIN041560, MIN041571, MIN041558, MIN041573, MIN010541, MIN041570, MIN041559, MIN052084, MIN041555, MIN041567
53	GO:0004069	L-aspartate:2-oxoglutarate aminotransferase activity	Molecular Function	0.0174467	6	41	9.75706	0.371287	0.0380532	1616	107744	MIN043473, MIN043471, MIN043476, MIN043472, MIN043474, MIN043475
54	GO:0016620	oxidoreductase activity, acting on the aldehyde or oxo group of donors, NAD or NADP as acceptor	Molecular Function	4.13e-27	45	315	9.52475	2.78465	0.29236	1616	107744	MIN057315, MIN057314, MIN057327, MIN002879, MIN057336, MIN002883, MIN057346, MIN057345, MIN057321, MIN057317, MIN057331, MIN002877, MIN002878, MIN057332, MIN057338, MIN057326, MIN057329, MIN057344, MIN057350, MIN057349, MIN057334, MIN057342, MIN057322, MIN057343, MIN057328, MIN057318, MIN057347, MIN057333, MIN057339, MIN057330, MIN057348, MIN057340, MIN002882, MIN057319, MIN057323, MIN057320, MIN…
55	GO:0016838	carbon-oxygen lyase activity, acting on phosphates	Molecular Function	0.00766916	7	53	8.8059	0.433168	0.0491907	1616	107744	MIN097180, MIN020501, MIN028601, MIN097181, MIN097182, MIN097178, MIN097179
56	GO:0015288	porin activity	Molecular Function	3.08e-05	11	84	8.73102	0.680693	0.0779626	1616	107744	MIN057783, MIN057784, MIN057782, MIN057797, MIN057789, MIN057769, MIN057777, MIN057795, MIN057760, MIN057790, MIN057794
57	GO:0022829	wide pore channel activity	Molecular Function	3.08e-05	11	84	8.73102	0.680693	0.0779626	1616	107744	MIN057783, MIN057784, MIN057782, MIN057797, MIN057789, MIN057769, MIN057777, MIN057795, MIN057760, MIN057790, MIN057794
58	GO:0042937	tripeptide transporter activity	Molecular Function	0.0385934	6	47	8.51148	0.371287	0.0436219	1616	107744	MIN014222, MIN007301, MIN029718, MIN007302, MIN029721, MIN014223
59	GO:0016903	oxidoreductase activity, acting on the aldehyde or oxo group of donors	Molecular Function	2.23e-25	46	364	8.42574	2.84653	0.337838	1616	107744	MIN057315, MIN057314, MIN057327, MIN002879, MIN057336, MIN002883, MIN057346, MIN057345, MIN057321, MIN057317, MIN057331, MIN002877, MIN002878, MIN057332, MIN057338, MIN057326, MIN057329, MIN057344, MIN057350, MIN057349, MIN057334, MIN057342, MIN057322, MIN057343, MIN057328, MIN057318, MIN057347, MIN057333, MIN057339, MIN057330, MIN057348, MIN057340, MIN002882, MIN057319, MIN057323, MIN057320, MIN…
60	GO:0045735	nutrient reservoir activity	Molecular Function	1.15e-06	14	114	8.18795	0.866337	0.105806	1616	107744	MIN033259, MIN033250, MIN033239, MIN033247, MIN033236, MIN033258, MIN033253, MIN033249, MIN033245, MIN033240, MIN033257, MIN033251, MIN033256, MIN033241
61	GO:0042936	dipeptide transporter activity	Molecular Function	0.0489963	6	49	8.16407	0.371287	0.0454782	1616	107744	MIN014222, MIN007301, MIN029718, MIN007302, MIN029721, MIN014223
62	GO:0015175	neutral amino acid transmembrane transporter activity	Molecular Function	1.11e-07	17	153	7.40814	1.05198	0.142003	1616	107744	MIN041556, MIN041557, MIN041572, MIN009391, MIN041554, MIN041562, MIN041569, MIN009390, MIN041565, MIN041560, MIN041571, MIN041558, MIN041573, MIN041570, MIN041559, MIN041555, MIN041567
63	GO:0047911	galacturan 1,4-alpha-galacturonidase activity	Molecular Function	0.000254876	11	103	7.12045	0.680693	0.095597	1616	107744	MIN029377, MIN031129, MIN106580, MIN076540, MIN076553, MIN076538, MIN076561, MIN019978, MIN019980, MIN029376, MIN031130
64	GO:0008395	steroid hydroxylase activity	Molecular Function	0.0114214	8	77	6.92709	0.49505	0.0714657	1616	107744	MIN049189, MIN043518, MIN049185, MIN049191, MIN049192, MIN049188, MIN072254, MIN049187
65	GO:0004364	glutathione transferase activity	Molecular Function	0.0396863	7	68	6.86342	0.433168	0.0631126	1616	107744	MIN045751, MIN023375, MIN045749, MIN023376, MIN008151, MIN023374, MIN045752
66	GO:0008308	voltage-gated anion channel activity	Molecular Function	5.16e-05	13	130	6.66733	0.804455	0.120656	1616	107744	MIN061782, MIN057783, MIN057784, MIN057782, MIN057797, MIN057789, MIN061781, MIN057769, MIN057777, MIN057795, MIN057760, MIN057790, MIN057794
67	GO:0004497	monooxygenase activity	Molecular Function	1.36e-35	76	761	6.65857	4.70297	0.706304	1616	107744	MIN081161, MIN007122, MIN004720, MIN007121, MIN081164, MIN017853, MIN004744, MIN004724, MIN004733, MIN081159, MIN004738, MIN004742, MIN043518, MIN049192, MIN004709, MIN004711, MIN014094, MIN007119, MIN072254, MIN031488, MIN007120, MIN049191, MIN004716, MIN007118, MIN007117, MIN004734, MIN106566, MIN004726, MIN081160, MIN004746, MIN011304, MIN004717, MIN043519, MIN004721, MIN004743, MIN106567, MIN…
68	GO:0015112	nitrate transmembrane transporter activity	Molecular Function	0.0215764	8	84	6.34983	0.49505	0.0779626	1616	107744	MIN007301, MIN029718, MIN061782, MIN029721, MIN007300, MIN061781, MIN029720, MIN007302
69	GO:0005253	anion channel activity	Molecular Function	0.000185523	13	145	5.9776	0.804455	0.134578	1616	107744	MIN061782, MIN057783, MIN057784, MIN057782, MIN057797, MIN057789, MIN061781, MIN057769, MIN057777, MIN057795, MIN057760, MIN057790, MIN057794
70	GO:0016799	hydrolase activity, hydrolyzing N-glycosyl compounds	Molecular Function	1.12e-06	18	201	5.97074	1.11386	0.186553	1616	107744	MIN026595, MIN026590, MIN026587, MIN026586, MIN026589, MIN035577, MIN026592, MIN026581, MIN026583, MIN026594, MIN026584, MIN054904, MIN026585, MIN026582, MIN026593, MIN026591, MIN026588, MIN024265
71	GO:0016298	lipase activity	Molecular Function	6.28e-20	48	536	5.97074	2.9703	0.497475	1616	107744	MIN057315, MIN026580, MIN057314, MIN057327, MIN002879, MIN057336, MIN002883, MIN057346, MIN033253, MIN057345, MIN057317, MIN033251, MIN057331, MIN002877, MIN002878, MIN057332, MIN001958, MIN036440, MIN057338, MIN057329, MIN057350, MIN104740, MIN057334, MIN057342, MIN057322, MIN057343, MIN036438, MIN057328, MIN057318, MIN057347, MIN057333, MIN057330, MIN057348, MIN026376, MIN057340, MIN002882, MIN…
72	GO:0016645	oxidoreductase activity, acting on the CH-NH group of donors	Molecular Function	0.00298077	11	132	5.55611	0.680693	0.122513	1616	107744	MIN070506, MIN070512, MIN070516, MIN106006, MIN070507, MIN070515, MIN070513, MIN070514, MIN070511, MIN070510, MIN018243
73	GO:0016701	oxidoreductase activity, acting on single donors with incorporation of molecular oxygen	Molecular Function	1.68e-23	60	723	5.53305	3.71287	0.671035	1616	107744	MIN081161, MIN007122, MIN004720, MIN007126, MIN004730, MIN081165, MIN107060, MIN007121, MIN081164, MIN004708, MIN004744, MIN004727, MIN004724, MIN004733, MIN102673, MIN081159, MIN004725, MIN004735, MIN004738, MIN004742, MIN004747, MIN004736, MIN050703, MIN004709, MIN004711, MIN001957, MIN004741, MIN007119, MIN004718, MIN107075, MIN004713, MIN007120, MIN004737, MIN004716, MIN007118, MIN007117, MIN…
74	GO:0004601	peroxidase activity	Molecular Function	0.00045373	15	210	4.76238	0.928218	0.194906	1616	107744	MIN016945, MIN019184, MIN007986, MIN049184, MIN019185, MIN031337, MIN008151, MIN008066, MIN045752, MIN045751, MIN017367, MIN045749, MIN017366, MIN017368, MIN010062
75	GO:0016684	oxidoreductase activity, acting on peroxide as acceptor	Molecular Function	0.00045373	15	210	4.76238	0.928218	0.194906	1616	107744	MIN016945, MIN019184, MIN007986, MIN049184, MIN019185, MIN031337, MIN008151, MIN008066, MIN045752, MIN045751, MIN017367, MIN045749, MIN017366, MIN017368, MIN010062
76	GO:1901682	sulfur compound transmembrane transporter activity	Molecular Function	0.0298027	10	140	4.76238	0.618812	0.129938	1616	107744	MIN075636, MIN004987, MIN052079, MIN025129, MIN083923, MIN052078, MIN025128, MIN025127, MIN025131, MIN025130
77	GO:0015171	amino acid transmembrane transporter activity	Molecular Function	6.23e-09	29	412	4.69302	1.79455	0.382388	1616	107744	MIN041556, MIN041557, MIN052081, MIN104300, MIN037360, MIN041572, MIN009391, MIN052079, MIN083923, MIN041554, MIN052078, MIN041562, MIN041569, MIN030270, MIN009390, MIN041565, MIN105388, MIN041560, MIN041571, MIN041558, MIN004987, MIN041573, MIN010541, MIN041570, MIN041555, MIN041559, MIN052084, MIN015995, MIN041567
78	GO:0008559	xenobiotic-transporting ATPase activity	Molecular Function	0.0116969	12	181	4.42033	0.742574	0.167991	1616	107744	MIN090096, MIN090086, MIN014055, MIN090089, MIN075636, MIN090095, MIN015918, MIN014056, MIN090090, MIN090088, MIN090091, MIN015971
79	GO:0042910	xenobiotic transporter activity	Molecular Function	0.0116969	12	181	4.42033	0.742574	0.167991	1616	107744	MIN090096, MIN090086, MIN014055, MIN090089, MIN075636, MIN090095, MIN015918, MIN014056, MIN090090, MIN090088, MIN090091, MIN015971
80	GO:0016628	oxidoreductase activity, acting on the CH-CH group of donors, NAD or NADP as acceptor	Molecular Function	5.29e-30	98	1533	4.26222	6.06436	1.42282	1616	107744	MIN057315, MIN056572, MIN056521, MIN056573, MIN057346, MIN056563, MIN032540, MIN057317, MIN002877, MIN002878, MIN057332, MIN014325, MIN056579, MIN056525, MIN057338, MIN056507, MIN057349, MIN014323, MIN084803, MIN057342, MIN056569, MIN107315, MIN056549, MIN084802, MIN056506, MIN084807, MIN056533, MIN057318, MIN057347, MIN084808, MIN056520, MIN056516, MIN084814, MIN084804, MIN056505, MIN056539, MIN…
81	GO:0004675	transmembrane receptor protein serine/threonine kinase activity	Molecular Function	0.000858757	18	312	3.84653	1.11386	0.289575	1616	107744	MIN056549, MIN089658, MIN056533, MIN056573, MIN089656, MIN056537, MIN056581, MIN056539, MIN056525, MIN056545, MIN056514, MIN056582, MIN056578, MIN012296, MIN056555, MIN056535, MIN056523, MIN056569
82	GO:0004714	transmembrane receptor protein tyrosine kinase activity	Molecular Function	0.023925	13	226	3.83519	0.804455	0.209756	1616	107744	MIN056570, MIN056513, MIN056517, MIN056573, MIN056554, MIN010295, MIN056514, MIN012296, MIN056515, MIN084803, MIN056523, MIN028606, MIN056504
83	GO:0016627	oxidoreductase activity, acting on the CH-CH group of donors	Molecular Function	7.47e-28	103	1791	3.83436	6.37376	1.66227	1616	107744	MIN057315, MIN056572, MIN056521, MIN056573, MIN057346, MIN056563, MIN032540, MIN057317, MIN002877, MIN002878, MIN057332, MIN014325, MIN043518, MIN056579, MIN056525, MIN057338, MIN056507, MIN014094, MIN057349, MIN014323, MIN084803, MIN057342, MIN056569, MIN107315, MIN056549, MIN084802, MIN056506, MIN084807, MIN056533, MIN057318, MIN057347, MIN084808, MIN056520, MIN021095, MIN056516, MIN084814, MIN…
84	GO:0015103	inorganic anion transmembrane transporter activity	Molecular Function	6.76e-05	22	383	3.8298	1.36139	0.355472	1616	107744	MIN056300, MIN029718, MIN014055, MIN016795, MIN056301, MIN029721, MIN025129, MIN007300, MIN014056, MIN007302, MIN015971, MIN009051, MIN016796, MIN007301, MIN061782, MIN025128, MIN061781, MIN029720, MIN104606, MIN025127, MIN025131, MIN025130
85	GO:0016209	antioxidant activity	Molecular Function	0.00962614	15	270	3.70407	0.928218	0.250594	1616	107744	MIN016945, MIN019184, MIN007986, MIN049184, MIN019185, MIN031337, MIN008151, MIN008066, MIN045752, MIN045751, MIN017367, MIN045749, MIN017366, MIN017368, MIN010062
86	GO:0019199	transmembrane receptor protein kinase activity	Molecular Function	5.05e-07	31	561	3.68426	1.91832	0.520679	1616	107744	MIN056549, MIN089658, MIN056513, MIN056533, MIN084808, MIN056573, MIN010295, MIN080736, MIN084814, MIN056515, MIN084804, MIN089656, MIN056537, MIN056581, MIN056504, MIN056570, MIN056539, MIN056525, MIN056517, MIN056554, MIN056545, MIN056578, MIN056582, MIN056514, MIN012296, MIN056555, MIN056535, MIN084803, MIN056569, MIN056523, MIN028606
87	GO:0046915	transition metal ion transmembrane transporter activity	Molecular Function	0.0440689	13	240	3.61147	0.804455	0.22275	1616	107744	MIN047907, MIN047908, MIN004987, MIN052079, MIN103776, MIN052078, MIN019946, MIN025866, MIN058612, MIN025869, MIN025870, MIN058613, MIN025868
88	GO:0015293	symporter activity	Molecular Function	8.59e-07	32	607	3.5149	1.9802	0.563372	1616	107744	MIN016795, MIN041557, MIN037360, MIN029721, MIN086117, MIN041569, MIN009390, MIN041565, MIN007302, MIN041560, MIN041558, MIN007301, MIN041573, MIN041570, MIN061781, MIN041555, MIN025131, MIN029718, MIN041556, MIN009391, MIN041572, MIN025129, MIN041554, MIN041562, MIN041571, MIN016796, MIN061782, MIN025128, MIN041559, MIN041567, MIN025127, MIN025130
89	GO:0052689	carboxylic ester hydrolase activity	Molecular Function	4.43e-08	38	734	3.45175	2.35149	0.681244	1616	107744	MIN049542, MIN049529, MIN026580, MIN049538, MIN033253, MIN105547, MIN049522, MIN049539, MIN033251, MIN049540, MIN049536, MIN022518, MIN049524, MIN049519, MIN036440, MIN049527, MIN049541, MIN091948, MIN104740, MIN103048, MIN049532, MIN049533, MIN036438, MIN049523, MIN049543, MIN049518, MIN049528, MIN049521, MIN049364, MIN091949, MIN049530, MIN022519, MIN049535, MIN049534, MIN049525, MIN049537, MIN…
90	GO:0005244	voltage-gated ion channel activity	Molecular Function	0.0246517	15	293	3.41331	0.928218	0.271941	1616	107744	MIN061782, MIN014653, MIN057783, MIN057784, MIN057782, MIN057797, MIN057789, MIN061781, MIN057769, MIN057777, MIN057795, MIN057760, MIN057794, MIN057790, MIN025191
91	GO:0022832	voltage-gated channel activity	Molecular Function	0.0246517	15	293	3.41331	0.928218	0.271941	1616	107744	MIN061782, MIN014653, MIN057783, MIN057784, MIN057782, MIN057797, MIN057789, MIN061781, MIN057769, MIN057777, MIN057795, MIN057760, MIN057794, MIN057790, MIN025191
92	GO:0004888	transmembrane signaling receptor activity	Molecular Function	1.18e-06	36	754	3.18334	2.22772	0.699807	1616	107744	MIN090086, MIN089658, MIN056513, MIN010193, MIN056573, MIN010295, MIN080736, MIN089656, MIN056537, MIN056504, MIN090096, MIN056525, MIN056517, MIN056554, MIN056545, MIN056582, MIN012296, MIN084803, MIN056569, MIN056523, MIN056549, MIN056533, MIN084808, MIN100617, MIN084814, MIN056515, MIN084804, MIN105388, MIN056581, MIN056539, MIN056570, MIN056514, MIN056578, MIN056555, MIN056535, MIN028606
93	GO:0008081	phosphoric diester hydrolase activity	Molecular Function	2.35e-07	40	850	3.13757	2.47525	0.788907	1616	107744	MIN057315, MIN057314, MIN057327, MIN002879, MIN057336, MIN002883, MIN057346, MIN057345, MIN057317, MIN057331, MIN002877, MIN002878, MIN057332, MIN057338, MIN057329, MIN057350, MIN057334, MIN057342, MIN057322, MIN057343, MIN057328, MIN057347, MIN057318, MIN057333, MIN057348, MIN057330, MIN057340, MIN002882, MIN057319, MIN057323, MIN057320, MIN057335, MIN057325, MIN057341, MIN057316, MIN057313, MIN…
94	GO:0004713	protein tyrosine kinase activity	Molecular Function	1.29e-13	70	1504	3.10314	4.33168	1.3959	1616	107744	MIN080737, MIN056556, MIN056513, MIN056550, MIN056521, MIN056573, MIN010295, MIN080736, MIN105449, MIN056565, MIN056504, MIN043314, MIN056576, MIN080728, MIN056517, MIN056554, MIN056577, MIN056509, MIN056530, MIN084803, MIN056562, MIN056506, MIN080732, MIN013665, MIN056515, MIN014348, MIN056505, MIN056564, MIN056570, MIN056541, MIN056538, MIN056531, MIN056514, MIN056546, MIN056522, MIN056571, MIN…
95	GO:0046943	carboxylic acid transmembrane transporter activity	Molecular Function	3.58e-05	32	712	2.99655	1.9802	0.660826	1616	107744	MIN047888, MIN041557, MIN104300, MIN037360, MIN052079, MIN086117, MIN083923, MIN052078, MIN041569, MIN009390, MIN041565, MIN041560, MIN041558, MIN004987, MIN041573, MIN041570, MIN041555, MIN015995, MIN047887, MIN041556, MIN052081, MIN009391, MIN041572, MIN041554, MIN030270, MIN041562, MIN105388, MIN041571, MIN010541, MIN052084, MIN041559, MIN041567
96	GO:0005342	organic acid transmembrane transporter activity	Molecular Function	3.82e-05	32	714	2.98816	1.9802	0.662682	1616	107744	MIN047888, MIN041557, MIN104300, MIN037360, MIN052079, MIN086117, MIN083923, MIN052078, MIN041569, MIN009390, MIN041565, MIN041560, MIN041558, MIN004987, MIN041573, MIN041570, MIN041555, MIN015995, MIN047887, MIN041556, MIN052081, MIN009391, MIN041572, MIN041554, MIN030270, MIN041562, MIN105388, MIN041571, MIN010541, MIN052084, MIN041559, MIN041567
97	GO:0008509	anion transmembrane transporter activity	Molecular Function	1.45e-11	67	1542	2.89696	4.14604	1.43117	1616	107744	MIN056300, MIN047888, MIN056301, MIN041557, MIN037360, MIN029721, MIN041569, MIN009390, MIN014056, MIN007302, MIN007301, MIN004987, MIN041573, MIN041570, MIN061781, MIN057789, MIN015995, MIN057777, MIN104606, MIN057760, MIN047887, MIN057794, MIN057790, MIN014055, MIN052081, MIN057784, MIN025129, MIN083922, MIN057797, MIN041554, MIN105388, MIN009051, MIN010541, MIN052084, MIN057769, MIN041567, MIN…
98	GO:0008234	cysteine-type peptidase activity	Molecular Function	8.38e-05	34	816	2.77805	2.10396	0.757351	1616	107744	MIN049794, MIN051091, MIN051103, MIN051099, MIN051089, MIN051093, MIN051090, MIN051094, MIN045008, MIN051107, MIN051097, MIN039176, MIN014325, MIN051098, MIN045012, MIN014323, MIN051087, MIN051095, MIN049795, MIN051105, MIN045009, MIN014324, MIN019155, MIN051102, MIN051101, MIN051096, MIN045013, MIN051092, MIN045010, MIN051088, MIN051106, MIN045011, MIN051104, MIN051100
99	GO:0032440	2-alkenal reductase [NAD(P)] activity	Molecular Function	2.56e-07	51	1269	2.67954	3.15594	1.17779	1616	107744	MIN056572, MIN056566, MIN056521, MIN056573, MIN056563, MIN032540, MIN056537, MIN014325, MIN056579, MIN056525, MIN056567, MIN027275, MIN056507, MIN056545, MIN056582, MIN014323, MIN012296, MIN084803, MIN056569, MIN056523, MIN107315, MIN056549, MIN084802, MIN056506, MIN084807, MIN056533, MIN014324, MIN084808, MIN056520, MIN056580, MIN056516, MIN084814, MIN084804, MIN056505, MIN056581, MIN056539, MIN…
100	GO:0016798	hydrolase activity, acting on glycosyl bonds	Molecular Function	1.71e-09	71	1877	2.522	4.39356	1.74209	1616	107744	MIN026595, MIN026590, MIN105188, MIN026589, MIN076563, MIN076539, MIN029376, MIN076551, MIN076514, MIN076508, MIN026584, MIN076532, MIN008000, MIN062233, MIN019978, MIN076507, MIN026588, MIN062235, MIN036443, MIN026586, MIN026592, MIN106892, MIN076534, MIN026583, MIN076516, MIN031129, MIN026585, MIN054904, MIN026591, MIN008001, MIN076542, MIN076517, MIN029377, MIN076541, MIN076533, MIN076512, MIN…
101	GO:0016491	oxidoreductase activity	Molecular Function	3.49e-36	242	6482	2.48919	14.9752	6.01611	1616	107744	MIN081161, MIN008151, MIN104380, MIN056573, MIN057346, MIN017853, MIN004744, MIN084089, MIN004724, MIN017366, MIN004733, MIN032540, MIN102673, MIN002877, MIN102091, MIN057332, MIN027701, MIN004742, MIN014325, MIN056525, MIN057338, MIN014094, MIN014323, MIN045749, MIN070514, MIN084803, MIN107315, MIN056506, MIN070512, MIN007120, MIN049191, MIN004716, MIN056520, MIN084808, MIN007118, MIN021095, MIN…
102	GO:0004721	phosphoprotein phosphatase activity	Molecular Function	3.46e-05	53	1564	2.25939	3.2797	1.45159	1616	107744	MIN056532, MIN056556, MIN056513, MIN073954, MIN056572, MIN056566, MIN056521, MIN073952, MIN056573, MIN056563, MIN056565, MIN056537, MIN056504, MIN056525, MIN056567, MIN056517, MIN056545, MIN056554, MIN056582, MIN011005, MIN056509, MIN056536, MIN073958, MIN056530, MIN056528, MIN056523, MIN090043, MIN056562, MIN056533, MIN056510, MIN073955, MIN056520, MIN047224, MIN056516, MIN056575, MIN056515, MIN…
103	GO:0038023	signaling receptor activity	Molecular Function	0.00347426	38	1140	2.22244	2.35149	1.05806	1616	107744	MIN090086, MIN089658, MIN056513, MIN010193, MIN056573, MIN010295, MIN080736, MIN089656, MIN056537, MIN056504, MIN090096, MIN056525, MIN056517, MIN056554, MIN056545, MIN056582, MIN012296, MIN084803, MIN056569, MIN056523, MIN056549, MIN056533, MIN084808, MIN100617, MIN103243, MIN088429, MIN084814, MIN056515, MIN084804, MIN105388, MIN056581, MIN056539, MIN056570, MIN056514, MIN056578, MIN056555, MIN…
104	GO:0004553	hydrolase activity, hydrolyzing O-glycosyl compounds	Molecular Function	0.000223389	52	1617	2.1441	3.21782	1.50078	1616	107744	MIN029377, MIN076517, MIN076541, MIN076533, MIN076512, MIN076563, MIN076511, MIN076539, MIN029376, MIN076529, MIN076536, MIN076551, MIN076514, MIN076508, MIN076510, MIN076553, MIN076532, MIN105938, MIN076538, MIN076528, MIN008000, MIN076535, MIN076561, MIN062233, MIN076547, MIN019978, MIN019980, MIN076507, MIN076555, MIN076549, MIN106580, MIN062235, MIN036443, MIN104538, MIN076544, MIN062234, MIN…
105	GO:0004872	receptor activity	Molecular Function	0.00744323	39	1225	2.12266	2.41337	1.13695	1616	107744	MIN090086, MIN089658, MIN056513, MIN010193, MIN056573, MIN010295, MIN080736, MIN089656, MIN056537, MIN056504, MIN090096, MIN106023, MIN056525, MIN056517, MIN056554, MIN056545, MIN056582, MIN012296, MIN084803, MIN056569, MIN056523, MIN056549, MIN056533, MIN084808, MIN100617, MIN103243, MIN088429, MIN084814, MIN056515, MIN084804, MIN105388, MIN056581, MIN056539, MIN056570, MIN056514, MIN056578, MIN…
106	GO:0016705	oxidoreductase activity, acting on paired donors, with incorporation or reduction of molecular oxygen	Molecular Function	0.00589998	42	1348	2.07736	2.59901	1.25111	1616	107744	MIN084086, MIN016945, MIN049185, MIN024313, MIN084087, MIN049188, MIN017853, MIN084089, MIN049187, MIN102673, MIN072255, MIN043518, MIN084091, MIN084094, MIN049192, MIN050703, MIN001957, MIN014094, MIN072254, MIN084095, MIN031488, MIN084088, MIN089356, MIN084085, MIN065296, MIN089359, MIN049189, MIN084090, MIN007981, MIN064663, MIN007982, MIN049191, MIN084093, MIN084092, MIN084096, MIN011304, MIN…
107	GO:0042578	phosphoric ester hydrolase activity	Molecular Function	1.27e-08	99	3202	2.06142	6.12624	2.97186	1616	107744	MIN057315, MIN056556, MIN056513, MIN056572, MIN056521, MIN073952, MIN056573, MIN057346, MIN056563, MIN057317, MIN002877, MIN002878, MIN056565, MIN057332, MIN056504, MIN056525, MIN056517, MIN057338, MIN056554, MIN056509, MIN073958, MIN056530, MIN057342, MIN056562, MIN056533, MIN057318, MIN057347, MIN056520, MIN047224, MIN056516, MIN056515, MIN056505, MIN073957, MIN056570, MIN056539, MIN030705, MIN…
108	GO:0015291	secondary active transmembrane transporter activity	Molecular Function	0.0313986	45	1595	1.88106	2.78465	1.48036	1616	107744	MIN047888, MIN016795, MIN041557, MIN037360, MIN029721, MIN047349, MIN104228, MIN086117, MIN041569, MIN009390, MIN041565, MIN007302, MIN041560, MIN041558, MIN007301, MIN107689, MIN041573, MIN000383, MIN041570, MIN061781, MIN041555, MIN104606, MIN047887, MIN025131, MIN029718, MIN041556, MIN052081, MIN009391, MIN041572, MIN025129, MIN041554, MIN041562, MIN020046, MIN006644, MIN041571, MIN009051, MIN…
109	GO:0022804	active transmembrane transporter activity	Molecular Function	0.0103618	65	2499	1.7342	4.02228	2.31939	1616	107744	MIN047888, MIN041557, MIN047907, MIN047908, MIN037360, MIN029721, MIN104228, MIN041569, MIN058612, MIN009390, MIN008338, MIN075038, MIN014056, MIN007302, MIN090088, MIN090096, MIN007301, MIN107689, MIN041573, MIN000383, MIN041570, MIN061781, MIN104606, MIN047887, MIN014055, MIN052081, MIN090095, MIN025129, MIN041554, MIN020046, MIN009051, MIN090089, MIN015918, MIN052084, MIN041567, MIN025127, MIN…
110	GO:0016791	phosphatase activity	Molecular Function	0.0440771	59	2318	1.69703	3.65099	2.1514	1616	107744	MIN056532, MIN056556, MIN056513, MIN073954, MIN056572, MIN056566, MIN056521, MIN073952, MIN056573, MIN056563, MIN056565, MIN056537, MIN056504, MIN007986, MIN056525, MIN056567, MIN056517, MIN056545, MIN056554, MIN056582, MIN011005, MIN056509, MIN056536, MIN073958, MIN056530, MIN056528, MIN056523, MIN090043, MIN056562, MIN017153, MIN056533, MIN056510, MIN056520, MIN073955, MIN047224, MIN103243, MIN…
111	GO:0004674	protein serine/threonine kinase activity	Molecular Function	1.47e-05	136	5573	1.62705	8.41584	5.17245	1616	107744	MIN080737, MIN056550, MIN056573, MIN102580, MIN080736, MIN032540, MIN032539, MIN077087, MIN056525, MIN016407, MIN080728, MIN056577, MIN056498, MIN056509, MIN006742, MIN084803, MIN009608, MIN013243, MIN056562, MIN056506, MIN050613, MIN080732, MIN084808, MIN013665, MIN077085, MIN084814, MIN014348, MIN056505, MIN056564, MIN056548, MIN056538, MIN015554, MIN056531, MIN056578, MIN056514, MIN056546, MIN…
112	GO:0015075	ion transmembrane transporter activity	Molecular Function	0.00354854	91	3742	1.6214	5.63119	3.47305	1616	107744	MIN056300, MIN047888, MIN056301, MIN041557, MIN047907, MIN047908, MIN037360, MIN029721, MIN104228, MIN041569, MIN025869, MIN058612, MIN009390, MIN008338, MIN075038, MIN014056, MIN007302, MIN007301, MIN107689, MIN004987, MIN041573, MIN000383, MIN041570, MIN057789, MIN061781, MIN015995, MIN057777, MIN104606, MIN057760, MIN047887, MIN057794, MIN057790, MIN014055, MIN052081, MIN057784, MIN025129, MIN…
113	GO:0022891	substrate-specific transmembrane transporter activity	Molecular Function	0.00111067	105	4364	1.60419	6.49752	4.05034	1616	107744	MIN056300, MIN047888, MIN056301, MIN041557, MIN047907, MIN047908, MIN037360, MIN056114, MIN029721, MIN104228, MIN041569, MIN025869, MIN058612, MIN009390, MIN008338, MIN075038, MIN014056, MIN007302, MIN090088, MIN090096, MIN007301, MIN107689, MIN004987, MIN041573, MIN101727, MIN000383, MIN041570, MIN057789, MIN061781, MIN015995, MIN057777, MIN056111, MIN104606, MIN057760, MIN047887, MIN057794, MIN…
114	GO:0016788	hydrolase activity, acting on ester bonds	Molecular Function	2.76e-05	153	6543	1.55907	9.46782	6.07273	1616	107744	MIN049542, MIN049529, MIN073952, MIN056573, MIN057346, MIN033253, MIN049540, MIN002877, MIN057332, MIN001958, MIN049524, MIN056525, MIN057338, MIN056509, MIN064548, MIN049532, MIN056562, MIN036438, MIN049523, MIN056520, MIN056516, MIN049530, MIN056505, MIN073957, MIN056548, MIN056538, MIN031338, MIN054904, MIN056514, MIN057335, MIN049531, MIN057316, MIN056561, MIN057313, MIN026580, MIN057314, MIN…
115	GO:0004672	protein kinase activity	Molecular Function	0.000107245	141	6042	1.55593	8.72525	5.60774	1616	107744	MIN080737, MIN056550, MIN056573, MIN102580, MIN080736, MIN032540, MIN032539, MIN077087, MIN056525, MIN016407, MIN080728, MIN056577, MIN056498, MIN056509, MIN006742, MIN084803, MIN009608, MIN013243, MIN056562, MIN056506, MIN050613, MIN080732, MIN084808, MIN013665, MIN077085, MIN084814, MIN014348, MIN056505, MIN056564, MIN056548, MIN024224, MIN056538, MIN015554, MIN056531, MIN056578, MIN056514, MIN…
116	GO:0022857	transmembrane transporter activity	Molecular Function	0.0195016	108	4843	1.48683	6.68317	4.49491	1616	107744	MIN056300, MIN047888, MIN056301, MIN041557, MIN047907, MIN047908, MIN037360, MIN056114, MIN029721, MIN104228, MIN041569, MIN025869, MIN058612, MIN009390, MIN008338, MIN075038, MIN014056, MIN007302, MIN090088, MIN090096, MIN007301, MIN107689, MIN004987, MIN041573, MIN101727, MIN000383, MIN041570, MIN057789, MIN061781, MIN015995, MIN057777, MIN056111, MIN104606, MIN057760, MIN047887, MIN057794, MIN…
117	GO:0016773	phosphotransferase activity, alcohol group as acceptor	Molecular Function	0.0128965	151	7196	1.39906	9.34406	6.67879	1616	107744	MIN080737, MIN056550, MIN056573, MIN102580, MIN080736, MIN032540, MIN032539, MIN077087, MIN056525, MIN016407, MIN080728, MIN056577, MIN056498, MIN056509, MIN006742, MIN084803, MIN009608, MIN013243, MIN056562, MIN056506, MIN050613, MIN080732, MIN084808, MIN013665, MIN077085, MIN084814, MIN014348, MIN056505, MIN056564, MIN090952, MIN056548, MIN024224, MIN056538, MIN015554, MIN056531, MIN056578, MIN…
118	GO:0016787	hydrolase activity	Molecular Function	1.72e-08	361	17361	1.38639	22.3391	16.1132	1616	107744	MIN102621, MIN026590, MIN037145, MIN105188, MIN058612, MIN076514, MIN049540, MIN051094, MIN090088, MIN057332, MIN001958, MIN014325, MIN062233, MIN033245, MIN056509, MIN056111, MIN026588, MIN049532, MIN033259, MIN051105, MIN049523, MIN090095, MIN072131, MIN056520, MIN079119, MIN056516, MIN088431, MIN063629, MIN056505, MIN076516, MIN033241, MIN031129, MIN036346, MIN090952, MIN056548, MIN056538, MIN…
119	GO:0016301	kinase activity	Molecular Function	0.011267	165	7976	1.37927	10.2104	7.40273	1616	107744	MIN080737, MIN056550, MIN056573, MIN102580, MIN080736, MIN032540, MIN032539, MIN077087, MIN056525, MIN016407, MIN080728, MIN056577, MIN056498, MIN056509, MIN006742, MIN084803, MIN009608, MIN013243, MIN056562, MIN107315, MIN056506, MIN050613, MIN080732, MIN056520, MIN084808, MIN013665, MIN056516, MIN077085, MIN084814, MIN014348, MIN056505, MIN056564, MIN089657, MIN090952, MIN056548, MIN024224, MIN…
120	GO:0005524	ATP binding	Molecular Function	0.00101022	292	15023	1.29592	18.0693	13.9432	1616	107744	MIN010746, MIN037145, MIN026702, MIN004744, MIN080736, MIN058612, MIN004733, MIN090088, MIN018374, MIN077087, MIN056498, MIN056509, MIN006742, MIN056111, MIN084803, MIN056506, MIN050613, MIN007120, MIN090095, MIN080732, MIN079119, MIN007118, MIN013665, MIN084814, MIN004734, MIN088431, MIN056505, MIN049173, MIN004726, MIN056564, MIN004746, MIN036346, MIN090952, MIN056548, MIN056538, MIN034780, MIN…
121	GO:0032559	adenyl ribonucleotide binding	Molecular Function	0.00418433	293	15354	1.27232	18.1312	14.2504	1616	107744	MIN010746, MIN037145, MIN026702, MIN004744, MIN080736, MIN058612, MIN004733, MIN090088, MIN018374, MIN077087, MIN056498, MIN056509, MIN006742, MIN056111, MIN084803, MIN056506, MIN050613, MIN007120, MIN090095, MIN080732, MIN079119, MIN007118, MIN013665, MIN084814, MIN004734, MIN088431, MIN056505, MIN049173, MIN004726, MIN056564, MIN004746, MIN036346, MIN090952, MIN056548, MIN056538, MIN034780, MIN…
122	GO:0030554	adenyl nucleotide binding	Molecular Function	0.00437869	293	15363	1.27158	18.1312	14.2588	1616	107744	MIN010746, MIN037145, MIN026702, MIN004744, MIN080736, MIN058612, MIN004733, MIN090088, MIN018374, MIN077087, MIN056498, MIN056509, MIN006742, MIN056111, MIN084803, MIN056506, MIN050613, MIN007120, MIN090095, MIN080732, MIN079119, MIN007118, MIN013665, MIN084814, MIN004734, MIN088431, MIN056505, MIN049173, MIN004726, MIN056564, MIN004746, MIN036346, MIN090952, MIN056548, MIN056538, MIN034780, MIN…
123	GO:0035639	purine ribonucleoside triphosphate binding	Molecular Function	0.042652	305	16581	1.22642	18.8738	15.3893	1616	107744	MIN102621, MIN010746, MIN037145, MIN026702, MIN004744, MIN080736, MIN058612, MIN004733, MIN090088, MIN018374, MIN077087, MIN056498, MIN056509, MIN006742, MIN056111, MIN084803, MIN056506, MIN050613, MIN007120, MIN090095, MIN080732, MIN079119, MIN007118, MIN013665, MIN084814, MIN004734, MIN088431, MIN056505, MIN049173, MIN004726, MIN056564, MIN004746, MIN036346, MIN090952, MIN056548, MIN056538, MIN…
124	GO:0043168	anion binding	Molecular Function	0.0103461	357	19452	1.22365	22.0916	18.0539	1616	107744	MIN102621, MIN010746, MIN037145, MIN026702, MIN004744, MIN080736, MIN043473, MIN058612, MIN004733, MIN102673, MIN090088, MIN027701, MIN018374, MIN077087, MIN045749, MIN056498, MIN070514, MIN056509, MIN006742, MIN056111, MIN084803, MIN056506, MIN050613, MIN007120, MIN090095, MIN080732, MIN079119, MIN007118, MIN013665, MIN084814, MIN004734, MIN088431, MIN056505, MIN049173, MIN004726, MIN056564, MIN…
125	GO:0003824	catalytic activity	Molecular Function	5.85e-05	735	42189	1.16156	45.4827	39.1567	1616	107744	MIN102621, MIN026590, MIN037145, MIN105188, MIN080736, MIN058612, MIN004733, MIN105508, MIN012897, MIN049540, MIN051094, MIN090088, MIN102091, MIN001958, MIN014325, MIN000383, MIN033245, MIN006742, MIN056111, MIN097179, MIN026588, MIN049532, MIN033259, MIN051105, MIN056506, MIN050613, MIN049191, MIN090095, MIN056520, MIN079119, MIN013665, MIN056516, MIN084814, MIN084093, MIN004734, MIN088431, MIN…

## Sheet: GO_down
Transcriptome Analysis of Mango (Mangifera indica L) Fruit Epidermal Peels Provides Insights into Cuticle Biosynthesis Julio C. Tafolla-Arellano, Yi Zheng, Honghe Sun, Chen Jiao, Eliel Ruiz-May, Miguel Hernández-Oñate, Alberto González-León, Reginaldo Báez-Sañudo, Zhangjun Fei, Jocelyn K.C. Rose, Martín E. Tiznado-Hernández
	GO enrichment analysis. Unigenes Down-regulated comparison Overripe vs Ripe (Corrected P-value<=0.05)
	GO-ID	Term	Category	Corrected P-value	#Test	#Ref	ratio test/ref	%test	%ref	Test	Ref	TestSeqs
1	GO:0010813	neuropeptide catabolic process	biological processes	1.62e-10	9	9	28.8626	0.241093	0.00835313	3733	107744	MIN066377, MIN066491, MIN066461, MIN003494, MIN066359, MIN066442, MIN066492, MIN066431, MIN066382			MIN066377
2	GO:0051044	positive regulation of membrane protein ectodomain proteolysis	biological processes	4.68e-09	8	8	28.8626	0.214305	0.00742501	3733	107744	MIN058901, MIN058899, MIN058900, MIN058904, MIN058903, MIN058905, MIN058897, MIN058902			MIN066491
3	GO:0002483	antigen processing and presentation of endogenous peptide antigen	biological processes	2.13e-98	69	69	28.8626	1.84838	0.0640407	3733	107744	MIN066350, MIN066425, MIN066377, MIN066430, MIN066460, MIN066449, MIN003474, MIN003477, MIN003494, MIN066347, MIN003489, MIN066442, MIN066468, MIN066399, MIN066483, MIN066419, MIN066426, MIN066431, MIN066438, MIN066432, MIN066450, MIN066461, MIN066352, MIN066387, MIN066443, MIN066422, MIN066353, MIN066382, MIN066420, MIN066354, MIN003491, MIN066384, MIN003470, MIN066404, MIN066491, MIN066451, MIN…			MIN066461
4	GO:0048169	regulation of long-term neuronal synaptic plasticity	biological processes	1.57e-09	9	10	25.9763	0.241093	0.00928126	3733	107744	MIN066377, MIN066491, MIN066461, MIN003494, MIN066359, MIN066442, MIN066492, MIN066431, MIN066382			MIN003494
5	GO:1902039	negative regulation of seed dormancy process	biological processes	4.83e-101	80	91	25.3737	2.14305	0.0844595	3733	107744	MIN081325, MIN081282, MIN081263, MIN081306, MIN081333, MIN081264, MIN081284, MIN081314, MIN081298, MIN081313, MIN081291, MIN081332, MIN081269, MIN081271, MIN081290, MIN081307, MIN081283, MIN081293, MIN081330, MIN081316, MIN081354, MIN081320, MIN081346, MIN081296, MIN081321, MIN081297, MIN081315, MIN081317, MIN081355, MIN081353, MIN081292, MIN081281, MIN081309, MIN081338, MIN081352, MIN081295, MIN…			MIN066359
6	GO:0010046	response to mycotoxin	biological processes	1.25e-22	20	24	24.0521	0.535762	0.022275	3733	107744	MIN019372, MIN019383, MIN019389, MIN019378, MIN019380, MIN019384, MIN019381, MIN019377, MIN019374, MIN019369, MIN019375, MIN019379, MIN019386, MIN019373, MIN019387, MIN019365, MIN019391, MIN019371, MIN019363, MIN019370			MIN066442
7	GO:0048168	regulation of neuronal synaptic plasticity	biological processes	8.35e-09	9	11	23.6148	0.241093	0.0102094	3733	107744	MIN066377, MIN066491, MIN066461, MIN003494, MIN066359, MIN066442, MIN066492, MIN066431, MIN066382			MIN066492
8	GO:0043419	urea catabolic process	biological processes	1.98e-07	8	10	23.0901	0.214305	0.00928126	3733	107744	MIN100654, MIN100651, MIN100650, MIN100655, MIN100649, MIN100652, MIN100656, MIN100653			MIN066431
9	GO:0010184	cytokinin transport	biological processes	0.0158637	4	5	23.0901	0.107152	0.00464063	3733	107744	MIN046266, MIN046268, MIN013887, MIN046267			MIN066382
10	GO:0050898	nitrile metabolic process	biological processes	0.0158637	4	5	23.0901	0.107152	0.00464063	3733	107744	MIN001787, MIN001786, MIN001785, MIN091526
11	GO:0042372	phylloquinone biosynthetic process	biological processes	8.83e-25	23	30	22.128	0.616126	0.0278438	3733	107744	MIN068034, MIN031863, MIN031864, MIN031872, MIN031866, MIN107355, MIN031869, MIN068029, MIN031868, MIN031857, MIN031861, MIN068028, MIN031867, MIN068031, MIN031871, MIN031859, MIN031860, MIN031865, MIN068030, MIN031870, MIN068033, MIN031862, MIN068027
12	GO:0019632	shikimate metabolic process	biological processes	9.25e-119	105	140	21.6469	2.81275	0.129938	3733	107744	MIN045531, MIN045521, MIN045473, MIN045471, MIN045513, MIN045503, MIN045496, MIN045487, MIN045519, MIN045534, MIN069649, MIN045464, MIN045502, MIN045516, MIN069656, MIN069664, MIN045484, MIN045483, MIN069667, MIN045515, MIN045533, MIN045480, MIN045504, MIN045490, MIN069659, MIN045492, MIN045468, MIN045469, MIN069657, MIN014104, MIN069651, MIN045479, MIN045472, MIN045482, MIN069654, MIN069661, MIN…
13	GO:0045766	positive regulation of angiogenesis	biological processes	3.61e-80	72	97	21.4238	1.92874	0.0900282	3733	107744	MIN066350, MIN066425, MIN066377, MIN066430, MIN066460, MIN066449, MIN003474, MIN003477, MIN003494, MIN066347, MIN003489, MIN066442, MIN066468, MIN066399, MIN066483, MIN008804, MIN066419, MIN066426, MIN066431, MIN066438, MIN066432, MIN066450, MIN066461, MIN066352, MIN066387, MIN066443, MIN066422, MIN066353, MIN094357, MIN066382, MIN066420, MIN066354, MIN003491, MIN066384, MIN003470, MIN066404, MIN…
14	GO:0042374	phylloquinone metabolic process	biological processes	3.31e-24	23	31	21.4142	0.616126	0.0287719	3733	107744	MIN068034, MIN031863, MIN031864, MIN031872, MIN031866, MIN107355, MIN031869, MIN068029, MIN031868, MIN031857, MIN031861, MIN068028, MIN031867, MIN068031, MIN031871, MIN031859, MIN031860, MIN031865, MIN068030, MIN031870, MIN068033, MIN031862, MIN068027
15	GO:2000033	regulation of seed dormancy process	biological processes	1.54e-87	80	111	20.8019	2.14305	0.103022	3733	107744	MIN081325, MIN081282, MIN081263, MIN081306, MIN081333, MIN081264, MIN081284, MIN081314, MIN081298, MIN081313, MIN081291, MIN081332, MIN081269, MIN081271, MIN081290, MIN081307, MIN081283, MIN081293, MIN081330, MIN081316, MIN081354, MIN081320, MIN081346, MIN081296, MIN081321, MIN081297, MIN081315, MIN081317, MIN081355, MIN081353, MIN081292, MIN081281, MIN081309, MIN081338, MIN081352, MIN081295, MIN…
16	GO:0009423	chorismate biosynthetic process	biological processes	6.88e-115	105	147	20.6161	2.81275	0.136435	3733	107744	MIN045531, MIN045521, MIN045473, MIN045471, MIN045513, MIN045503, MIN045496, MIN045487, MIN045519, MIN045534, MIN069649, MIN045464, MIN045502, MIN045516, MIN069656, MIN069664, MIN045484, MIN045483, MIN069667, MIN045515, MIN045533, MIN045480, MIN045504, MIN045490, MIN069659, MIN045492, MIN045468, MIN045469, MIN069657, MIN014104, MIN069651, MIN045479, MIN045472, MIN045482, MIN069654, MIN069661, MIN…
17	GO:0071456	cellular response to hypoxia	biological processes	3.9e-220	201	286	20.2845	5.38441	0.265444	3733	107744	MIN066378, MIN066479, MIN066350, MIN066376, MIN066425, MIN066357, MIN066449, MIN003467, MIN066488, MIN066418, MIN003474, MIN066397, MIN066347, MIN003472, MIN003489, MIN066410, MIN066368, MIN012125, MIN066393, MIN066474, MIN003485, MIN066470, MIN066484, MIN066442, MIN012124, MIN066390, MIN023476, MIN066444, MIN008804, MIN066364, MIN066419, MIN066447, MIN066437, MIN066431, MIN066386, MIN066389, MIN…
18	GO:0019401	alditol biosynthetic process	biological processes	1.02e-07	9	13	19.9818	0.241093	0.0120656	3733	107744	MIN046900, MIN046899, MIN029228, MIN046898, MIN029210, MIN029218, MIN029222, MIN029219, MIN029220
19	GO:0019406	hexitol biosynthetic process	biological processes	1.02e-07	9	13	19.9818	0.241093	0.0120656	3733	107744	MIN046900, MIN046899, MIN029228, MIN046898, MIN029210, MIN029218, MIN029222, MIN029219, MIN029220
20	GO:0046417	chorismate metabolic process	biological processes	2.39e-112	105	152	19.938	2.81275	0.141075	3733	107744	MIN045531, MIN045521, MIN045473, MIN045471, MIN045513, MIN045503, MIN045496, MIN045487, MIN045519, MIN045534, MIN069649, MIN045464, MIN045502, MIN045516, MIN069656, MIN069664, MIN045484, MIN045483, MIN069667, MIN045515, MIN045533, MIN045480, MIN045504, MIN045490, MIN069659, MIN045492, MIN045468, MIN045469, MIN069657, MIN014104, MIN069651, MIN045479, MIN045472, MIN045482, MIN069654, MIN069661, MIN…
21	GO:0036294	cellular response to decreased oxygen levels	biological processes	1.26e-217	201	291	19.936	5.38441	0.270085	3733	107744	MIN066378, MIN066479, MIN066350, MIN066376, MIN066425, MIN066357, MIN066449, MIN003467, MIN066488, MIN066418, MIN003474, MIN066397, MIN066347, MIN003472, MIN003489, MIN066410, MIN066368, MIN012125, MIN066393, MIN066474, MIN003485, MIN066470, MIN066484, MIN066442, MIN012124, MIN066390, MIN023476, MIN066444, MIN008804, MIN066364, MIN066419, MIN066447, MIN066437, MIN066431, MIN066386, MIN066389, MIN…
22	GO:0071453	cellular response to oxygen levels	biological processes	1.26e-217	201	291	19.936	5.38441	0.270085	3733	107744	MIN066378, MIN066479, MIN066350, MIN066376, MIN066425, MIN066357, MIN066449, MIN003467, MIN066488, MIN066418, MIN003474, MIN066397, MIN066347, MIN003472, MIN003489, MIN066410, MIN066368, MIN012125, MIN066393, MIN066474, MIN003485, MIN066470, MIN066484, MIN066442, MIN012124, MIN066390, MIN023476, MIN066444, MIN008804, MIN066364, MIN066419, MIN066447, MIN066437, MIN066431, MIN066386, MIN066389, MIN…
23	GO:0080183	response to photooxidative stress	biological processes	1.74e-41	40	58	19.9052	1.07152	0.0538313	3733	107744	MIN042911, MIN042978, MIN042974, MIN001671, MIN001672, MIN042928, MIN042921, MIN042916, MIN042934, MIN042966, MIN042965, MIN042969, MIN042938, MIN042956, MIN042970, MIN042968, MIN001670, MIN042960, MIN042945, MIN042915, MIN042961, MIN042972, MIN042900, MIN042951, MIN042905, MIN042906, MIN042925, MIN042975, MIN042979, MIN042899, MIN042947, MIN042973, MIN042913, MIN042977, MIN042963, MIN042897, MIN…
24	GO:0045765	regulation of angiogenesis	biological processes	1.42e-74	72	108	19.2417	1.92874	0.100238	3733	107744	MIN066350, MIN066425, MIN066377, MIN066430, MIN066460, MIN066449, MIN003474, MIN003477, MIN003494, MIN066347, MIN003489, MIN066442, MIN066468, MIN066399, MIN066483, MIN008804, MIN066419, MIN066426, MIN066431, MIN066438, MIN066432, MIN066450, MIN066461, MIN066352, MIN066387, MIN066443, MIN066422, MIN066353, MIN094357, MIN066382, MIN066420, MIN066354, MIN003491, MIN066384, MIN003470, MIN066404, MIN…
25	GO:1901342	regulation of vasculature development	biological processes	1.42e-74	72	108	19.2417	1.92874	0.100238	3733	107744	MIN066350, MIN066425, MIN066377, MIN066430, MIN066460, MIN066449, MIN003474, MIN003477, MIN003494, MIN066347, MIN003489, MIN066442, MIN066468, MIN066399, MIN066483, MIN008804, MIN066419, MIN066426, MIN066431, MIN066438, MIN066432, MIN066450, MIN066461, MIN066352, MIN066387, MIN066443, MIN066422, MIN066353, MIN094357, MIN066382, MIN066420, MIN066354, MIN003491, MIN066384, MIN003470, MIN066404, MIN…
26	GO:0006061	sorbitol biosynthetic process	biological processes	0.00029994	6	9	19.2417	0.160729	0.00835313	3733	107744	MIN029228, MIN029210, MIN029218, MIN029222, MIN029219, MIN029220
27	GO:0046427	positive regulation of JAK-STAT cascade	biological processes	0.00029994	6	9	19.2417	0.160729	0.00835313	3733	107744	MIN029228, MIN029210, MIN029218, MIN029222, MIN029219, MIN029220
28	GO:0006509	membrane protein ectodomain proteolysis	biological processes	2.93e-70	69	106	18.7879	1.84838	0.0983813	3733	107744	MIN066350, MIN066425, MIN066377, MIN066430, MIN066460, MIN066449, MIN003474, MIN003477, MIN003494, MIN066347, MIN003489, MIN066442, MIN066468, MIN066399, MIN066483, MIN066419, MIN066426, MIN066431, MIN066438, MIN066432, MIN066450, MIN066461, MIN066352, MIN066387, MIN066443, MIN066422, MIN066353, MIN066382, MIN066420, MIN066354, MIN003491, MIN066384, MIN003470, MIN066404, MIN066491, MIN066451, MIN…
29	GO:0002087	regulation of respiratory gaseous exchange by neurological system process	biological processes	4.35e-23	24	37	18.7217	0.642915	0.0343407	3733	107744	MIN064328, MIN064357, MIN064340, MIN064350, MIN064345, MIN064349, MIN064327, MIN064322, MIN064352, MIN064362, MIN064351, MIN064358, MIN064339, MIN064337, MIN064319, MIN064348, MIN064326, MIN064353, MIN064330, MIN064361, MIN064320, MIN064360, MIN064355, MIN064318
30	GO:0043576	regulation of respiratory gaseous exchange	biological processes	4.35e-23	24	37	18.7217	0.642915	0.0343407	3733	107744	MIN064328, MIN064357, MIN064340, MIN064350, MIN064345, MIN064349, MIN064327, MIN064322, MIN064352, MIN064362, MIN064351, MIN064358, MIN064339, MIN064337, MIN064319, MIN064348, MIN064326, MIN064353, MIN064330, MIN064361, MIN064320, MIN064360, MIN064355, MIN064318
31	GO:0044065	regulation of respiratory system process	biological processes	4.35e-23	24	37	18.7217	0.642915	0.0343407	3733	107744	MIN064328, MIN064357, MIN064340, MIN064350, MIN064345, MIN064349, MIN064327, MIN064322, MIN064352, MIN064362, MIN064351, MIN064358, MIN064339, MIN064337, MIN064319, MIN064348, MIN064326, MIN064353, MIN064330, MIN064361, MIN064320, MIN064360, MIN064355, MIN064318
32	GO:0051560	mitochondrial calcium ion homeostasis	biological processes	2.06e-35	36	56	18.5545	0.964372	0.0519751	3733	107744	MIN059359, MIN059389, MIN059398, MIN059363, MIN059388, MIN059371, MIN059395, MIN059385, MIN059383, MIN059376, MIN059360, MIN059367, MIN059384, MIN059366, MIN059370, MIN059394, MIN059392, MIN059364, MIN059361, MIN059382, MIN059375, MIN059391, MIN059381, MIN059374, MIN059380, MIN059390, MIN059379, MIN059372, MIN059368, MIN059393, MIN059386, MIN059365, MIN059378, MIN059387, MIN059373, MIN059362
33	GO:0070509	calcium ion import	biological processes	2.06e-35	36	56	18.5545	0.964372	0.0519751	3733	107744	MIN059359, MIN059389, MIN059363, MIN059388, MIN059371, MIN059395, MIN059385, MIN059383, MIN059376, MIN000715, MIN059367, MIN059384, MIN059366, MIN000712, MIN059394, MIN000714, MIN059392, MIN059364, MIN059361, MIN059382, MIN059375, MIN059381, MIN059391, MIN059374, MIN059380, MIN059390, MIN059379, MIN059372, MIN059393, MIN059386, MIN059365, MIN059378, MIN059387, MIN000711, MIN059373, MIN059362
34	GO:0014047	glutamate secretion	biological processes	1.14e-22	24	38	18.229	0.642915	0.0352688	3733	107744	MIN064328, MIN064357, MIN064340, MIN064350, MIN064345, MIN064349, MIN064327, MIN064322, MIN064352, MIN064362, MIN064351, MIN064358, MIN064339, MIN064337, MIN064319, MIN064348, MIN064326, MIN064353, MIN064330, MIN064361, MIN064320, MIN064360, MIN064355, MIN064318
35	GO:0006059	hexitol metabolic process	biological processes	3.7e-08	10	16	18.0391	0.267881	0.01485	3733	107744	MIN046900, MIN046899, MIN029228, MIN046898, MIN029210, MIN012757, MIN029218, MIN029222, MIN029219, MIN029220
36	GO:0070588	calcium ion transmembrane transport	biological processes	1.9e-35	37	60	17.7986	0.99116	0.0556876	3733	107744	MIN059359, MIN059389, MIN059363, MIN059388, MIN059371, MIN059395, MIN059385, MIN105241, MIN059383, MIN059376, MIN000715, MIN059367, MIN059384, MIN059366, MIN000712, MIN059394, MIN000714, MIN059392, MIN059364, MIN059361, MIN059382, MIN059375, MIN059381, MIN059391, MIN059374, MIN059380, MIN059390, MIN059379, MIN059372, MIN059393, MIN059386, MIN059365, MIN059378, MIN059387, MIN000711, MIN059373, MIN…
37	GO:0002474	antigen processing and presentation of peptide antigen via MHC class I	biological processes	1.05e-189	190	311	17.6331	5.08974	0.288647	3733	107744	MIN066378, MIN066479, MIN066350, MIN066376, MIN066425, MIN066357, MIN066449, MIN003467, MIN066488, MIN066418, MIN003474, MIN066397, MIN066347, MIN003472, MIN003489, MIN066410, MIN066368, MIN066393, MIN066474, MIN003485, MIN066470, MIN066484, MIN066442, MIN066390, MIN066444, MIN066364, MIN066419, MIN066447, MIN066437, MIN066431, MIN066386, MIN066389, MIN066457, MIN066445, MIN066481, MIN066461, MIN…
38	GO:0033619	membrane protein proteolysis	biological processes	5.69e-67	69	114	17.4695	1.84838	0.105806	3733	107744	MIN066350, MIN066425, MIN066377, MIN066430, MIN066460, MIN066449, MIN003474, MIN003477, MIN003494, MIN066347, MIN003489, MIN066442, MIN066468, MIN066399, MIN066483, MIN066419, MIN066426, MIN066431, MIN066438, MIN066432, MIN066450, MIN066461, MIN066352, MIN066387, MIN066443, MIN066422, MIN066353, MIN066382, MIN066420, MIN066354, MIN003491, MIN066384, MIN003470, MIN066404, MIN066491, MIN066451, MIN…
39	GO:0070995	NADPH oxidation	biological processes	0.000727659	6	10	17.3175	0.160729	0.00928126	3733	107744	MIN012125, MIN012124, MIN012128, MIN012123, MIN012126, MIN012127
40	GO:0009939	positive regulation of gibberellic acid mediated signaling pathway	biological processes	1.58e-76	80	136	16.978	2.14305	0.126225	3733	107744	MIN081325, MIN081282, MIN081263, MIN081306, MIN081333, MIN081264, MIN081284, MIN081314, MIN081298, MIN081313, MIN081291, MIN081332, MIN081269, MIN081271, MIN081290, MIN081307, MIN081283, MIN081293, MIN081330, MIN081316, MIN081354, MIN081320, MIN081346, MIN081296, MIN081321, MIN081297, MIN081315, MIN081317, MIN081355, MIN081353, MIN081292, MIN081281, MIN081309, MIN081338, MIN081352, MIN081295, MIN…
41	GO:0006060	sorbitol metabolic process	biological processes	9.18e-05	7	12	16.8365	0.187517	0.0111375	3733	107744	MIN029228, MIN029210, MIN029218, MIN012757, MIN029222, MIN029219, MIN029220
42	GO:0048838	release of seed from dormancy	biological processes	4.34e-75	80	140	16.4929	2.14305	0.129938	3733	107744	MIN081325, MIN081282, MIN081263, MIN081306, MIN081333, MIN081264, MIN081284, MIN081314, MIN081298, MIN081313, MIN081291, MIN081332, MIN081269, MIN081271, MIN081290, MIN081307, MIN081283, MIN081293, MIN081330, MIN081316, MIN081354, MIN081320, MIN081346, MIN081296, MIN081321, MIN081297, MIN081315, MIN081317, MIN081355, MIN081353, MIN081292, MIN081281, MIN081309, MIN081338, MIN081352, MIN081295, MIN…
43	GO:0097438	exit from dormancy	biological processes	4.34e-75	80	140	16.4929	2.14305	0.129938	3733	107744	MIN081325, MIN081282, MIN081263, MIN081306, MIN081333, MIN081264, MIN081284, MIN081314, MIN081298, MIN081313, MIN081291, MIN081332, MIN081269, MIN081271, MIN081290, MIN081307, MIN081283, MIN081293, MIN081330, MIN081316, MIN081354, MIN081320, MIN081346, MIN081296, MIN081321, MIN081297, MIN081315, MIN081317, MIN081355, MIN081353, MIN081292, MIN081281, MIN081309, MIN081338, MIN081352, MIN081295, MIN…
44	GO:0006543	glutamine catabolic process	biological processes	3.65e-21	24	42	16.4929	0.642915	0.0389813	3733	107744	MIN064328, MIN064357, MIN064340, MIN064350, MIN064345, MIN064349, MIN064327, MIN064322, MIN064352, MIN064362, MIN064351, MIN064358, MIN064339, MIN064337, MIN064319, MIN064348, MIN064326, MIN064353, MIN064330, MIN064361, MIN064320, MIN064360, MIN064355, MIN064318
45	GO:0046717	acid secretion	biological processes	3.65e-21	24	42	16.4929	0.642915	0.0389813	3733	107744	MIN064328, MIN064357, MIN064340, MIN064350, MIN064345, MIN064349, MIN064327, MIN064322, MIN064352, MIN064362, MIN064351, MIN064358, MIN064339, MIN064337, MIN064319, MIN064348, MIN064326, MIN064353, MIN064330, MIN064361, MIN064320, MIN064360, MIN064355, MIN064318
46	GO:0006851	mitochondrial calcium ion transport	biological processes	2.15e-31	36	67	15.5083	0.964372	0.0621844	3733	107744	MIN059359, MIN059389, MIN059398, MIN059363, MIN059388, MIN059371, MIN059395, MIN059385, MIN059383, MIN059376, MIN059360, MIN059367, MIN059384, MIN059366, MIN059370, MIN059394, MIN059392, MIN059364, MIN059361, MIN059382, MIN059375, MIN059391, MIN059381, MIN059374, MIN059380, MIN059390, MIN059379, MIN059372, MIN059368, MIN059393, MIN059386, MIN059365, MIN059378, MIN059387, MIN059373, MIN059362
47	GO:0043171	peptide catabolic process	biological processes	4.35e-13	17	34	14.4313	0.455398	0.0315563	3733	107744	MIN058901, MIN066377, MIN058899, MIN058900, MIN066491, MIN066461, MIN058897, MIN003494, MIN066359, MIN066442, MIN066492, MIN058904, MIN066431, MIN058903, MIN066382, MIN058905, MIN058902
48	GO:0048281	inflorescence morphogenesis	biological processes	7.88e-23	28	56	14.4313	0.750067	0.0519751	3733	107744	MIN085173, MIN085205, MIN085197, MIN085196, MIN085207, MIN085191, MIN085204, MIN085189, MIN085183, MIN085199, MIN085185, MIN085194, MIN085178, MIN085175, MIN085195, MIN085202, MIN047250, MIN085192, MIN085190, MIN085172, MIN085200, MIN085186, MIN047252, MIN085198, MIN085208, MIN085203, MIN047254, MIN085210
49	GO:0009233	menaquinone metabolic process	biological processes	3.36e-12	16	32	14.4313	0.42861	0.0297	3733	107744	MIN031869, MIN031868, MIN031863, MIN031857, MIN031864, MIN031861, MIN031867, MIN031871, MIN031859, MIN031872, MIN031860, MIN031866, MIN031865, MIN031870, MIN107355, MIN031862
50	GO:0009234	menaquinone biosynthetic process	biological processes	3.36e-12	16	32	14.4313	0.42861	0.0297	3733	107744	MIN031869, MIN031868, MIN031863, MIN031857, MIN031864, MIN031861, MIN031867, MIN031871, MIN031859, MIN031872, MIN031860, MIN031866, MIN031865, MIN031870, MIN107355, MIN031862
51	GO:0010815	bradykinin catabolic process	biological processes	4.69e-05	8	16	14.4313	0.214305	0.01485	3733	107744	MIN058901, MIN058899, MIN058900, MIN058904, MIN058903, MIN058905, MIN058897, MIN058902
52	GO:0010992	ubiquitin homeostasis	biological processes	4.69e-05	8	16	14.4313	0.214305	0.01485	3733	107744	MIN058901, MIN058899, MIN058900, MIN058904, MIN058903, MIN058905, MIN058897, MIN058902
53	GO:0032461	positive regulation of protein oligomerization	biological processes	4.69e-05	8	16	14.4313	0.214305	0.01485	3733	107744	MIN058901, MIN058899, MIN058900, MIN058904, MIN058903, MIN058905, MIN058897, MIN058902
54	GO:1901142	insulin metabolic process	biological processes	4.69e-05	8	16	14.4313	0.214305	0.01485	3733	107744	MIN058901, MIN058899, MIN058900, MIN058904, MIN058903, MIN058905, MIN058897, MIN058902
55	GO:1901143	insulin catabolic process	biological processes	4.69e-05	8	16	14.4313	0.214305	0.01485	3733	107744	MIN058901, MIN058899, MIN058900, MIN058904, MIN058903, MIN058905, MIN058897, MIN058902
56	GO:0010361	regulation of anion channel activity by blue light	biological processes	9.56e-08	11	22	14.4313	0.294669	0.0204188	3733	107744	MIN021672, MIN021648, MIN021671, MIN021652, MIN007031, MIN021666, MIN021660, MIN021650, MIN021659, MIN021654, MIN021664
57	GO:0010362	negative regulation of anion channel activity by blue light	biological processes	9.56e-08	11	22	14.4313	0.294669	0.0204188	3733	107744	MIN021672, MIN021648, MIN021671, MIN021652, MIN007031, MIN021666, MIN021660, MIN021650, MIN021659, MIN021654, MIN021664
58	GO:0048002	antigen processing and presentation of peptide antigen	biological processes	6.63e-168	193	391	14.2467	5.1701	0.362897	3733	107744	MIN066378, MIN066479, MIN066350, MIN066376, MIN066425, MIN066357, MIN066449, MIN003467, MIN066488, MIN066418, MIN003474, MIN066397, MIN066347, MIN003472, MIN003489, MIN066410, MIN066368, MIN066393, MIN066474, MIN003485, MIN066470, MIN066484, MIN066442, MIN066390, MIN066444, MIN066364, MIN066419, MIN066447, MIN066437, MIN066431, MIN066386, MIN066389, MIN020083, MIN066457, MIN066445, MIN066481, MIN…
59	GO:0010030	positive regulation of seed germination	biological processes	3.98e-74	87	177	14.1867	2.33057	0.164278	3733	107744	MIN081325, MIN081282, MIN004660, MIN081263, MIN081306, MIN081333, MIN081264, MIN081284, MIN081314, MIN081298, MIN081313, MIN081291, MIN081332, MIN081269, MIN081271, MIN081290, MIN081307, MIN081283, MIN081293, MIN081330, MIN081316, MIN081354, MIN081320, MIN081346, MIN081296, MIN081321, MIN081297, MIN080636, MIN081315, MIN081317, MIN081355, MIN081353, MIN081292, MIN081281, MIN081309, MIN081338, MIN…
60	GO:0051561	positive regulation of mitochondrial calcium ion concentration	biological processes	4.88e-11	15	31	13.9658	0.401822	0.0287719	3733	107744	MIN059371, MIN059372, MIN059368, MIN059376, MIN059389, MIN059360, MIN059398, MIN059384, MIN059391, MIN059380, MIN059374, MIN059370, MIN059373, MIN059363, MIN059362
61	GO:0019882	antigen processing and presentation	biological processes	8.16e-164	193	406	13.7204	5.1701	0.376819	3733	107744	MIN066378, MIN066479, MIN066350, MIN066376, MIN066425, MIN066357, MIN066449, MIN003467, MIN066488, MIN066418, MIN003474, MIN066397, MIN066347, MIN003472, MIN003489, MIN066410, MIN066368, MIN066393, MIN066474, MIN003485, MIN066470, MIN066484, MIN066442, MIN066390, MIN066444, MIN066364, MIN066419, MIN066447, MIN066437, MIN066431, MIN066386, MIN066389, MIN020083, MIN066457, MIN066445, MIN066481, MIN…
62	GO:0019627	urea metabolic process	biological processes	8.59e-05	8	17	13.5824	0.214305	0.0157781	3733	107744	MIN100654, MIN100651, MIN100650, MIN100655, MIN100649, MIN100652, MIN100656, MIN100653
63	GO:0009937	regulation of gibberellic acid mediated signaling pathway	biological processes	8.85e-65	80	175	13.1943	2.14305	0.162422	3733	107744	MIN081325, MIN081282, MIN081263, MIN081306, MIN081333, MIN081264, MIN081284, MIN081314, MIN081298, MIN081313, MIN081291, MIN081332, MIN081269, MIN081271, MIN081290, MIN081307, MIN081283, MIN081293, MIN081330, MIN081316, MIN081354, MIN081320, MIN081346, MIN081296, MIN081321, MIN081297, MIN081315, MIN081317, MIN081355, MIN081353, MIN081292, MIN081281, MIN081309, MIN081338, MIN081352, MIN081295, MIN…
64	GO:0015996	chlorophyll catabolic process	biological processes	1.7e-36	47	106	12.7976	1.25904	0.0983813	3733	107744	MIN042911, MIN042978, MIN042974, MIN001671, MIN006667, MIN001672, MIN042928, MIN042921, MIN006668, MIN020452, MIN042916, MIN042934, MIN042966, MIN042965, MIN006669, MIN042969, MIN042938, MIN042956, MIN042970, MIN042968, MIN001670, MIN020453, MIN042960, MIN042945, MIN042915, MIN042961, MIN042972, MIN042900, MIN042951, MIN020454, MIN042905, MIN042906, MIN042925, MIN042975, MIN042979, MIN042899, MIN…
65	GO:0046149	pigment catabolic process	biological processes	1.7e-36	47	106	12.7976	1.25904	0.0983813	3733	107744	MIN042911, MIN042978, MIN042974, MIN001671, MIN006667, MIN001672, MIN042928, MIN042921, MIN006668, MIN020452, MIN042916, MIN042934, MIN042966, MIN042965, MIN006669, MIN042969, MIN042938, MIN042956, MIN042970, MIN042968, MIN001670, MIN020453, MIN042960, MIN042945, MIN042915, MIN042961, MIN042972, MIN042900, MIN042951, MIN020454, MIN042905, MIN042906, MIN042925, MIN042975, MIN042979, MIN042899, MIN…
66	GO:0001967	suckling behavior	biological processes	9.42e-16	22	51	12.4505	0.589338	0.0473344	3733	107744	MIN064328, MIN064340, MIN064350, MIN064345, MIN064349, MIN064327, MIN064322, MIN064352, MIN064362, MIN064351, MIN064358, MIN064339, MIN064337, MIN064319, MIN064348, MIN064326, MIN064330, MIN064353, MIN064320, MIN064361, MIN064360, MIN064318
67	GO:0000024	maltose biosynthetic process	biological processes	0.00922914	6	14	12.3697	0.160729	0.0129938	3733	107744	MIN052098, MIN052095, MIN052096, MIN052097, MIN052094, MIN052099
68	GO:0001666	response to hypoxia	biological processes	4.74e-162	210	511	11.8613	5.6255	0.474272	3733	107744	MIN066378, MIN066479, MIN066350, MIN066376, MIN066425, MIN066357, MIN002560, MIN083721, MIN066449, MIN016101, MIN003467, MIN066488, MIN066418, MIN003474, MIN066397, MIN066347, MIN003472, MIN066095, MIN003489, MIN066410, MIN066368, MIN012125, MIN066393, MIN066474, MIN003485, MIN066470, MIN066484, MIN066442, MIN012124, MIN066390, MIN023476, MIN066444, MIN008804, MIN066364, MIN066419, MIN066447, MIN…
69	GO:0009697	salicylic acid biosynthetic process	biological processes	1.25e-09	15	37	11.701	0.401822	0.0343407	3733	107744	MIN031869, MIN031868, MIN031863, MIN031857, MIN031864, MIN031861, MIN031867, MIN031871, MIN031859, MIN031872, MIN031860, MIN031866, MIN031865, MIN031870, MIN031862
70	GO:0006787	porphyrin-containing compound catabolic process	biological processes	2.89e-34	47	116	11.6943	1.25904	0.107663	3733	107744	MIN042911, MIN042978, MIN042974, MIN001671, MIN006667, MIN001672, MIN042928, MIN042921, MIN006668, MIN020452, MIN042916, MIN042934, MIN042966, MIN042965, MIN006669, MIN042969, MIN042938, MIN042956, MIN042970, MIN042968, MIN001670, MIN020453, MIN042960, MIN042945, MIN042915, MIN042961, MIN042972, MIN042900, MIN042951, MIN020454, MIN042905, MIN042906, MIN042925, MIN042975, MIN042979, MIN042899, MIN…
71	GO:0033015	tetrapyrrole catabolic process	biological processes	2.89e-34	47	116	11.6943	1.25904	0.107663	3733	107744	MIN042911, MIN042978, MIN042974, MIN001671, MIN006667, MIN001672, MIN042928, MIN042921, MIN006668, MIN020452, MIN042916, MIN042934, MIN042966, MIN042965, MIN006669, MIN042969, MIN042938, MIN042956, MIN042970, MIN042968, MIN001670, MIN020453, MIN042960, MIN042945, MIN042915, MIN042961, MIN042972, MIN042900, MIN042951, MIN020454, MIN042905, MIN042906, MIN042925, MIN042975, MIN042979, MIN042899, MIN…
72	GO:0036293	response to decreased oxygen levels	biological processes	1.02e-159	210	522	11.6114	5.6255	0.484482	3733	107744	MIN066378, MIN066479, MIN066350, MIN066376, MIN066425, MIN066357, MIN002560, MIN083721, MIN066449, MIN016101, MIN003467, MIN066488, MIN066418, MIN003474, MIN066397, MIN066347, MIN003472, MIN066095, MIN003489, MIN066410, MIN066368, MIN012125, MIN066393, MIN066474, MIN003485, MIN066470, MIN066484, MIN066442, MIN012124, MIN066390, MIN023476, MIN066444, MIN008804, MIN066364, MIN066419, MIN066447, MIN…
73	GO:0070482	response to oxygen levels	biological processes	7.31e-158	210	531	11.4146	5.6255	0.492835	3733	107744	MIN066378, MIN066479, MIN066350, MIN066376, MIN066425, MIN066357, MIN002560, MIN083721, MIN066449, MIN016101, MIN003467, MIN066488, MIN066418, MIN003474, MIN066397, MIN066347, MIN003472, MIN066095, MIN003489, MIN066410, MIN066368, MIN012125, MIN066393, MIN066474, MIN003485, MIN066470, MIN066484, MIN066442, MIN012124, MIN066390, MIN023476, MIN066444, MIN008804, MIN066364, MIN066419, MIN066447, MIN…
74	GO:2000034	regulation of seed maturation	biological processes	2.41e-63	87	223	11.2603	2.33057	0.206972	3733	107744	MIN081325, MIN081282, MIN004660, MIN081263, MIN081306, MIN081333, MIN081264, MIN081284, MIN081314, MIN081298, MIN081313, MIN081291, MIN081332, MIN081269, MIN081271, MIN081290, MIN081307, MIN081283, MIN081293, MIN081330, MIN081316, MIN081354, MIN081320, MIN081346, MIN081296, MIN081321, MIN081297, MIN080636, MIN081315, MIN081317, MIN081355, MIN081353, MIN081292, MIN081281, MIN081309, MIN081338, MIN…
75	GO:0009073	aromatic amino acid family biosynthetic process	biological processes	1.06e-78	108	279	11.1726	2.89312	0.258947	3733	107744	MIN045531, MIN045521, MIN045473, MIN045471, MIN045513, MIN045503, MIN045496, MIN045487, MIN045519, MIN045534, MIN069649, MIN045464, MIN045502, MIN045516, MIN069656, MIN069664, MIN045484, MIN045483, MIN069667, MIN045515, MIN045533, MIN045480, MIN045504, MIN045490, MIN069659, MIN045492, MIN045468, MIN045469, MIN069657, MIN014104, MIN069651, MIN045479, MIN045472, MIN045482, MIN069654, MIN069661, MIN…
76	GO:0043650	dicarboxylic acid biosynthetic process	biological processes	2.65e-96	132	343	11.1075	3.53603	0.318347	3733	107744	MIN045473, MIN064345, MIN045513, MIN045503, MIN045496, MIN064352, MIN045487, MIN045534, MIN045464, MIN045516, MIN069664, MIN045483, MIN069667, MIN045490, MIN064330, MIN069659, MIN045492, MIN045468, MIN045469, MIN064349, MIN069651, MIN045479, MIN045472, MIN028540, MIN069661, MIN069655, MIN069653, MIN045501, MIN045538, MIN045477, MIN069658, MIN045505, MIN045535, MIN045524, MIN064361, MIN045498, MIN…
77	GO:0080110	sporopollenin biosynthetic process	biological processes	1.54e-23	35	94	10.7467	0.937584	0.0872438	3733	107744	MIN049683, MIN049710, MIN049703, MIN049688, MIN049671, MIN049690, MIN049673, MIN049709, MIN049689, MIN002203, MIN049704, MIN049701, MIN049677, MIN049699, MIN049675, MIN049702, MIN049693, MIN049686, MIN049680, MIN049681, MIN049676, MIN049695, MIN049706, MIN049696, MIN049685, MIN049682, MIN049700, MIN024050, MIN049692, MIN049679, MIN024049, MIN049707, MIN049698, MIN049708, MIN049674
78	GO:0009694	jasmonic acid metabolic process	biological processes	3.31e-24	36	97	10.7119	0.964372	0.0900282	3733	107744	MIN048259, MIN019389, MIN101980, MIN048246, MIN019384, MIN019377, MIN048250, MIN048252, MIN026228, MIN048254, MIN019372, MIN019570, MIN019378, MIN019383, MIN048270, MIN019569, MIN048245, MIN048258, MIN019369, MIN019375, MIN048271, MIN019379, MIN048269, MIN048268, MIN048255, MIN048244, MIN048251, MIN048266, MIN019387, MIN048272, MIN019391, MIN048267, MIN019363, MIN048241, MIN048262, MIN048248
79	GO:1901663	quinone biosynthetic process	biological processes	1.16e-27	43	125	9.92873	1.15189	0.116016	3733	107744	MIN031863, MIN031864, MIN042898, MIN031872, MIN031866, MIN001675, MIN001677, MIN042976, MIN107355, MIN042907, MIN001676, MIN031869, MIN042908, MIN068029, MIN042949, MIN068028, MIN042909, MIN068031, MIN042964, MIN031871, MIN031859, MIN031865, MIN068030, MIN042950, MIN068033, MIN068027, MIN042917, MIN042920, MIN068034, MIN042952, MIN042914, MIN042957, MIN042971, MIN031868, MIN042943, MIN031857, MIN…
80	GO:0080050	regulation of seed development	biological processes	4.9e-57	87	258	9.73273	2.33057	0.239456	3733	107744	MIN081325, MIN081282, MIN004660, MIN081263, MIN081306, MIN081333, MIN081264, MIN081284, MIN081314, MIN081298, MIN081313, MIN081291, MIN081332, MIN081269, MIN081271, MIN081290, MIN081307, MIN081283, MIN081293, MIN081330, MIN081316, MIN081354, MIN081320, MIN081346, MIN081296, MIN081321, MIN081297, MIN080636, MIN081315, MIN081317, MIN081355, MIN081353, MIN081292, MIN081281, MIN081309, MIN081338, MIN…
81	GO:0001845	phagolysosome assembly	biological processes	1.68e-07	14	42	9.62086	0.375033	0.0389813	3733	107744	MIN064459, MIN064463, MIN064456, MIN064474, MIN064469, MIN064464, MIN064460, MIN064473, MIN064468, MIN064321, MIN064470, MIN064471, MIN064466, MIN064455
82	GO:1901804	beta-glucoside metabolic process	biological processes	0.0102382	7	21	9.62086	0.187517	0.0194906	3733	107744	MIN074955, MIN074965, MIN074966, MIN074959, MIN074961, MIN074953, MIN091526
83	GO:1901661	quinone metabolic process	biological processes	7.36e-29	46	139	9.55164	1.23225	0.12901	3733	107744	MIN031863, MIN031864, MIN042898, MIN031872, MIN031866, MIN001675, MIN001677, MIN042976, MIN107355, MIN042907, MIN001676, MIN031869, MIN042908, MIN068029, MIN042949, MIN068028, MIN042909, MIN068031, MIN042964, MIN031871, MIN031859, MIN031865, MIN068030, MIN029212, MIN042950, MIN068033, MIN068027, MIN042917, MIN042920, MIN068034, MIN029209, MIN042952, MIN042914, MIN042957, MIN042971, MIN031868, MIN…
84	GO:0070475	rRNA base methylation	biological processes	2.13e-11	20	61	9.46314	0.535762	0.0566157	3733	107744	MIN071294, MIN071419, MIN071308, MIN071418, MIN071198, MIN071312, MIN071341, MIN071385, MIN071402, MIN071266, MIN071208, MIN071354, MIN071379, MIN071262, MIN071274, MIN071232, MIN071335, MIN071246, MIN071255, MIN071412
85	GO:0010360	negative regulation of anion channel activity	biological processes	5.08e-08	15	46	9.41171	0.401822	0.0426938	3733	107744	MIN021672, MIN010918, MIN021648, MIN021671, MIN021652, MIN010919, MIN007031, MIN021666, MIN102553, MIN021660, MIN021650, MIN021659, MIN106562, MIN021654, MIN021664
86	GO:0032413	negative regulation of ion transmembrane transporter activity	biological processes	7.22e-08	15	47	9.21146	0.401822	0.0436219	3733	107744	MIN021672, MIN010918, MIN021648, MIN021671, MIN021652, MIN010919, MIN007031, MIN021666, MIN102553, MIN021660, MIN021650, MIN021659, MIN106562, MIN021654, MIN021664
87	GO:0042181	ketone biosynthetic process	biological processes	4.5e-26	43	135	9.19327	1.15189	0.125297	3733	107744	MIN031863, MIN031864, MIN042898, MIN031872, MIN031866, MIN001675, MIN001677, MIN042976, MIN107355, MIN042907, MIN001676, MIN031869, MIN042908, MIN068029, MIN042949, MIN068028, MIN042909, MIN068031, MIN042964, MIN031871, MIN031859, MIN031865, MIN068030, MIN042950, MIN068033, MIN068027, MIN042917, MIN042920, MIN068034, MIN042952, MIN042914, MIN042957, MIN042971, MIN031868, MIN042943, MIN031857, MIN…
88	GO:0030488	tRNA methylation	biological processes	4.32e-11	20	63	9.16272	0.535762	0.0584719	3733	107744	MIN071294, MIN071419, MIN071308, MIN071418, MIN071198, MIN071312, MIN071341, MIN071385, MIN071402, MIN071266, MIN071208, MIN071354, MIN071379, MIN071262, MIN071274, MIN071232, MIN071335, MIN071246, MIN071255, MIN071412
89	GO:0019287	isopentenyl diphosphate biosynthetic process, mevalonate pathway	biological processes	1.63e-06	13	41	9.15155	0.348245	0.0380532	3733	107744	MIN077512, MIN077545, MIN077504, MIN077524, MIN077487, MIN077475, MIN077452, MIN077473, MIN077518, MIN077450, MIN077485, MIN077492, MIN077469
90	GO:0006517	protein deglycosylation	biological processes	3.73e-05	11	35	9.0711	0.294669	0.0324844	3733	107744	MIN058081, MIN099793, MIN058082, MIN058084, MIN099796, MIN099795, MIN036732, MIN036733, MIN058083, MIN099797, MIN058085
91	GO:0032410	negative regulation of transporter activity	biological processes	1.02e-07	15	48	9.01956	0.401822	0.04455	3733	107744	MIN021672, MIN010918, MIN021648, MIN021671, MIN021652, MIN010919, MIN007031, MIN021666, MIN102553, MIN021660, MIN021650, MIN021659, MIN106562, MIN021654, MIN021664
92	GO:0009072	aromatic amino acid family metabolic process	biological processes	3.13e-71	116	380	8.81068	3.10742	0.352688	3733	107744	MIN045531, MIN000915, MIN045521, MIN045473, MIN045471, MIN045513, MIN045503, MIN045496, MIN045487, MIN045519, MIN045534, MIN069649, MIN045464, MIN045502, MIN045516, MIN069656, MIN069664, MIN045484, MIN045483, MIN069667, MIN045515, MIN045533, MIN045480, MIN045504, MIN045490, MIN069659, MIN045492, MIN045468, MIN045469, MIN014104, MIN069657, MIN044080, MIN069651, MIN045479, MIN045472, MIN045482, MIN…
93	GO:0009696	salicylic acid metabolic process	biological processes	1.88e-09	18	59	8.80553	0.482186	0.0547594	3733	107744	MIN044080, MIN031863, MIN031864, MIN031872, MIN031866, MIN013420, MIN031869, MIN031868, MIN031857, MIN031861, MIN024213, MIN031867, MIN031871, MIN031859, MIN031860, MIN031865, MIN031870, MIN031862
94	GO:0001525	angiogenesis	biological processes	1.97e-41	69	227	8.77321	1.84838	0.210685	3733	107744	MIN066350, MIN066425, MIN066377, MIN066430, MIN066460, MIN066449, MIN003474, MIN003477, MIN003494, MIN066347, MIN003489, MIN066442, MIN066468, MIN066399, MIN066483, MIN066419, MIN066426, MIN066431, MIN066438, MIN066432, MIN066450, MIN066461, MIN066352, MIN066387, MIN066443, MIN066422, MIN066353, MIN066382, MIN066420, MIN066354, MIN003491, MIN066384, MIN003470, MIN066404, MIN066491, MIN066451, MIN…
95	GO:0007631	feeding behavior	biological processes	7.42e-12	22	73	8.69831	0.589338	0.0677532	3733	107744	MIN064328, MIN064340, MIN064350, MIN064345, MIN064349, MIN064327, MIN064322, MIN064352, MIN064362, MIN064351, MIN064358, MIN064339, MIN064337, MIN064319, MIN064348, MIN064326, MIN064330, MIN064353, MIN064320, MIN064361, MIN064360, MIN064318
96	GO:0051187	cofactor catabolic process	biological processes	1.93e-27	47	156	8.69578	1.25904	0.144788	3733	107744	MIN042911, MIN042978, MIN042974, MIN001671, MIN006667, MIN001672, MIN042928, MIN042921, MIN006668, MIN020452, MIN042916, MIN042934, MIN042966, MIN042965, MIN006669, MIN042969, MIN042938, MIN042956, MIN042970, MIN042968, MIN001670, MIN020453, MIN042960, MIN042945, MIN042915, MIN042961, MIN042972, MIN042900, MIN042951, MIN020454, MIN042905, MIN042906, MIN042925, MIN042975, MIN042979, MIN042899, MIN…
97	GO:0048829	root cap development	biological processes	9.89e-35	60	205	8.44758	1.60729	0.190266	3733	107744	MIN063497, MIN063463, MIN063526, MIN003296, MIN063478, MIN042584, MIN063471, MIN012752, MIN063452, MIN063490, MIN042575, MIN042561, MIN063468, MIN063513, MIN063496, MIN063449, MIN063434, MIN063454, MIN063469, MIN063519, MIN063514, MIN063544, MIN063467, MIN042587, MIN063516, MIN063445, MIN063442, MIN063510, MIN063447, MIN063493, MIN063543, MIN012755, MIN063521, MIN054923, MIN063535, MIN063479, MIN…
98	GO:0045444	fat cell differentiation	biological processes	3.48e-40	69	236	8.43863	1.84838	0.219038	3733	107744	MIN066350, MIN066425, MIN066377, MIN066430, MIN066460, MIN066449, MIN003474, MIN003477, MIN003494, MIN066347, MIN003489, MIN066442, MIN066468, MIN066399, MIN066483, MIN066419, MIN066426, MIN066431, MIN066438, MIN066432, MIN066450, MIN066461, MIN066352, MIN066387, MIN066443, MIN066422, MIN066353, MIN066382, MIN066420, MIN066354, MIN003491, MIN066384, MIN003470, MIN066404, MIN066491, MIN066451, MIN…
99	GO:0045493	xylan catabolic process	biological processes	4.85e-09	18	62	8.37946	0.482186	0.0575438	3733	107744	MIN019906, MIN019905, MIN079638, MIN079637, MIN007925, MIN079619, MIN019904, MIN079627, MIN007411, MIN007413, MIN079622, MIN054652, MIN079625, MIN079620, MIN007412, MIN079629, MIN079631, MIN079639
100	GO:0006013	mannose metabolic process	biological processes	9.77e-05	11	38	8.35496	0.294669	0.0352688	3733	107744	MIN058081, MIN099793, MIN058082, MIN058084, MIN099796, MIN099795, MIN036732, MIN036733, MIN058083, MIN099797, MIN058085
101	GO:0009904	chloroplast accumulation movement	biological processes	6.57e-09	18	63	8.24645	0.482186	0.0584719	3733	107744	MIN060826, MIN021648, MIN021652, MIN021660, MIN060824, MIN021650, MIN060825, MIN060823, MIN021672, MIN021671, MIN007031, MIN060827, MIN021666, MIN060822, MIN007867, MIN021659, MIN021654, MIN021664
102	GO:0010155	regulation of proton transport	biological processes	1.71e-06	14	49	8.24645	0.375033	0.0454782	3733	107744	MIN092329, MIN021672, MIN021648, MIN021671, MIN021652, MIN007031, MIN021666, MIN021660, MIN092327, MIN021650, MIN021659, MIN021654, MIN005621, MIN021664
103	GO:0042447	hormone catabolic process	biological processes	0.000463063	10	35	8.24645	0.267881	0.0324844	3733	107744	MIN058901, MIN058899, MIN058900, MIN022717, MIN058897, MIN058904, MIN058903, MIN022716, MIN058905, MIN058902
104	GO:0006678	glucosylceramide metabolic process	biological processes	0.00780229	8	28	8.24645	0.214305	0.0259875	3733	107744	MIN050512, MIN050518, MIN050510, MIN050511, MIN050526, MIN050523, MIN050514, MIN050520
105	GO:0006680	glucosylceramide catabolic process	biological processes	0.00780229	8	28	8.24645	0.214305	0.0259875	3733	107744	MIN050512, MIN050518, MIN050510, MIN050511, MIN050526, MIN050523, MIN050514, MIN050520
106	GO:0050435	beta-amyloid metabolic process	biological processes	0.00780229	8	28	8.24645	0.214305	0.0259875	3733	107744	MIN058901, MIN058899, MIN058900, MIN058904, MIN058903, MIN058905, MIN058897, MIN058902
107	GO:0006537	glutamate biosynthetic process	biological processes	5.2e-12	24	88	7.87161	0.642915	0.0816751	3733	107744	MIN064328, MIN064357, MIN064340, MIN064350, MIN064345, MIN064349, MIN064327, MIN064322, MIN064352, MIN064362, MIN064351, MIN064358, MIN064339, MIN064337, MIN064319, MIN064348, MIN064326, MIN064353, MIN064330, MIN064361, MIN064320, MIN064360, MIN064355, MIN064318
108	GO:0010289	homogalacturonan biosynthetic process	biological processes	2.76e-26	49	181	7.81363	1.31262	0.167991	3733	107744	MIN093477, MIN063007, MIN093502, MIN093495, MIN063020, MIN063015, MIN063012, MIN093496, MIN093487, MIN063030, MIN093482, MIN063031, MIN063028, MIN005706, MIN093483, MIN093494, MIN063027, MIN093478, MIN093493, MIN063032, MIN093492, MIN093476, MIN093501, MIN093498, MIN093484, MIN093490, MIN093475, MIN093474, MIN005705, MIN093481, MIN063026, MIN093497, MIN063010, MIN093491, MIN063008, MIN063009, MIN…
109	GO:0010394	homogalacturonan metabolic process	biological processes	2.76e-26	49	181	7.81363	1.31262	0.167991	3733	107744	MIN093477, MIN063007, MIN093502, MIN093495, MIN063020, MIN063015, MIN063012, MIN093496, MIN093487, MIN063030, MIN093482, MIN063031, MIN063028, MIN005706, MIN093483, MIN093494, MIN063027, MIN093478, MIN093493, MIN063032, MIN093492, MIN093476, MIN093501, MIN093498, MIN093484, MIN093490, MIN093475, MIN093474, MIN005705, MIN093481, MIN063026, MIN093497, MIN063010, MIN093491, MIN063008, MIN063009, MIN…
110	GO:0019288	isopentenyl diphosphate biosynthetic process, methylerythritol 4-phosphate pathway	biological processes	4.07e-06	14	52	7.77069	0.375033	0.0482625	3733	107744	MIN077512, MIN077545, MIN077504, MIN077524, MIN077487, MIN077475, MIN077452, MIN077473, MIN077518, MIN077450, MIN077485, MIN077492, MIN007197, MIN077469
111	GO:0042180	cellular ketone metabolic process	biological processes	3.41e-24	46	173	7.67444	1.23225	0.160566	3733	107744	MIN031863, MIN031864, MIN042898, MIN031872, MIN031866, MIN001675, MIN001677, MIN042976, MIN107355, MIN042907, MIN001676, MIN031869, MIN042908, MIN068029, MIN042949, MIN068028, MIN042909, MIN068031, MIN042964, MIN031871, MIN031859, MIN031865, MIN068030, MIN029212, MIN042950, MIN068033, MIN068027, MIN042917, MIN042920, MIN068034, MIN029209, MIN042952, MIN042914, MIN042957, MIN042971, MIN031868, MIN…
112	GO:0019682	glyceraldehyde-3-phosphate metabolic process	biological processes	5.35e-06	14	53	7.62408	0.375033	0.0491907	3733	107744	MIN077512, MIN077545, MIN077504, MIN077524, MIN077487, MIN077475, MIN077452, MIN077473, MIN077518, MIN077450, MIN077485, MIN077492, MIN007197, MIN077469
113	GO:0052325	cell wall pectin biosynthetic process	biological processes	1.57e-26	51	196	7.51016	1.36619	0.181913	3733	107744	MIN093477, MIN063007, MIN093502, MIN093495, MIN063020, MIN063015, MIN063012, MIN093496, MIN093487, MIN063030, MIN093482, MIN063031, MIN063028, MIN005706, MIN093483, MIN093494, MIN063027, MIN093478, MIN093493, MIN104504, MIN063032, MIN093492, MIN093476, MIN093501, MIN093498, MIN093484, MIN093490, MIN093475, MIN093474, MIN005705, MIN093481, MIN068735, MIN063026, MIN093497, MIN063010, MIN093491, MIN…
114	GO:0010413	glucuronoxylan metabolic process	biological processes	2.03e-11	24	93	7.44841	0.642915	0.0863157	3733	107744	MIN043317, MIN026366, MIN063007, MIN063020, MIN063015, MIN063012, MIN063026, MIN063030, MIN063010, MIN043316, MIN063008, MIN063031, MIN063028, MIN063009, MIN063016, MIN063022, MIN063027, MIN010187, MIN029050, MIN063018, MIN063023, MIN063017, MIN063032, MIN063024
115	GO:0010417	glucuronoxylan biosynthetic process	biological processes	2.03e-11	24	93	7.44841	0.642915	0.0863157	3733	107744	MIN043317, MIN026366, MIN063007, MIN063020, MIN063015, MIN063012, MIN063026, MIN063030, MIN063010, MIN043316, MIN063008, MIN063031, MIN063028, MIN063009, MIN063016, MIN063022, MIN063027, MIN010187, MIN029050, MIN063018, MIN063023, MIN063017, MIN063032, MIN063024
116	GO:0048514	blood vessel morphogenesis	biological processes	1.19e-35	69	273	7.29494	1.84838	0.253378	3733	107744	MIN066350, MIN066425, MIN066377, MIN066430, MIN066460, MIN066449, MIN003474, MIN003477, MIN003494, MIN066347, MIN003489, MIN066442, MIN066468, MIN066399, MIN066483, MIN066419, MIN066426, MIN066431, MIN066438, MIN066432, MIN066450, MIN066461, MIN066352, MIN066387, MIN066443, MIN066422, MIN066353, MIN066382, MIN066420, MIN066354, MIN003491, MIN066384, MIN003470, MIN066404, MIN066491, MIN066451, MIN…
117	GO:0031407	oxylipin metabolic process	biological processes	3.21e-10	23	95	6.98778	0.616126	0.088172	3733	107744	MIN028781, MIN048259, MIN019570, MIN048270, MIN048246, MIN048245, MIN019569, MIN048258, MIN048271, MIN048268, MIN048269, MIN048250, MIN048252, MIN048255, MIN048244, MIN048251, MIN048266, MIN048272, MIN048254, MIN048267, MIN048241, MIN048248, MIN048262
118	GO:0001568	blood vessel development	biological processes	3.23e-35	71	295	6.94659	1.90196	0.273797	3733	107744	MIN066350, MIN066425, MIN066377, MIN066430, MIN066460, MIN066449, MIN003474, MIN003477, MIN003494, MIN066347, MIN003489, MIN066442, MIN066468, MIN066399, MIN066483, MIN008804, MIN066419, MIN066426, MIN066431, MIN066438, MIN066432, MIN066450, MIN066461, MIN066352, MIN066387, MIN066443, MIN066422, MIN066353, MIN066382, MIN066420, MIN066354, MIN003491, MIN066384, MIN003470, MIN066404, MIN066491, MIN…
119	GO:0052546	cell wall pectin metabolic process	biological processes	9.02e-25	51	212	6.94336	1.36619	0.196763	3733	107744	MIN093477, MIN063007, MIN093502, MIN093495, MIN063020, MIN063015, MIN063012, MIN093496, MIN093487, MIN063030, MIN093482, MIN063031, MIN063028, MIN005706, MIN093483, MIN093494, MIN063027, MIN093478, MIN093493, MIN104504, MIN063032, MIN093492, MIN093476, MIN093501, MIN093498, MIN093484, MIN093490, MIN093475, MIN093474, MIN005705, MIN093481, MIN068735, MIN063026, MIN093497, MIN063010, MIN093491, MIN…
120	GO:0009903	chloroplast avoidance movement	biological processes	1.63e-07	18	75	6.92702	0.482186	0.0696094	3733	107744	MIN060826, MIN021648, MIN021652, MIN021660, MIN060824, MIN021650, MIN060825, MIN060823, MIN021672, MIN021671, MIN007031, MIN060827, MIN021666, MIN060822, MIN007867, MIN021659, MIN021654, MIN021664
121	GO:0010162	seed dormancy process	biological processes	5.9e-41	83	350	6.84455	2.22341	0.324844	3733	107744	MIN081325, MIN081282, MIN081263, MIN081306, MIN081333, MIN081264, MIN081284, MIN081314, MIN081298, MIN081313, MIN081291, MIN081332, MIN081269, MIN081271, MIN081290, MIN081307, MIN081283, MIN081293, MIN081330, MIN081316, MIN081354, MIN081320, MIN081346, MIN081296, MIN081321, MIN081297, MIN102636, MIN048761, MIN081315, MIN081317, MIN081355, MIN081353, MIN081292, MIN081281, MIN081309, MIN081338, MIN…
122	GO:0001944	vasculature development	biological processes	1.06e-34	71	300	6.83081	1.90196	0.278438	3733	107744	MIN066350, MIN066425, MIN066377, MIN066430, MIN066460, MIN066449, MIN003474, MIN003477, MIN003494, MIN066347, MIN003489, MIN066442, MIN066468, MIN066399, MIN066483, MIN008804, MIN066419, MIN066426, MIN066431, MIN066438, MIN066432, MIN066450, MIN066461, MIN066352, MIN066387, MIN066443, MIN066422, MIN066353, MIN066382, MIN066420, MIN066354, MIN003491, MIN066384, MIN003470, MIN066404, MIN066491, MIN…
123	GO:0016137	glycoside metabolic process	biological processes	7.51e-08	19	81	6.77023	0.508974	0.0751782	3733	107744	MIN050518, MIN050510, MIN074955, MIN029209, MIN074961, MIN050512, MIN074965, MIN016647, MIN074966, MIN029230, MIN050511, MIN050526, MIN029212, MIN074959, MIN050523, MIN074953, MIN091526, MIN050514, MIN050520
124	GO:0022611	dormancy process	biological processes	1.51e-40	83	354	6.76721	2.22341	0.328557	3733	107744	MIN081325, MIN081282, MIN081263, MIN081306, MIN081333, MIN081264, MIN081284, MIN081314, MIN081298, MIN081313, MIN081291, MIN081332, MIN081269, MIN081271, MIN081290, MIN081307, MIN081283, MIN081293, MIN081330, MIN081316, MIN081354, MIN081320, MIN081346, MIN081296, MIN081321, MIN081297, MIN102636, MIN048761, MIN081315, MIN081317, MIN081355, MIN081353, MIN081292, MIN081281, MIN081309, MIN081338, MIN…
125	GO:0031408	oxylipin biosynthetic process	biological processes	2.27e-09	22	94	6.75507	0.589338	0.0872438	3733	107744	MIN048259, MIN019570, MIN048270, MIN048246, MIN048245, MIN019569, MIN048258, MIN048271, MIN048268, MIN048269, MIN048250, MIN048252, MIN048255, MIN048244, MIN048251, MIN048266, MIN048272, MIN048254, MIN048267, MIN048241, MIN048262, MIN048248
126	GO:0007269	neurotransmitter secretion	biological processes	6.89e-11	25	107	6.74359	0.669703	0.0993095	3733	107744	MIN064328, MIN064357, MIN064340, MIN064350, MIN064345, MIN064349, MIN064327, MIN064322, MIN064352, MIN064362, MIN064351, MIN064358, MIN064339, MIN064337, MIN064319, MIN064348, MIN064326, MIN064353, MIN064330, MIN064361, MIN064320, MIN064360, MIN106665, MIN064355, MIN064318
127	GO:0006743	ubiquinone metabolic process	biological processes	2.73e-08	20	86	6.71223	0.535762	0.0798188	3733	107744	MIN042920, MIN042898, MIN001675, MIN001677, MIN042976, MIN042952, MIN042907, MIN042914, MIN042957, MIN042971, MIN001676, MIN042908, MIN042943, MIN042949, MIN042924, MIN042909, MIN042964, MIN042950, MIN042936, MIN042917
128	GO:0006744	ubiquinone biosynthetic process	biological processes	2.73e-08	20	86	6.71223	0.535762	0.0798188	3733	107744	MIN042920, MIN042898, MIN001675, MIN001677, MIN042976, MIN042952, MIN042907, MIN042914, MIN042957, MIN042971, MIN001676, MIN042908, MIN042943, MIN042949, MIN042924, MIN042909, MIN042964, MIN042950, MIN042936, MIN042917
129	GO:0045489	pectin biosynthetic process	biological processes	5.29e-26	55	237	6.69807	1.47335	0.219966	3733	107744	MIN093477, MIN063007, MIN093502, MIN093495, MIN063020, MIN063015, MIN063012, MIN093496, MIN093487, MIN063030, MIN093482, MIN043316, MIN063031, MIN063028, MIN005706, MIN093483, MIN093494, MIN063027, MIN093478, MIN093493, MIN104504, MIN063032, MIN093492, MIN093476, MIN026366, MIN043317, MIN093501, MIN093498, MIN093484, MIN093490, MIN093475, MIN093474, MIN005705, MIN093481, MIN068735, MIN063026, MIN…
130	GO:0009718	anthocyanin-containing compound biosynthetic process	biological processes	1.49e-31	67	294	6.57753	1.7948	0.272869	3733	107744	MIN049683, MIN049582, MIN049703, MIN049690, MIN057927, MIN089894, MIN002560, MIN049709, MIN049704, MIN049701, MIN049675, MIN049686, MIN049681, MIN063445, MIN022524, MIN049695, MIN016085, MIN049685, MIN049700, MIN074955, MIN049679, MIN049692, MIN102512, MIN038883, MIN014824, MIN074961, MIN039358, MIN029736, MIN022523, MIN049707, MIN049708, MIN049698, MIN044194, MIN063464, MIN038884, MIN049688, MIN…
131	GO:0010118	stomatal movement	biological processes	9.32e-51	106	468	6.53725	2.83954	0.434363	3733	107744	MIN081325, MIN081282, MIN031863, MIN057104, MIN081306, MIN021660, MIN031866, MIN081333, MIN081264, MIN081284, MIN081314, MIN075007, MIN081291, MIN081332, MIN021666, MIN081269, MIN081271, MIN081293, MIN027127, MIN075006, MIN075000, MIN021654, MIN057103, MIN081316, MIN081320, MIN081346, MIN081321, MIN075001, MIN031868, MIN081317, MIN081315, MIN021659, MIN031870, MIN081292, MIN081281, MIN031862, MIN…
132	GO:0045491	xylan metabolic process	biological processes	7.68e-19	42	187	6.4825	1.1251	0.17356	3733	107744	MIN019906, MIN063007, MIN019905, MIN063020, MIN063015, MIN063012, MIN079637, MIN007925, MIN063030, MIN043316, MIN063031, MIN007411, MIN063028, MIN007413, MIN063027, MIN010187, MIN054652, MIN079620, MIN063032, MIN079639, MIN026366, MIN043317, MIN079638, MIN063026, MIN019904, MIN079619, MIN063010, MIN063008, MIN079627, MIN063009, MIN063016, MIN079622, MIN063022, MIN029050, MIN079625, MIN063018, MIN…
133	GO:0000209	protein polyubiquitination	biological processes	7.34e-94	195	877	6.41756	5.22368	0.813966	3733	107744	MIN066378, MIN066479, MIN066350, MIN066376, MIN066425, MIN066357, MIN006760, MIN066449, MIN003467, MIN066488, MIN066418, MIN003474, MIN066397, MIN066347, MIN046365, MIN003472, MIN003489, MIN066410, MIN066368, MIN046362, MIN066393, MIN066474, MIN003485, MIN066470, MIN066484, MIN066442, MIN066390, MIN066444, MIN066364, MIN066419, MIN066447, MIN066437, MIN066431, MIN066386, MIN066389, MIN066457, MIN…
134	GO:0043648	dicarboxylic acid metabolic process	biological processes	1.99e-65	138	623	6.39332	3.69676	0.578222	3733	107744	MIN045473, MIN064345, MIN031375, MIN045513, MIN045503, MIN045496, MIN064352, MIN045487, MIN045534, MIN045464, MIN045516, MIN046513, MIN069664, MIN045483, MIN069667, MIN045490, MIN064330, MIN069659, MIN045492, MIN045468, MIN045469, MIN064349, MIN069651, MIN045479, MIN030551, MIN045472, MIN028540, MIN069661, MIN069655, MIN069653, MIN045501, MIN045538, MIN045477, MIN069658, MIN045505, MIN045535, MIN…
135	GO:0010431	seed maturation	biological processes	7.46e-39	84	381	6.3634	2.2502	0.353616	3733	107744	MIN081325, MIN081282, MIN081263, MIN081306, MIN081333, MIN081264, MIN081284, MIN081314, MIN081298, MIN083721, MIN081313, MIN081291, MIN081332, MIN081269, MIN081271, MIN081290, MIN081307, MIN081283, MIN081293, MIN081330, MIN081316, MIN081354, MIN081320, MIN081346, MIN081296, MIN081321, MIN081297, MIN102636, MIN048761, MIN081315, MIN081317, MIN081355, MIN081353, MIN081292, MIN081281, MIN081309, MIN…
136	GO:0009834	secondary cell wall biogenesis	biological processes	2.47e-26	59	272	6.26063	1.5805	0.25245	3733	107744	MIN063497, MIN063463, MIN063526, MIN003296, MIN063478, MIN042584, MIN063471, MIN063452, MIN063490, MIN042575, MIN042561, MIN063468, MIN063513, MIN063496, MIN063449, MIN063434, MIN063454, MIN063469, MIN063519, MIN063514, MIN063544, MIN010187, MIN063467, MIN042587, MIN063516, MIN063445, MIN063442, MIN063510, MIN063447, MIN063493, MIN063543, MIN063521, MIN063535, MIN063479, MIN042562, MIN003297, MIN…
137	GO:0042754	negative regulation of circadian rhythm	biological processes	5.81e-13	31	143	6.25692	0.830431	0.132722	3733	107744	MIN049696, MIN049683, MIN049685, MIN049682, MIN049710, MIN049703, MIN049671, MIN049690, MIN049700, MIN024050, MIN022525, MIN049673, MIN049679, MIN049692, MIN049689, MIN049704, MIN049701, MIN049677, MIN049699, MIN049675, MIN024049, MIN049702, MIN049693, MIN022523, MIN049707, MIN049681, MIN049708, MIN022524, MIN049676, MIN049695, MIN049674
138	GO:0010029	regulation of seed germination	biological processes	3.69e-52	115	541	6.1353	3.08063	0.502116	3733	107744	MIN081325, MIN081282, MIN004660, MIN081263, MIN081306, MIN081333, MIN081264, MIN031751, MIN081284, MIN081314, MIN043131, MIN081298, MIN081313, MIN081291, MIN081332, MIN043134, MIN081269, MIN081271, MIN081290, MIN081307, MIN081283, MIN081293, MIN081330, MIN031747, MIN031749, MIN031750, MIN081316, MIN038548, MIN081354, MIN081320, MIN081346, MIN081296, MIN081321, MIN081297, MIN043128, MIN043132, MIN…
139	GO:0032436	positive regulation of proteasomal ubiquitin-dependent protein catabolic process	biological processes	3.48e-35	79	372	6.12942	2.11626	0.345263	3733	107744	MIN077508, MIN077470, MIN077516, MIN077524, MIN077475, MIN077522, MIN077533, MIN077494, MIN077500, MIN077550, MIN077457, MIN077521, MIN077455, MIN077528, MIN077487, MIN077456, MIN077518, MIN077445, MIN077493, MIN077461, MIN077499, MIN077515, MIN077489, MIN077465, MIN077545, MIN077535, MIN077476, MIN077477, MIN077534, MIN077502, MIN077537, MIN077520, MIN077454, MIN077453, MIN077530, MIN077539, MIN…
140	GO:1901800	positive regulation of proteasomal protein catabolic process	biological processes	3.48e-35	79	372	6.12942	2.11626	0.345263	3733	107744	MIN077508, MIN077470, MIN077516, MIN077524, MIN077475, MIN077522, MIN077533, MIN077494, MIN077500, MIN077550, MIN077457, MIN077521, MIN077455, MIN077528, MIN077487, MIN077456, MIN077518, MIN077445, MIN077493, MIN077461, MIN077499, MIN077515, MIN077489, MIN077465, MIN077545, MIN077535, MIN077476, MIN077477, MIN077534, MIN077502, MIN077537, MIN077520, MIN077454, MIN077453, MIN077530, MIN077539, MIN…
141	GO:0006658	phosphatidylserine metabolic process	biological processes	0.0313143	9	43	6.041	0.241093	0.0399094	3733	107744	MIN054568, MIN054567, MIN054566, MIN054565, MIN012932, MIN054569, MIN089192, MIN089193, MIN054564
142	GO:0043605	cellular amide catabolic process	biological processes	0.0313143	9	43	6.041	0.241093	0.0399094	3733	107744	MIN100654, MIN100651, MIN100650, MIN100655, MIN100649, MIN100652, MIN011109, MIN100656, MIN100653
143	GO:0051365	cellular response to potassium ion starvation	biological processes	0.0313143	9	43	6.041	0.241093	0.0399094	3733	107744	MIN075006, MIN075005, MIN075007, MIN075000, MIN075002, MIN075004, MIN075001, MIN074999, MIN075008
144	GO:0009809	lignin biosynthetic process	biological processes	6.34e-18	43	207	5.99561	1.15189	0.192122	3733	107744	MIN049683, MIN049710, MIN049703, MIN049688, MIN049671, MIN049690, MIN022748, MIN049673, MIN049709, MIN049689, MIN002203, MIN049704, MIN049701, MIN049677, MIN049699, MIN049675, MIN049702, MIN049693, MIN049686, MIN049680, MIN049681, MIN049676, MIN022524, MIN104504, MIN049695, MIN049706, MIN049696, MIN049685, MIN049682, MIN049700, MIN022525, MIN024050, MIN027754, MIN068735, MIN049679, MIN049692, MIN…
145	GO:0023061	signal release	biological processes	1.44e-10	27	130	5.99454	0.723279	0.120656	3733	107744	MIN064328, MIN064357, MIN064340, MIN064350, MIN064345, MIN064349, MIN064327, MIN008803, MIN064322, MIN064352, MIN064362, MIN064351, MIN064358, MIN064339, MIN008804, MIN064337, MIN064319, MIN064348, MIN064326, MIN064353, MIN064330, MIN064361, MIN064320, MIN106665, MIN064355, MIN064360, MIN064318
146	GO:0006561	proline biosynthetic process	biological processes	0.0462293	9	45	5.77252	0.241093	0.0417657	3733	107744	MIN029736, MIN063474, MIN029734, MIN063516, MIN063445, MIN054483, MIN002560, MIN063464, MIN014824
147	GO:0031398	positive regulation of protein ubiquitination	biological processes	8.1e-33	79	400	5.70036	2.11626	0.37125	3733	107744	MIN077508, MIN077470, MIN077516, MIN077524, MIN077475, MIN077522, MIN077533, MIN077494, MIN077500, MIN077550, MIN077457, MIN077521, MIN077455, MIN077528, MIN077487, MIN077456, MIN077518, MIN077445, MIN077493, MIN077461, MIN077499, MIN077515, MIN077489, MIN077465, MIN077545, MIN077535, MIN077476, MIN077477, MIN077534, MIN077502, MIN077537, MIN077520, MIN077454, MIN077453, MIN077530, MIN077539, MIN…
148	GO:0009638	phototropism	biological processes	0.00029852	14	71	5.69121	0.375033	0.0658969	3733	107744	MIN021672, MIN021648, MIN021671, MIN021652, MIN031543, MIN007031, MIN021666, MIN093295, MIN021660, MIN021650, MIN021659, MIN017555, MIN021654, MIN021664
149	GO:0046283	anthocyanin-containing compound metabolic process	biological processes	1.72e-27	67	340	5.68763	1.7948	0.315563	3733	107744	MIN049683, MIN049582, MIN049703, MIN049690, MIN057927, MIN089894, MIN002560, MIN049709, MIN049704, MIN049701, MIN049675, MIN049686, MIN049681, MIN063445, MIN022524, MIN049695, MIN016085, MIN049685, MIN049700, MIN074955, MIN049679, MIN049692, MIN102512, MIN038883, MIN014824, MIN074961, MIN039358, MIN029736, MIN022523, MIN049707, MIN049708, MIN049698, MIN044194, MIN063464, MIN038884, MIN049688, MIN…
150	GO:0006836	neurotransmitter transport	biological processes	4.28e-09	25	127	5.68161	0.669703	0.117872	3733	107744	MIN064328, MIN064357, MIN064340, MIN064350, MIN064345, MIN064349, MIN064327, MIN064322, MIN064352, MIN064362, MIN064351, MIN064358, MIN064339, MIN064337, MIN064319, MIN064348, MIN064326, MIN064353, MIN064330, MIN064361, MIN064320, MIN064360, MIN106665, MIN064355, MIN064318
151	GO:0009820	alkaloid metabolic process	biological processes	4.69e-23	57	290	5.67299	1.52692	0.269157	3733	107744	MIN048259, MIN048263, MIN022738, MIN057927, MIN048246, MIN015513, MIN048261, MIN048260, MIN048250, MIN048252, MIN048249, MIN055561, MIN076659, MIN022739, MIN087279, MIN043514, MIN048265, MIN070234, MIN048243, MIN048254, MIN043516, MIN048242, MIN070231, MIN070238, MIN057928, MIN048270, MIN048256, MIN048253, MIN048245, MIN087276, MIN036493, MIN048247, MIN043520, MIN048258, MIN043515, MIN048271, MIN…
152	GO:0045862	positive regulation of proteolysis	biological processes	5.67e-36	87	445	5.6428	2.33057	0.413016	3733	107744	MIN077508, MIN077470, MIN077516, MIN077524, MIN077475, MIN077522, MIN077533, MIN077494, MIN077500, MIN077550, MIN077457, MIN077521, MIN077455, MIN077528, MIN077487, MIN077456, MIN077518, MIN077445, MIN077493, MIN077461, MIN077499, MIN058903, MIN077515, MIN077489, MIN077465, MIN077545, MIN077535, MIN077476, MIN077477, MIN077534, MIN077502, MIN077537, MIN077520, MIN077454, MIN077453, MIN077530, MIN…
153	GO:0051289	protein homotetramerization	biological processes	4.76e-12	32	164	5.63172	0.857219	0.152213	3733	107744	MIN058899, MIN064328, MIN064357, MIN064340, MIN064350, MIN064345, MIN064349, MIN064327, MIN064322, MIN064352, MIN064362, MIN064351, MIN064358, MIN058902, MIN058901, MIN064339, MIN058900, MIN064337, MIN064319, MIN058897, MIN064348, MIN064326, MIN058904, MIN064353, MIN064330, MIN058903, MIN064361, MIN064320, MIN064360, MIN064355, MIN058905, MIN064318
154	GO:0009240	isopentenyl diphosphate biosynthetic process	biological processes	0.000358743	14	72	5.61217	0.375033	0.0668251	3733	107744	MIN077512, MIN077545, MIN077504, MIN077524, MIN077487, MIN077475, MIN077452, MIN077473, MIN077518, MIN077450, MIN077485, MIN077492, MIN007197, MIN077469
155	GO:0046490	isopentenyl diphosphate metabolic process	biological processes	0.000358743	14	72	5.61217	0.375033	0.0668251	3733	107744	MIN077512, MIN077545, MIN077504, MIN077524, MIN077487, MIN077475, MIN077452, MIN077473, MIN077518, MIN077450, MIN077485, MIN077492, MIN007197, MIN077469
156	GO:0009736	cytokinin-activated signaling pathway	biological processes	2.7e-22	56	289	5.59275	1.50013	0.268228	3733	107744	MIN023983, MIN063497, MIN000874, MIN069676, MIN000877, MIN034458, MIN042561, MIN042575, MIN003459, MIN000878, MIN053127, MIN037806, MIN046295, MIN001930, MIN069674, MIN063449, MIN063434, MIN000868, MIN063454, MIN023982, MIN053122, MIN037805, MIN000876, MIN042587, MIN037804, MIN053121, MIN059955, MIN000887, MIN000875, MIN053123, MIN000872, MIN042565, MIN000885, MIN042562, MIN000880, MIN059959, MIN…
157	GO:0032434	regulation of proteasomal ubiquitin-dependent protein catabolic process	biological processes	6.02e-32	79	411	5.54779	2.11626	0.38146	3733	107744	MIN077508, MIN077470, MIN077516, MIN077524, MIN077475, MIN077522, MIN077533, MIN077494, MIN077500, MIN077550, MIN077457, MIN077521, MIN077455, MIN077528, MIN077487, MIN077456, MIN077518, MIN077445, MIN077493, MIN077461, MIN077499, MIN077515, MIN077489, MIN077465, MIN077545, MIN077535, MIN077476, MIN077477, MIN077534, MIN077502, MIN077537, MIN077520, MIN077454, MIN077453, MIN077530, MIN077539, MIN…
158	GO:0045492	xylan biosynthetic process	biological processes	2.06e-08	24	125	5.54161	0.642915	0.116016	3733	107744	MIN043317, MIN026366, MIN063007, MIN063020, MIN063015, MIN063012, MIN063026, MIN063030, MIN063010, MIN043316, MIN063008, MIN063031, MIN063028, MIN063009, MIN063016, MIN063022, MIN063027, MIN010187, MIN029050, MIN063018, MIN063023, MIN063017, MIN063032, MIN063024
159	GO:0006874	cellular calcium ion homeostasis	biological processes	1.85e-14	39	208	5.41173	1.04474	0.19305	3733	107744	MIN059359, MIN059389, MIN059398, MIN037412, MIN059363, MIN059388, MIN059371, MIN059395, MIN059385, MIN105241, MIN059383, MIN059376, MIN059360, MIN059367, MIN059384, MIN059366, MIN059370, MIN059394, MIN059392, MIN059364, MIN059361, MIN037413, MIN059382, MIN059375, MIN059381, MIN059391, MIN059374, MIN059380, MIN059390, MIN059379, MIN059372, MIN059368, MIN059393, MIN059386, MIN059365, MIN059378, MIN…
160	GO:0006536	glutamate metabolic process	biological processes	1.93e-09	27	144	5.41173	0.723279	0.13365	3733	107744	MIN064328, MIN064357, MIN064340, MIN064350, MIN064345, MIN064349, MIN064327, MIN064322, MIN064352, MIN064362, MIN030551, MIN030548, MIN064351, MIN064358, MIN064339, MIN064337, MIN030550, MIN064319, MIN064348, MIN064326, MIN064353, MIN064330, MIN064361, MIN064320, MIN064355, MIN064360, MIN064318
161	GO:0001505	regulation of neurotransmitter levels	biological processes	1.49e-08	25	134	5.38481	0.669703	0.124369	3733	107744	MIN064328, MIN064357, MIN064340, MIN064350, MIN064345, MIN064349, MIN064327, MIN064322, MIN064352, MIN064362, MIN064351, MIN064358, MIN064339, MIN064337, MIN064319, MIN064348, MIN064326, MIN064353, MIN064330, MIN064361, MIN064320, MIN064360, MIN106665, MIN064355, MIN064318
162	GO:0045732	positive regulation of protein catabolic process	biological processes	2.81e-34	87	467	5.37697	2.33057	0.433435	3733	107744	MIN077508, MIN077470, MIN077516, MIN077524, MIN077475, MIN077522, MIN077533, MIN077494, MIN077500, MIN077550, MIN077457, MIN077521, MIN077455, MIN077528, MIN077487, MIN077456, MIN077518, MIN077445, MIN077493, MIN077461, MIN077499, MIN058903, MIN077515, MIN077489, MIN077465, MIN077545, MIN077535, MIN077476, MIN077477, MIN077534, MIN077502, MIN077537, MIN077520, MIN077454, MIN077453, MIN077530, MIN…
163	GO:0070592	cell wall polysaccharide biosynthetic process	biological processes	2.65e-21	56	302	5.352	1.50013	0.280294	3733	107744	MIN093477, MIN063007, MIN093502, MIN093495, MIN063020, MIN063015, MIN063012, MIN093496, MIN093487, MIN063030, MIN093482, MIN043316, MIN063031, MIN063028, MIN005706, MIN093483, MIN093494, MIN063027, MIN093478, MIN010187, MIN093493, MIN104504, MIN063032, MIN093492, MIN093476, MIN026366, MIN043317, MIN093501, MIN093498, MIN093484, MIN093490, MIN093475, MIN093474, MIN005705, MIN093481, MIN068735, MIN…
164	GO:1900140	regulation of seedling development	biological processes	8.6e-45	115	633	5.2436	3.08063	0.587504	3733	107744	MIN081325, MIN081282, MIN004660, MIN081263, MIN081306, MIN081333, MIN081264, MIN031751, MIN081284, MIN081314, MIN043131, MIN081298, MIN081313, MIN081291, MIN081332, MIN043134, MIN081269, MIN081271, MIN081290, MIN081307, MIN081283, MIN081293, MIN081330, MIN031747, MIN031749, MIN031750, MIN081316, MIN038548, MIN081354, MIN081320, MIN081346, MIN081296, MIN081321, MIN081297, MIN043128, MIN043132, MIN…
165	GO:1900055	regulation of leaf senescence	biological processes	5.43e-05	17	94	5.21983	0.455398	0.0872438	3733	107744	MIN031747, MIN031749, MIN031750, MIN029734, MIN031751, MIN054483, MIN103114, MIN002560, MIN014824, MIN029736, MIN107701, MIN063474, MIN031748, MIN031752, MIN063516, MIN063445, MIN063464
166	GO:1900056	negative regulation of leaf senescence	biological processes	5.43e-05	17	94	5.21983	0.455398	0.0872438	3733	107744	MIN031747, MIN031749, MIN031750, MIN029734, MIN031751, MIN054483, MIN103114, MIN002560, MIN014824, MIN029736, MIN107701, MIN063474, MIN031748, MIN031752, MIN063516, MIN063445, MIN063464
167	GO:0010359	regulation of anion channel activity	biological processes	5.31e-07	22	122	5.20473	0.589338	0.113231	3733	107744	MIN021648, MIN063844, MIN021652, MIN021660, MIN006430, MIN091511, MIN021650, MIN010918, MIN021672, MIN100988, MIN021671, MIN007031, MIN010919, MIN091513, MIN102553, MIN021666, MIN091510, MIN091509, MIN021659, MIN106562, MIN021654, MIN021664
168	GO:0010199	organ boundary specification between lateral organs and the meristem	biological processes	0.00101167	14	78	5.18046	0.375033	0.0723938	3733	107744	MIN032269, MIN063449, MIN063434, MIN032279, MIN003460, MIN063454, MIN032283, MIN032270, MIN032282, MIN016520, MIN003458, MIN003459, MIN063496, MIN032281
169	GO:0042787	protein ubiquitination involved in ubiquitin-dependent protein catabolic process	biological processes	1.01e-29	79	441	5.17039	2.11626	0.409304	3733	107744	MIN077508, MIN077470, MIN077516, MIN077524, MIN077475, MIN077522, MIN077533, MIN077494, MIN077500, MIN077550, MIN077457, MIN077521, MIN077455, MIN077528, MIN077487, MIN077456, MIN077518, MIN077445, MIN077493, MIN077461, MIN077499, MIN077515, MIN077489, MIN077465, MIN077545, MIN077535, MIN077476, MIN077477, MIN077534, MIN077502, MIN077537, MIN077520, MIN077454, MIN077453, MIN077530, MIN077539, MIN…
170	GO:0009902	chloroplast relocation	biological processes	2.7e-05	18	101	5.14383	0.482186	0.0937407	3733	107744	MIN060826, MIN021648, MIN021652, MIN021660, MIN060824, MIN021650, MIN060825, MIN060823, MIN021672, MIN021671, MIN007031, MIN060827, MIN021666, MIN060822, MIN007867, MIN021659, MIN021654, MIN021664
171	GO:0051667	establishment of plastid localization	biological processes	2.7e-05	18	101	5.14383	0.482186	0.0937407	3733	107744	MIN060826, MIN021648, MIN021652, MIN021660, MIN060824, MIN021650, MIN060825, MIN060823, MIN021672, MIN021671, MIN007031, MIN060827, MIN021666, MIN060822, MIN007867, MIN021659, MIN021654, MIN021664
172	GO:0071368	cellular response to cytokinin stimulus	biological processes	2.29e-20	56	315	5.13112	1.50013	0.29236	3733	107744	MIN023983, MIN063497, MIN000874, MIN069676, MIN000877, MIN034458, MIN042561, MIN042575, MIN003459, MIN000878, MIN053127, MIN037806, MIN046295, MIN001930, MIN069674, MIN063449, MIN063434, MIN000868, MIN063454, MIN023982, MIN053122, MIN037805, MIN000876, MIN042587, MIN037804, MIN053121, MIN059955, MIN000887, MIN000875, MIN053123, MIN000872, MIN042565, MIN000885, MIN042562, MIN000880, MIN059959, MIN…
173	GO:0006816	calcium ion transport	biological processes	1.4e-15	44	248	5.12078	1.17868	0.230175	3733	107744	MIN021301, MIN059359, MIN059389, MIN059398, MIN059363, MIN059388, MIN059371, MIN059395, MIN059385, MIN105241, MIN059383, MIN059376, MIN000715, MIN059360, MIN059367, MIN059384, MIN059366, MIN000712, MIN059370, MIN059394, MIN000714, MIN059392, MIN059364, MIN059361, MIN059382, MIN059375, MIN059381, MIN059391, MIN059374, MIN059380, MIN059390, MIN059379, MIN021296, MIN059372, MIN059393, MIN059368, MIN…
174	GO:0055074	calcium ion homeostasis	biological processes	2.21e-13	39	223	5.04772	1.04474	0.206972	3733	107744	MIN059359, MIN059389, MIN059398, MIN037412, MIN059363, MIN059388, MIN059371, MIN059395, MIN059385, MIN105241, MIN059383, MIN059376, MIN059360, MIN059367, MIN059384, MIN059366, MIN059370, MIN059394, MIN059392, MIN059364, MIN059361, MIN037413, MIN059382, MIN059375, MIN059381, MIN059391, MIN059374, MIN059380, MIN059390, MIN059379, MIN059372, MIN059368, MIN059393, MIN059386, MIN059365, MIN059378, MIN…
175	GO:0042537	benzene-containing compound metabolic process	biological processes	2.79e-08	26	149	5.03642	0.696491	0.138291	3733	107744	MIN044080, MIN044078, MIN022625, MIN022630, MIN031863, MIN031864, MIN031872, MIN031866, MIN010500, MIN013420, MIN015720, MIN031869, MIN031868, MIN031857, MIN105856, MIN031861, MIN024213, MIN031867, MIN031871, MIN031859, MIN052446, MIN031860, MIN031865, MIN022626, MIN031870, MIN031862
176	GO:1900424	regulation of defense response to bacterium	biological processes	2.79e-08	26	149	5.03642	0.696491	0.138291	3733	107744	MIN064467, MIN064357, MIN064462, MIN064464, MIN064460, MIN064321, MIN064458, MIN064470, MIN064471, MIN064457, MIN064339, MIN064459, MIN064337, MIN064463, MIN064456, MIN064461, MIN064474, MIN064469, MIN064359, MIN064473, MIN064468, MIN064465, MIN064355, MIN064472, MIN064466, MIN064455
177	GO:0009864	induced systemic resistance, jasmonic acid mediated signaling pathway	biological processes	2.8e-06	21	121	5.00921	0.56255	0.112303	3733	107744	MIN019372, MIN019383, MIN019389, MIN019378, MIN019380, MIN019384, MIN019381, MIN019377, MIN019374, MIN019369, MIN019375, MIN019379, MIN026228, MIN019386, MIN019373, MIN019387, MIN019365, MIN019391, MIN019371, MIN019363, MIN019370
178	GO:0009808	lignin metabolic process	biological processes	1.81e-15	45	261	4.97631	1.20546	0.242241	3733	107744	MIN049683, MIN049710, MIN049703, MIN049688, MIN049671, MIN049690, MIN022748, MIN049673, MIN049709, MIN049689, MIN002203, MIN049704, MIN049701, MIN049677, MIN049699, MIN049675, MIN049702, MIN049693, MIN049686, MIN049680, MIN049681, MIN049676, MIN022524, MIN104504, MIN049695, MIN016085, MIN049696, MIN049706, MIN044080, MIN049685, MIN049682, MIN049700, MIN022525, MIN024050, MIN068735, MIN027754, MIN…
179	GO:0006835	dicarboxylic acid transport	biological processes	8.99e-08	25	145	4.97631	0.669703	0.134578	3733	107744	MIN064328, MIN064357, MIN064340, MIN064350, MIN064345, MIN095537, MIN064349, MIN064327, MIN064322, MIN064352, MIN064362, MIN064351, MIN064358, MIN064339, MIN064337, MIN064319, MIN064348, MIN064326, MIN064353, MIN064330, MIN064361, MIN064320, MIN064360, MIN064355, MIN064318
180	GO:0051644	plastid localization	biological processes	5.09e-05	18	105	4.94787	0.482186	0.0974532	3733	107744	MIN060826, MIN021648, MIN021652, MIN021660, MIN060824, MIN021650, MIN060825, MIN060823, MIN021672, MIN021671, MIN007031, MIN060827, MIN021666, MIN060822, MIN007867, MIN021659, MIN021654, MIN021664
181	GO:0061136	regulation of proteasomal protein catabolic process	biological processes	2.4e-28	79	461	4.94608	2.11626	0.427866	3733	107744	MIN077508, MIN077470, MIN077516, MIN077524, MIN077475, MIN077522, MIN077533, MIN077494, MIN077500, MIN077550, MIN077457, MIN077521, MIN077455, MIN077528, MIN077487, MIN077456, MIN077518, MIN077445, MIN077493, MIN077461, MIN077499, MIN077515, MIN077489, MIN077465, MIN077545, MIN077535, MIN077476, MIN077477, MIN077534, MIN077502, MIN077537, MIN077520, MIN077454, MIN077453, MIN077530, MIN077539, MIN…
182	GO:0005513	detection of calcium ion	biological processes	0.0307434	11	65	4.88444	0.294669	0.0603282	3733	107744	MIN057107, MIN057087, MIN057085, MIN057104, MIN057106, MIN057111, MIN105229, MIN057084, MIN057094, MIN057102, MIN057116
183	GO:0044038	cell wall macromolecule biosynthetic process	biological processes	2.78e-19	56	331	4.88309	1.50013	0.30721	3733	107744	MIN093477, MIN063007, MIN093502, MIN093495, MIN063020, MIN063015, MIN063012, MIN093496, MIN093487, MIN063030, MIN093482, MIN043316, MIN063031, MIN063028, MIN005706, MIN093483, MIN093494, MIN063027, MIN093478, MIN010187, MIN093493, MIN104504, MIN063032, MIN093492, MIN093476, MIN026366, MIN043317, MIN093501, MIN093498, MIN093484, MIN093490, MIN093475, MIN093474, MIN005705, MIN093481, MIN068735, MIN…
184	GO:0070589	cellular component macromolecule biosynthetic process	biological processes	2.78e-19	56	331	4.88309	1.50013	0.30721	3733	107744	MIN093477, MIN063007, MIN093502, MIN093495, MIN063020, MIN063015, MIN063012, MIN093496, MIN093487, MIN063030, MIN093482, MIN043316, MIN063031, MIN063028, MIN005706, MIN093483, MIN093494, MIN063027, MIN093478, MIN010187, MIN093493, MIN104504, MIN063032, MIN093492, MIN093476, MIN026366, MIN043317, MIN093501, MIN093498, MIN093484, MIN093490, MIN093475, MIN093474, MIN005705, MIN093481, MIN068735, MIN…
185	GO:0072358	cardiovascular system development	biological processes	1.22e-26	76	452	4.853	2.0359	0.419513	3733	107744	MIN066350, MIN001017, MIN066425, MIN066377, MIN066430, MIN066460, MIN066449, MIN003474, MIN003477, MIN003494, MIN066347, MIN003489, MIN035228, MIN066442, MIN066468, MIN025484, MIN066399, MIN066483, MIN008804, MIN066419, MIN066426, MIN066431, MIN066438, MIN066432, MIN066450, MIN066461, MIN066352, MIN066387, MIN066443, MIN071915, MIN066422, MIN066353, MIN066382, MIN066420, MIN066354, MIN003491, MIN…
186	GO:0072359	circulatory system development	biological processes	1.22e-26	76	452	4.853	2.0359	0.419513	3733	107744	MIN066350, MIN001017, MIN066425, MIN066377, MIN066430, MIN066460, MIN066449, MIN003474, MIN003477, MIN003494, MIN066347, MIN003489, MIN035228, MIN066442, MIN066468, MIN025484, MIN066399, MIN066483, MIN008804, MIN066419, MIN066426, MIN066431, MIN066438, MIN066432, MIN066450, MIN066461, MIN066352, MIN066387, MIN066443, MIN071915, MIN066422, MIN066353, MIN066382, MIN066420, MIN066354, MIN003491, MIN…
187	GO:0009788	negative regulation of abscisic acid-activated signaling pathway	biological processes	7.93e-45	126	759	4.79142	3.3753	0.704448	3733	107744	MIN081325, MIN081282, MIN081263, MIN081306, MIN064462, MIN081333, MIN081264, MIN081284, MIN064458, MIN081314, MIN081334, MIN081298, MIN064459, MIN064337, MIN081313, MIN081291, MIN081332, MIN053122, MIN064469, MIN081269, MIN081271, MIN081342, MIN081290, MIN081307, MIN081283, MIN081293, MIN053121, MIN064472, MIN106562, MIN081330, MIN081316, MIN081354, MIN081320, MIN081346, MIN053126, MIN081296, MIN…
188	GO:1901420	negative regulation of response to alcohol	biological processes	7.93e-45	126	759	4.79142	3.3753	0.704448	3733	107744	MIN081325, MIN081282, MIN081263, MIN081306, MIN064462, MIN081333, MIN081264, MIN081284, MIN064458, MIN081314, MIN081334, MIN081298, MIN064459, MIN064337, MIN081313, MIN081291, MIN081332, MIN053122, MIN064469, MIN081269, MIN081271, MIN081342, MIN081290, MIN081307, MIN081283, MIN081293, MIN053121, MIN064472, MIN106562, MIN081330, MIN081316, MIN081354, MIN081320, MIN081346, MIN053126, MIN081296, MIN…
189	GO:2000035	regulation of stem cell division	biological processes	3.24e-12	38	229	4.78942	1.01795	0.212541	3733	107744	MIN064467, MIN064345, MIN064327, MIN064322, MIN064352, MIN064462, MIN064464, MIN064458, MIN064470, MIN064332, MIN064471, MIN064457, MIN064459, MIN064337, MIN064319, MIN064469, MIN064473, MIN064465, MIN064472, MIN064323, MIN025485, MIN064349, MIN064460, MIN064362, MIN025484, MIN064321, MIN064351, MIN064341, MIN064461, MIN064456, MIN064463, MIN064474, MIN064359, MIN064329, MIN064468, MIN064320, MIN…
190	GO:0010383	cell wall polysaccharide metabolic process	biological processes	8.11e-26	75	453	4.77857	2.00911	0.420441	3733	107744	MIN019906, MIN019905, MIN093502, MIN093495, MIN063020, MIN063012, MIN093487, MIN079637, MIN007925, MIN063030, MIN043316, MIN063031, MIN093483, MIN063027, MIN010187, MIN054652, MIN093492, MIN079639, MIN093501, MIN093498, MIN093481, MIN068735, MIN063026, MIN079619, MIN093497, MIN093491, MIN063008, MIN079627, MIN063009, MIN093499, MIN093473, MIN093488, MIN029050, MIN063018, MIN079631, MIN007412, MIN…
191	GO:0009084	glutamine family amino acid biosynthetic process	biological processes	2.7e-10	33	200	4.76233	0.884008	0.185625	3733	107744	MIN064357, MIN064340, MIN064350, MIN064345, MIN064327, MIN064322, MIN064352, MIN054483, MIN002560, MIN064358, MIN064337, MIN064319, MIN064348, MIN063516, MIN064330, MIN063445, MIN064360, MIN064328, MIN064349, MIN064362, MIN029734, MIN014824, MIN064351, MIN064339, MIN029736, MIN063474, MIN064326, MIN064353, MIN064361, MIN063464, MIN064320, MIN064355, MIN064318
192	GO:0009627	systemic acquired resistance	biological processes	3.34e-31	90	546	4.75757	2.41093	0.506757	3733	107744	MIN031863, MIN004292, MIN019389, MIN004297, MIN019384, MIN031866, MIN075857, MIN075849, MIN019377, MIN075843, MIN006115, MIN075871, MIN093349, MIN075879, MIN026228, MIN093327, MIN093346, MIN075861, MIN075872, MIN012126, MIN004298, MIN093345, MIN093328, MIN004293, MIN019372, MIN012125, MIN012123, MIN019378, MIN019383, MIN093331, MIN093342, MIN012124, MIN075870, MIN075842, MIN019369, MIN093348, MIN…
193	GO:0009735	response to cytokinin	biological processes	2.35e-35	103	635	4.68165	2.75917	0.58936	3733	107744	MIN093502, MIN093495, MIN023983, MIN063497, MIN093487, MIN000877, MIN031751, MIN034458, MIN042575, MIN003459, MIN000878, MIN053127, MIN046295, MIN001930, MIN093483, MIN063449, MIN075007, MIN000868, MIN053122, MIN000876, MIN075006, MIN075000, MIN053121, MIN059955, MIN093492, MIN093501, MIN031747, MIN031749, MIN093498, MIN031750, MIN000872, MIN046176, MIN042565, MIN000885, MIN042562, MIN000880, MIN…
194	GO:2000242	negative regulation of reproductive process	biological processes	4.73e-34	100	620	4.65525	2.67881	0.575438	3733	107744	MIN081325, MIN081282, MIN042577, MIN081263, MIN081306, MIN042582, MIN081333, MIN081264, MIN053496, MIN081284, MIN081314, MIN003459, MIN081298, MIN042573, MIN081313, MIN081291, MIN081332, MIN081269, MIN081271, MIN081290, MIN081307, MIN081283, MIN081293, MIN081330, MIN042568, MIN042564, MIN081316, MIN042565, MIN081354, MIN081320, MIN081346, MIN081296, MIN081321, MIN027098, MIN081297, MIN053495, MIN…
195	GO:0009861	jasmonic acid and ethylene-dependent systemic resistance	biological processes	0.000189071	18	114	4.55725	0.482186	0.105806	3733	107744	MIN019372, MIN028258, MIN019383, MIN019389, MIN019378, MIN019384, MIN028260, MIN019377, MIN019369, MIN019375, MIN012616, MIN019379, MIN012615, MIN026228, MIN028259, MIN019387, MIN019391, MIN019363
196	GO:0010410	hemicellulose metabolic process	biological processes	1.52e-12	42	272	4.45672	1.1251	0.25245	3733	107744	MIN019906, MIN063007, MIN019905, MIN063020, MIN063015, MIN063012, MIN079637, MIN007925, MIN063030, MIN043316, MIN063031, MIN007411, MIN063028, MIN007413, MIN063027, MIN010187, MIN054652, MIN079620, MIN063032, MIN079639, MIN026366, MIN043317, MIN079638, MIN063026, MIN019904, MIN079619, MIN063010, MIN063008, MIN079627, MIN063009, MIN063016, MIN079622, MIN063022, MIN029050, MIN079625, MIN063018, MIN…
197	GO:0031396	regulation of protein ubiquitination	biological processes	6.01e-25	79	516	4.41888	2.11626	0.478913	3733	107744	MIN077508, MIN077470, MIN077516, MIN077524, MIN077475, MIN077522, MIN077533, MIN077494, MIN077500, MIN077550, MIN077457, MIN077521, MIN077455, MIN077528, MIN077487, MIN077456, MIN077518, MIN077445, MIN077493, MIN077461, MIN077499, MIN077515, MIN077489, MIN077465, MIN077545, MIN077535, MIN077476, MIN077477, MIN077534, MIN077502, MIN077537, MIN077520, MIN077454, MIN077453, MIN077530, MIN077539, MIN…
198	GO:0009065	glutamine family amino acid catabolic process	biological processes	1.54e-06	25	165	4.37312	0.669703	0.153141	3733	107744	MIN064328, MIN064357, MIN064340, MIN064350, MIN064345, MIN064349, MIN064327, MIN064322, MIN064352, MIN064362, MIN064351, MIN064358, MIN064339, MIN073421, MIN064337, MIN064319, MIN064348, MIN064326, MIN064353, MIN064330, MIN064361, MIN064320, MIN064360, MIN064355, MIN064318
199	GO:0051782	negative regulation of cell division	biological processes	0.0188695	13	86	4.36295	0.348245	0.0798188	3733	107744	MIN032269, MIN032279, MIN003460, MIN032283, MIN032270, MIN032282, MIN066096, MIN016520, MIN066097, MIN066095, MIN003458, MIN003459, MIN032281
200	GO:0030162	regulation of proteolysis	biological processes	4.69e-27	87	579	4.33686	2.33057	0.537385	3733	107744	MIN077508, MIN077470, MIN077516, MIN077524, MIN077475, MIN077522, MIN077533, MIN077494, MIN077500, MIN077550, MIN077457, MIN077521, MIN077455, MIN077528, MIN077487, MIN077456, MIN077518, MIN077445, MIN077493, MIN077461, MIN077499, MIN058903, MIN077515, MIN077489, MIN077465, MIN077545, MIN077535, MIN077476, MIN077477, MIN077534, MIN077502, MIN077537, MIN077520, MIN077454, MIN077453, MIN077530, MIN…
201	GO:0010150	leaf senescence	biological processes	4.08e-33	107	723	4.2715	2.86633	0.671035	3733	107744	MIN081325, MIN081282, MIN062053, MIN081306, MIN062059, MIN062045, MIN062077, MIN081333, MIN081264, MIN062090, MIN081284, MIN002560, MIN062058, MIN081314, MIN062074, MIN081291, MIN081332, MIN062115, MIN081269, MIN081271, MIN081293, MIN063445, MIN071464, MIN081316, MIN062120, MIN002027, MIN081320, MIN081346, MIN062083, MIN081321, MIN062069, MIN062093, MIN014824, MIN062104, MIN062091, MIN062124, MIN…
202	GO:0010119	regulation of stomatal movement	biological processes	5.24e-38	122	825	4.26816	3.26815	0.765704	3733	107744	MIN081325, MIN081282, MIN081263, MIN037300, MIN081306, MIN019389, MIN019384, MIN021660, MIN081333, MIN081264, MIN081284, MIN019377, MIN081314, MIN081334, MIN081298, MIN037298, MIN081313, MIN081291, MIN081332, MIN026228, MIN021666, MIN081269, MIN081271, MIN081342, MIN081290, MIN081307, MIN081283, MIN081293, MIN019821, MIN106562, MIN021654, MIN081330, MIN019372, MIN081316, MIN019378, MIN019383, MIN…
203	GO:0009845	seed germination	biological processes	3.19e-26	89	620	4.14318	2.38414	0.575438	3733	107744	MIN091791, MIN091837, MIN091818, MIN091814, MIN005580, MIN022929, MIN091815, MIN091838, MIN091821, MIN010068, MIN091805, MIN005578, MIN091767, MIN091790, MIN091802, MIN005583, MIN091839, MIN026517, MIN019821, MIN091811, MIN091824, MIN005579, MIN091766, MIN091806, MIN091827, MIN091776, MIN091840, MIN091783, MIN091830, MIN091831, MIN091812, MIN091773, MIN091845, MIN091832, MIN005573, MIN091819, MIN…
204	GO:0010072	primary shoot apical meristem specification	biological processes	1.45e-08	33	230	4.14115	0.884008	0.213469	3733	107744	MIN032269, MIN063451, MIN063497, MIN032270, MIN063505, MIN074798, MIN042584, MIN074794, MIN042561, MIN042575, MIN003459, MIN063501, MIN063461, MIN042587, MIN066095, MIN042586, MIN042564, MIN032279, MIN042562, MIN032282, MIN016520, MIN003458, MIN001641, MIN063520, MIN032281, MIN003460, MIN032283, MIN042588, MIN066096, MIN066097, MIN063433, MIN074799, MIN063438
205	GO:0009409	response to cold	biological processes	5.56e-118	372	2596	4.13593	9.96518	2.40941	3733	107744	MIN081282, MIN040156, MIN023983, MIN069693, MIN069767, MIN081263, MIN049690, MIN069776, MIN069742, MIN069797, MIN069781, MIN081333, MIN049709, MIN049704, MIN069824, MIN069816, MIN069823, MIN075882, MIN081293, MIN069680, MIN049695, MIN029212, MIN104175, MIN093328, MIN069744, MIN046362, MIN069732, MIN049679, MIN069806, MIN081296, MIN081321, MIN081347, MIN069721, MIN075001, MIN081297, MIN032930, MIN…
206	GO:0010193	response to ozone	biological processes	8.74e-21	72	503	4.13142	1.92874	0.466847	3733	107744	MIN096035, MIN004292, MIN019389, MIN096034, MIN004297, MIN019384, MIN075857, MIN075849, MIN019377, MIN075843, MIN075871, MIN093349, MIN075879, MIN026228, MIN093327, MIN093346, MIN075861, MIN096033, MIN075872, MIN104175, MIN004298, MIN093345, MIN088153, MIN093328, MIN004293, MIN019372, MIN019378, MIN019383, MIN093331, MIN093342, MIN075870, MIN075842, MIN019369, MIN093348, MIN019375, MIN075881, MIN…
207	GO:0002229	defense response to oomycetes	biological processes	2.61e-06	26	182	4.12323	0.696491	0.168919	3733	107744	MIN064467, MIN064357, MIN064462, MIN064464, MIN064460, MIN064321, MIN064458, MIN064470, MIN064471, MIN064457, MIN064339, MIN064459, MIN064337, MIN064463, MIN064456, MIN064461, MIN064474, MIN064469, MIN064359, MIN064473, MIN064468, MIN064465, MIN064355, MIN064472, MIN064466, MIN064455
208	GO:0007338	single fertilization	biological processes	3.34e-07	29	204	4.10301	0.776855	0.189338	3733	107744	MIN100413, MIN085173, MIN085205, MIN085197, MIN085196, MIN085207, MIN085191, MIN085204, MIN085189, MIN085183, MIN085199, MIN085185, MIN085194, MIN085178, MIN085175, MIN014631, MIN085195, MIN085202, MIN014632, MIN085192, MIN085190, MIN085200, MIN085172, MIN067302, MIN085186, MIN085198, MIN085208, MIN085203, MIN085210
209	GO:0045088	regulation of innate immune response	biological processes	6.08e-41	137	964	4.10184	3.66997	0.894713	3733	107744	MIN071419, MIN066350, MIN071306, MIN071326, MIN019380, MIN066425, MIN071385, MIN066449, MIN026228, MIN003474, MIN066347, MIN071275, MIN003489, MIN012125, MIN063844, MIN019378, MIN019383, MIN066442, MIN012124, MIN019375, MIN071237, MIN066419, MIN019386, MIN071262, MIN071274, MIN019387, MIN066431, MIN019363, MIN071412, MIN071308, MIN071339, MIN066461, MIN066352, MIN066387, MIN066443, MIN066420, MIN…
210	GO:0051705	multi-organism behavior	biological processes	6.08e-05	22	156	4.07036	0.589338	0.144788	3733	107744	MIN064328, MIN064340, MIN064350, MIN064345, MIN064349, MIN064327, MIN064322, MIN064352, MIN064362, MIN064351, MIN064358, MIN064339, MIN064337, MIN064319, MIN064348, MIN064326, MIN064330, MIN064353, MIN064320, MIN064361, MIN064360, MIN064318
211	GO:0010584	pollen exine formation	biological processes	3.96e-11	42	298	4.06788	1.1251	0.276582	3733	107744	MIN049683, MIN049710, MIN049703, MIN049688, MIN049671, MIN049690, MIN049673, MIN049709, MIN049689, MIN002203, MIN049704, MIN049701, MIN049677, MIN049699, MIN049675, MIN049702, MIN049693, MIN049686, MIN049680, MIN068028, MIN049681, MIN068031, MIN049676, MIN068030, MIN049695, MIN068033, MIN068027, MIN049706, MIN049696, MIN049685, MIN049682, MIN068034, MIN049700, MIN024050, MIN068735, MIN049679, MIN…
212	GO:0009686	gibberellin biosynthetic process	biological processes	4.45e-11	42	299	4.05428	1.1251	0.27751	3733	107744	MIN018077, MIN064467, MIN064345, MIN064327, MIN064322, MIN064352, MIN064462, MIN064464, MIN064458, MIN064470, MIN064332, MIN064471, MIN064457, MIN018080, MIN018076, MIN064459, MIN064337, MIN064319, MIN018074, MIN064469, MIN064473, MIN018075, MIN064465, MIN064472, MIN064323, MIN064349, MIN064460, MIN064362, MIN064321, MIN064351, MIN018079, MIN064341, MIN064461, MIN064456, MIN064463, MIN064474, MIN…
213	GO:0009832	plant-type cell wall biogenesis	biological processes	1.56e-35	122	872	4.03811	3.26815	0.809326	3733	107744	MIN093502, MIN093495, MIN063020, MIN063012, MIN063497, MIN063463, MIN003296, MIN093487, MIN042584, MIN058237, MIN063030, MIN042575, MIN063468, MIN063031, MIN063496, MIN093483, MIN063449, MIN063469, MIN063519, MIN063027, MIN063544, MIN010187, MIN063467, MIN063445, MIN063447, MIN063493, MIN093492, MIN093501, MIN093498, MIN063535, MIN063479, MIN042562, MIN093481, MIN068735, MIN063026, MIN003295, MIN…
214	GO:0016102	diterpenoid biosynthetic process	biological processes	2.73e-11	43	308	4.02952	1.15189	0.285863	3733	107744	MIN018077, MIN064467, MIN064345, MIN064327, MIN064322, MIN064352, MIN064462, MIN064464, MIN064458, MIN064470, MIN064332, MIN064471, MIN064457, MIN018080, MIN018076, MIN064459, MIN064337, MIN064319, MIN018074, MIN064469, MIN064473, MIN018075, MIN010827, MIN064465, MIN064472, MIN064323, MIN064349, MIN064362, MIN064460, MIN064321, MIN064351, MIN018079, MIN064341, MIN064461, MIN064456, MIN064463, MIN…
215	GO:0010260	organ senescence	biological processes	2.74e-33	116	837	4.00007	3.10742	0.776841	3733	107744	MIN081325, MIN081282, MIN062053, MIN022738, MIN057927, MIN081306, MIN062059, MIN062045, MIN062077, MIN081333, MIN081264, MIN062090, MIN081284, MIN002560, MIN062058, MIN081314, MIN062074, MIN081291, MIN081332, MIN022739, MIN053664, MIN062115, MIN081269, MIN081271, MIN081293, MIN063445, MIN071464, MIN081316, MIN062120, MIN002027, MIN081320, MIN081346, MIN062083, MIN081321, MIN062069, MIN062093, MIN…
216	GO:0009862	systemic acquired resistance, salicylic acid mediated signaling pathway	biological processes	3.6e-14	53	383	3.99404	1.41977	0.355472	3733	107744	MIN101656, MIN004292, MIN004297, MIN075857, MIN075849, MIN075843, MIN006115, MIN075871, MIN093349, MIN075879, MIN093344, MIN093327, MIN093346, MIN075866, MIN075874, MIN075861, MIN075863, MIN093336, MIN075839, MIN075872, MIN004298, MIN075864, MIN093345, MIN093328, MIN004293, MIN004291, MIN093356, MIN004296, MIN093358, MIN093359, MIN093331, MIN093342, MIN075859, MIN075850, MIN004295, MIN075842, MIN…
217	GO:2000024	regulation of leaf development	biological processes	0.00297059	17	123	3.98914	0.455398	0.114159	3733	107744	MIN031747, MIN031749, MIN031750, MIN029734, MIN031751, MIN054483, MIN103114, MIN002560, MIN014824, MIN029736, MIN107701, MIN063474, MIN031748, MIN031752, MIN063516, MIN063445, MIN063464
218	GO:0048582	positive regulation of post-embryonic development	biological processes	6e-25	89	645	3.98259	2.38414	0.598641	3733	107744	MIN081325, MIN081282, MIN004660, MIN081263, MIN081306, MIN081333, MIN081264, MIN081284, MIN081314, MIN081298, MIN081313, MIN081291, MIN081332, MIN081269, MIN081271, MIN081290, MIN081307, MIN081283, MIN081293, MIN024757, MIN081330, MIN081316, MIN081354, MIN081320, MIN081346, MIN081296, MIN081321, MIN081297, MIN080636, MIN081315, MIN081317, MIN081355, MIN081353, MIN081292, MIN081281, MIN081309, MIN…
219	GO:0007623	circadian rhythm	biological processes	2.3e-46	160	1162	3.97419	4.2861	1.07848	3733	107744	MIN049683, MIN053694, MIN091791, MIN091837, MIN053692, MIN049690, MIN029645, MIN031751, MIN005580, MIN049709, MIN029643, MIN091815, MIN049704, MIN049701, MIN053695, MIN029641, MIN091802, MIN005583, MIN091839, MIN049695, MIN091811, MIN031749, MIN031750, MIN091766, MIN091806, MIN091827, MIN091776, MIN049679, MIN069675, MIN091831, MIN091845, MIN005573, MIN091819, MIN043128, MIN043132, MIN029634, MIN…
220	GO:0006090	pyruvate metabolic process	biological processes	0.0270384	14	102	3.96153	0.375033	0.0946688	3733	107744	MIN077512, MIN077545, MIN077504, MIN077524, MIN077487, MIN077475, MIN077452, MIN077473, MIN077518, MIN077450, MIN077485, MIN077492, MIN007197, MIN077469
221	GO:0009682	induced systemic resistance	biological processes	6.64e-06	26	190	3.94962	0.696491	0.176344	3733	107744	MIN019372, MIN028258, MIN019383, MIN019389, MIN019378, MIN019380, MIN019384, MIN019381, MIN028260, MIN019377, MIN019374, MIN019369, MIN019375, MIN019379, MIN012435, MIN026228, MIN019386, MIN028259, MIN019373, MIN019387, MIN019365, MIN019391, MIN019371, MIN012434, MIN019363, MIN019370
222	GO:0051865	protein autoubiquitination	biological processes	5.59e-22	80	585	3.94702	2.14305	0.542954	3733	107744	MIN077508, MIN077470, MIN077516, MIN077524, MIN077475, MIN077522, MIN077533, MIN077494, MIN077500, MIN077550, MIN077457, MIN077521, MIN077455, MIN077528, MIN077487, MIN077456, MIN077518, MIN077445, MIN077493, MIN077461, MIN077499, MIN009780, MIN077515, MIN077489, MIN077465, MIN077545, MIN077535, MIN077476, MIN077477, MIN077534, MIN077502, MIN077537, MIN077520, MIN077454, MIN077453, MIN077530, MIN…
223	GO:0031167	rRNA methylation	biological processes	0.000465782	20	147	3.92688	0.535762	0.136435	3733	107744	MIN071294, MIN071419, MIN071308, MIN071418, MIN071198, MIN071312, MIN071341, MIN071385, MIN071402, MIN071266, MIN071208, MIN071354, MIN071379, MIN071262, MIN071274, MIN071232, MIN071335, MIN071246, MIN071255, MIN071412
224	GO:0010160	formation of organ boundary	biological processes	0.00373216	17	125	3.92531	0.455398	0.116016	3733	107744	MIN032269, MIN032279, MIN032270, MIN032282, MIN016520, MIN003458, MIN003459, MIN063496, MIN032281, MIN063434, MIN063449, MIN003460, MIN063454, MIN032283, MIN066096, MIN066097, MIN066095
225	GO:0048859	formation of anatomical boundary	biological processes	0.00373216	17	125	3.92531	0.455398	0.116016	3733	107744	MIN032269, MIN032279, MIN032270, MIN032282, MIN016520, MIN003458, MIN003459, MIN063496, MIN032281, MIN063434, MIN063449, MIN003460, MIN063454, MIN032283, MIN066096, MIN066097, MIN066095
226	GO:0010208	pollen wall assembly	biological processes	3.7e-11	44	324	3.91961	1.17868	0.300713	3733	107744	MIN049683, MIN049710, MIN049703, MIN049688, MIN049671, MIN049690, MIN049673, MIN049709, MIN049689, MIN002203, MIN049704, MIN049701, MIN049677, MIN049699, MIN049675, MIN049702, MIN049693, MIN049686, MIN049680, MIN068028, MIN049681, MIN068031, MIN016616, MIN049676, MIN068030, MIN049695, MIN068033, MIN068027, MIN049706, MIN049696, MIN049685, MIN049682, MIN068034, MIN049700, MIN024050, MIN090045, MIN…
227	GO:0071470	cellular response to osmotic stress	biological processes	0.000135764	22	163	3.89556	0.589338	0.151285	3733	107744	MIN000714, MIN023983, MIN013419, MIN008803, MIN037300, MIN018203, MIN013420, MIN034831, MIN037806, MIN037807, MIN037298, MIN008804, MIN023982, MIN037805, MIN000715, MIN023981, MIN037804, MIN018202, MIN000712, MIN000711, MIN037299, MIN021591
228	GO:0006541	glutamine metabolic process	biological processes	1.18e-06	29	215	3.89309	0.776855	0.199547	3733	107744	MIN064328, MIN064357, MIN064340, MIN064350, MIN064345, MIN064349, MIN064327, MIN090328, MIN064322, MIN064352, MIN064362, MIN064351, MIN064358, MIN090321, MIN090318, MIN064339, MIN064337, MIN064319, MIN090316, MIN064348, MIN064326, MIN064353, MIN064330, MIN064361, MIN064320, MIN064360, MIN064355, MIN064318, MIN090317
229	GO:0051262	protein tetramerization	biological processes	1.89e-07	32	239	3.86445	0.857219	0.221822	3733	107744	MIN058899, MIN064328, MIN064357, MIN064340, MIN064350, MIN064345, MIN064349, MIN064327, MIN064322, MIN064352, MIN064362, MIN064351, MIN064358, MIN058902, MIN058901, MIN064339, MIN058900, MIN064337, MIN064319, MIN058897, MIN064348, MIN064326, MIN058904, MIN064353, MIN064330, MIN058903, MIN064361, MIN064320, MIN064360, MIN064355, MIN058905, MIN064318
230	GO:0031331	positive regulation of cellular catabolic process	biological processes	3.29e-23	87	654	3.83952	2.33057	0.606994	3733	107744	MIN077508, MIN077470, MIN077516, MIN077524, MIN077475, MIN077522, MIN077533, MIN077494, MIN077500, MIN077550, MIN077457, MIN077521, MIN077455, MIN077528, MIN077487, MIN077456, MIN077518, MIN077445, MIN077493, MIN077461, MIN077499, MIN058903, MIN077515, MIN077489, MIN077465, MIN077545, MIN077535, MIN077476, MIN077477, MIN077534, MIN077502, MIN077537, MIN077520, MIN077454, MIN077453, MIN077530, MIN…
231	GO:0050776	regulation of immune response	biological processes	3.25e-38	139	1046	3.83547	3.72355	0.97082	3733	107744	MIN071419, MIN066350, MIN071306, MIN071326, MIN019380, MIN066425, MIN071385, MIN066449, MIN026228, MIN003474, MIN066347, MIN071275, MIN079639, MIN003489, MIN012125, MIN063844, MIN019378, MIN019383, MIN066442, MIN012124, MIN019375, MIN071237, MIN066419, MIN019386, MIN071262, MIN071274, MIN019387, MIN066431, MIN019363, MIN071412, MIN071308, MIN071339, MIN066461, MIN066352, MIN066387, MIN066443, MIN…
232	GO:0042546	cell wall biogenesis	biological processes	1.75e-33	125	955	3.77782	3.34851	0.88636	3733	107744	MIN093502, MIN093495, MIN063020, MIN063012, MIN063497, MIN063463, MIN003296, MIN093487, MIN042584, MIN058237, MIN063030, MIN042575, MIN063468, MIN043316, MIN063031, MIN063496, MIN093483, MIN063449, MIN063469, MIN063519, MIN063027, MIN063544, MIN010187, MIN063467, MIN063445, MIN063447, MIN063493, MIN093492, MIN093501, MIN093498, MIN063535, MIN063479, MIN042562, MIN093481, MIN068735, MIN063026, MIN…
233	GO:0090421	embryonic meristem initiation	biological processes	2.17e-07	33	254	3.74986	0.884008	0.235744	3733	107744	MIN032269, MIN063451, MIN063497, MIN032270, MIN063505, MIN074798, MIN042584, MIN074794, MIN042561, MIN042575, MIN003459, MIN063501, MIN063461, MIN042587, MIN066095, MIN042586, MIN042564, MIN032279, MIN042562, MIN032282, MIN016520, MIN003458, MIN001641, MIN063520, MIN032281, MIN003460, MIN032283, MIN042588, MIN066096, MIN066097, MIN063433, MIN074799, MIN063438
234	GO:0010393	galacturonan metabolic process	biological processes	8.59e-15	60	465	3.7242	1.60729	0.431579	3733	107744	MIN093477, MIN063007, MIN093502, MIN093495, MIN063020, MIN063015, MIN063012, MIN093496, MIN093487, MIN063030, MIN093482, MIN043316, MIN063031, MIN063028, MIN005706, MIN093483, MIN093494, MIN063027, MIN093478, MIN093493, MIN104504, MIN063032, MIN031395, MIN093492, MIN079639, MIN093476, MIN026366, MIN043317, MIN093501, MIN103603, MIN093498, MIN093484, MIN093490, MIN010247, MIN093475, MIN093474, MIN…
235	GO:0045488	pectin metabolic process	biological processes	8.59e-15	60	465	3.7242	1.60729	0.431579	3733	107744	MIN093477, MIN063007, MIN093502, MIN093495, MIN063020, MIN063015, MIN063012, MIN093496, MIN093487, MIN063030, MIN093482, MIN043316, MIN063031, MIN063028, MIN005706, MIN093483, MIN093494, MIN063027, MIN093478, MIN093493, MIN104504, MIN063032, MIN031395, MIN093492, MIN079639, MIN093476, MIN026366, MIN043317, MIN093501, MIN103603, MIN093498, MIN093484, MIN093490, MIN010247, MIN093475, MIN093474, MIN…
236	GO:2000069	regulation of post-embryonic root development	biological processes	4.25e-08	36	280	3.7109	0.964372	0.259875	3733	107744	MIN064467, MIN064345, MIN064327, MIN064322, MIN064352, MIN064462, MIN064464, MIN064458, MIN064470, MIN064332, MIN064471, MIN064457, MIN064459, MIN064337, MIN064319, MIN064469, MIN064473, MIN064465, MIN064472, MIN064323, MIN064349, MIN064460, MIN064362, MIN064321, MIN064351, MIN064341, MIN064461, MIN064456, MIN064463, MIN064474, MIN064359, MIN064329, MIN064468, MIN064320, MIN064466, MIN064455
237	GO:0009962	regulation of flavonoid biosynthetic process	biological processes	3.29e-07	33	258	3.69172	0.884008	0.239456	3733	107744	MIN012752, MIN063452, MIN063490, MIN003459, MIN063468, MIN042573, MIN049702, MIN063519, MIN063467, MIN066095, MIN104504, MIN063510, MIN063543, MIN012755, MIN042586, MIN042564, MIN042581, MIN042565, MIN063535, MIN063479, MIN068735, MIN063539, MIN003458, MIN063524, MIN063459, MIN063431, MIN003460, MIN063457, MIN042588, MIN066096, MIN066097, MIN063439, MIN063537
238	GO:0044057	regulation of system process	biological processes	8.76e-06	28	220	3.67342	0.750067	0.204188	3733	107744	MIN064328, MIN064357, MIN064340, MIN064350, MIN064345, MIN064349, MIN064327, MIN037413, MIN008803, MIN064322, MIN064352, MIN064362, MIN037412, MIN064351, MIN064358, MIN064339, MIN008804, MIN064337, MIN064319, MIN064348, MIN064326, MIN064353, MIN064330, MIN064361, MIN064320, MIN064355, MIN064360, MIN064318
239	GO:0044070	regulation of anion transport	biological processes	0.000395011	22	173	3.67039	0.589338	0.160566	3733	107744	MIN021648, MIN063844, MIN021652, MIN021660, MIN006430, MIN091511, MIN021650, MIN010918, MIN021672, MIN100988, MIN021671, MIN007031, MIN010919, MIN091513, MIN102553, MIN021666, MIN091510, MIN091509, MIN021659, MIN106562, MIN021654, MIN021664
240	GO:0072503	cellular divalent inorganic cation homeostasis	biological processes	9.18e-09	39	307	3.66658	1.04474	0.284935	3733	107744	MIN059359, MIN059389, MIN059398, MIN037412, MIN059363, MIN059388, MIN059371, MIN059395, MIN059385, MIN105241, MIN059383, MIN059376, MIN059360, MIN059367, MIN059384, MIN059366, MIN059370, MIN059394, MIN059392, MIN059364, MIN059361, MIN037413, MIN059382, MIN059375, MIN059381, MIN059391, MIN059374, MIN059380, MIN059390, MIN059379, MIN059372, MIN059368, MIN059393, MIN059386, MIN059365, MIN059378, MIN…
241	GO:0042176	regulation of protein catabolic process	biological processes	6.26e-22	88	696	3.64929	2.35735	0.645976	3733	107744	MIN077508, MIN077470, MIN077516, MIN077524, MIN077475, MIN077522, MIN077533, MIN077494, MIN077500, MIN077550, MIN077457, MIN077521, MIN077455, MIN077528, MIN077487, MIN077456, MIN077518, MIN077445, MIN077493, MIN077461, MIN077499, MIN058903, MIN077515, MIN077489, MIN077465, MIN077545, MIN077535, MIN077476, MIN077477, MIN077534, MIN077502, MIN077537, MIN077520, MIN077454, MIN077453, MIN077530, MIN…
242	GO:0070838	divalent metal ion transport	biological processes	6.24e-13	55	437	3.63259	1.47335	0.405591	3733	107744	MIN021301, MIN059359, MIN059389, MIN059398, MIN059363, MIN059388, MIN059371, MIN059395, MIN059385, MIN105241, MIN059376, MIN059383, MIN000715, MIN059360, MIN059367, MIN084327, MIN059384, MIN059366, MIN000712, MIN059370, MIN059394, MIN000714, MIN062872, MIN059392, MIN062866, MIN059364, MIN059361, MIN059382, MIN048774, MIN059375, MIN084326, MIN059381, MIN059391, MIN059380, MIN062871, MIN059374, MIN…
243	GO:0009699	phenylpropanoid biosynthetic process	biological processes	6.41e-17	70	557	3.62725	1.87517	0.516966	3733	107744	MIN049683, MIN102416, MIN049703, MIN049690, MIN057927, MIN019380, MIN019374, MIN049709, MIN049704, MIN049701, MIN049675, MIN049702, MIN049686, MIN105856, MIN049681, MIN027615, MIN052446, MIN022524, MIN049695, MIN018754, MIN019370, MIN049685, MIN044080, MIN049700, MIN068735, MIN027754, MIN049679, MIN049692, MIN022747, MIN039358, MIN019386, MIN048761, MIN022523, MIN049707, MIN049708, MIN049698, MIN…
244	GO:0002239	response to oomycetes	biological processes	4.5e-05	26	208	3.60782	0.696491	0.19305	3733	107744	MIN064467, MIN064357, MIN064462, MIN064464, MIN064460, MIN064321, MIN064458, MIN064470, MIN064471, MIN064457, MIN064339, MIN064459, MIN064337, MIN064463, MIN064456, MIN064461, MIN064474, MIN064469, MIN064359, MIN064473, MIN064468, MIN064465, MIN064355, MIN064472, MIN064466, MIN064455
245	GO:0006805	xenobiotic metabolic process	biological processes	0.0421693	15	120	3.60782	0.401822	0.111375	3733	107744	MIN038882, MIN012125, MIN038886, MIN012128, MIN037413, MIN012123, MIN012127, MIN012124, MIN044194, MIN037412, MIN038883, MIN012126, MIN044195, MIN016085, MIN038884
246	GO:0071466	cellular response to xenobiotic stimulus	biological processes	0.0421693	15	120	3.60782	0.401822	0.111375	3733	107744	MIN038882, MIN012125, MIN038886, MIN012128, MIN037413, MIN012123, MIN012127, MIN012124, MIN044194, MIN037412, MIN038883, MIN012126, MIN044195, MIN016085, MIN038884
247	GO:0010014	meristem initiation	biological processes	5.72e-08	37	297	3.59567	0.99116	0.275653	3733	107744	MIN032269, MIN063451, MIN063497, MIN032270, MIN063505, MIN074798, MIN042584, MIN074794, MIN042561, MIN042575, MIN003459, MIN063496, MIN063449, MIN063434, MIN063454, MIN063501, MIN063461, MIN042587, MIN066095, MIN042586, MIN042564, MIN032279, MIN042562, MIN032282, MIN016520, MIN003458, MIN001641, MIN063520, MIN032281, MIN003460, MIN032283, MIN042588, MIN066096, MIN063433, MIN066097, MIN074799, MIN…
248	GO:0042440	pigment metabolic process	biological processes	4.05e-32	129	1042	3.5732	3.45567	0.967107	3733	107744	MIN049683, MIN049690, MIN057927, MIN006667, MIN001672, MIN042928, MIN006668, MIN002560, MIN049709, MIN042966, MIN049704, MIN049701, MIN022739, MIN042970, MIN042968, MIN020453, MIN014955, MIN042945, MIN042915, MIN063445, MIN049695, MIN016085, MIN042975, MIN042979, MIN020451, MIN042973, MIN049679, MIN102512, MIN014824, MIN038652, MIN029736, MIN022523, MIN049708, MIN049698, MIN044194, MIN001678, MIN…
249	GO:0090351	seedling development	biological processes	1.5e-21	89	719	3.5727	2.38414	0.667323	3733	107744	MIN091791, MIN091837, MIN091818, MIN091814, MIN005580, MIN022929, MIN091815, MIN091838, MIN091821, MIN010068, MIN091805, MIN005578, MIN091767, MIN091790, MIN091802, MIN005583, MIN091839, MIN026517, MIN019821, MIN091811, MIN091824, MIN005579, MIN091766, MIN091806, MIN091827, MIN091776, MIN091840, MIN091783, MIN091830, MIN091831, MIN091812, MIN091773, MIN091845, MIN091832, MIN005573, MIN091819, MIN…
250	GO:0032412	regulation of ion transmembrane transporter activity	biological processes	0.000652588	22	178	3.56728	0.589338	0.165206	3733	107744	MIN021648, MIN063844, MIN021652, MIN021660, MIN006430, MIN091511, MIN021650, MIN010918, MIN021672, MIN100988, MIN021671, MIN007031, MIN010919, MIN091513, MIN102553, MIN021666, MIN091510, MIN091509, MIN021659, MIN106562, MIN021654, MIN021664
251	GO:0008652	cellular amino acid biosynthetic process	biological processes	1.45e-38	155	1263	3.54212	4.15216	1.17222	3733	107744	MIN045473, MIN064345, MIN045513, MIN045503, MIN045496, MIN064352, MIN045487, MIN045534, MIN002560, MIN045464, MIN045516, MIN046513, MIN069664, MIN045483, MIN069667, MIN009807, MIN045490, MIN064330, MIN063445, MIN069659, MIN045492, MIN045468, MIN089192, MIN045469, MIN009805, MIN064349, MIN069651, MIN045479, MIN045472, MIN069661, MIN014824, MIN069655, MIN069653, MIN029736, MIN045501, MIN045538, MIN…
252	GO:0022898	regulation of transmembrane transporter activity	biological processes	0.000793298	22	180	3.52765	0.589338	0.167063	3733	107744	MIN021648, MIN063844, MIN021652, MIN021660, MIN006430, MIN091511, MIN021650, MIN010918, MIN021672, MIN100988, MIN021671, MIN007031, MIN010919, MIN091513, MIN102553, MIN021666, MIN091510, MIN091509, MIN021659, MIN106562, MIN021654, MIN021664
253	GO:0044036	cell wall macromolecule metabolic process	biological processes	9.88e-19	80	657	3.51447	2.14305	0.609779	3733	107744	MIN019906, MIN019905, MIN093502, MIN093495, MIN013385, MIN063020, MIN063012, MIN093487, MIN079637, MIN007925, MIN063030, MIN043316, MIN063031, MIN093483, MIN012615, MIN063027, MIN013386, MIN010187, MIN054652, MIN093492, MIN079639, MIN093501, MIN093498, MIN093481, MIN068735, MIN063026, MIN079619, MIN093497, MIN093491, MIN063008, MIN079627, MIN063009, MIN093499, MIN093473, MIN093488, MIN013387, MIN…
254	GO:0000154	rRNA modification	biological processes	0.00302398	20	165	3.49849	0.535762	0.153141	3733	107744	MIN071294, MIN071419, MIN071308, MIN071418, MIN071198, MIN071312, MIN071341, MIN071385, MIN071402, MIN071266, MIN071208, MIN071354, MIN071379, MIN071262, MIN071274, MIN071232, MIN071335, MIN071246, MIN071255, MIN071412
255	GO:0009787	regulation of abscisic acid-activated signaling pathway	biological processes	1.58e-31	131	1085	3.48479	3.50924	1.00702	3733	107744	MIN081325, MIN081282, MIN081263, MIN081306, MIN064462, MIN081333, MIN081284, MIN081298, MIN064459, MIN081313, MIN081291, MIN064469, MIN081293, MIN019821, MIN053121, MIN106562, MIN081330, MIN053126, MIN081296, MIN081321, MIN081347, MIN064321, MIN026856, MIN081297, MIN081305, MIN081317, MIN081355, MIN081353, MIN053120, MIN064467, MIN064357, MIN081338, MIN081272, MIN081303, MIN064470, MIN064457, MIN…
256	GO:1900673	olefin metabolic process	biological processes	0.0196243	17	141	3.47989	0.455398	0.130866	3733	107744	MIN043128, MIN043132, MIN043133, MIN009805, MIN037413, MIN009807, MIN043129, MIN043134, MIN043135, MIN009804, MIN037412, MIN088442, MIN043131, MIN018079, MIN018080, MIN043130, MIN009806
257	GO:2000031	regulation of salicylic acid mediated signaling pathway	biological processes	1.7e-05	29	241	3.47309	0.776855	0.223678	3733	107744	MIN021301, MIN064467, MIN064357, MIN064462, MIN064464, MIN064460, MIN064321, MIN064458, MIN064470, MIN064471, MIN064457, MIN021296, MIN064339, MIN064459, MIN064337, MIN064463, MIN064456, MIN064461, MIN064474, MIN064469, MIN064359, MIN064473, MIN064468, MIN021302, MIN064465, MIN064355, MIN064472, MIN064466, MIN064455
258	GO:0072511	divalent inorganic cation transport	biological processes	4.78e-12	55	458	3.46603	1.47335	0.425082	3733	107744	MIN021301, MIN059359, MIN059389, MIN059398, MIN059363, MIN059388, MIN059371, MIN059395, MIN059385, MIN105241, MIN059376, MIN059383, MIN000715, MIN059360, MIN059367, MIN084327, MIN059384, MIN059366, MIN000712, MIN059370, MIN059394, MIN000714, MIN062872, MIN059392, MIN062866, MIN059364, MIN059361, MIN059382, MIN048774, MIN059375, MIN084326, MIN059381, MIN059391, MIN059380, MIN062871, MIN059374, MIN…
259	GO:1901419	regulation of response to alcohol	biological processes	4.45e-31	131	1096	3.44982	3.50924	1.01723	3733	107744	MIN081325, MIN081282, MIN081263, MIN081306, MIN064462, MIN081333, MIN081284, MIN081298, MIN064459, MIN081313, MIN081291, MIN064469, MIN081293, MIN019821, MIN053121, MIN106562, MIN081330, MIN053126, MIN081296, MIN081321, MIN081347, MIN064321, MIN026856, MIN081297, MIN081305, MIN081317, MIN081355, MIN081353, MIN053120, MIN064467, MIN064357, MIN081338, MIN081272, MIN081303, MIN064470, MIN064457, MIN…
260	GO:0009813	flavonoid biosynthetic process	biological processes	9.55e-23	98	820	3.44943	2.62523	0.761063	3733	107744	MIN049683, MIN049582, MIN049703, MIN022738, MIN049690, MIN057927, MIN089894, MIN002560, MIN049709, MIN049704, MIN049701, MIN049675, MIN049702, MIN049686, MIN019332, MIN022739, MIN049681, MIN014955, MIN063445, MIN022524, MIN049695, MIN019414, MIN016085, MIN015643, MIN049685, MIN014956, MIN049700, MIN074955, MIN049679, MIN049692, MIN102512, MIN038883, MIN014824, MIN074961, MIN038652, MIN018079, MIN…
261	GO:0010229	inflorescence development	biological processes	6.43e-08	39	327	3.44233	1.04474	0.303497	3733	107744	MIN085197, MIN085207, MIN085191, MIN085204, MIN085189, MIN085199, MIN031751, MIN085194, MIN085178, MIN085175, MIN047250, MIN085192, MIN085190, MIN085200, MIN085172, MIN085186, MIN047252, MIN085173, MIN031747, MIN031749, MIN031750, MIN085205, MIN085196, MIN098286, MIN085183, MIN085185, MIN103114, MIN098271, MIN085195, MIN085202, MIN031748, MIN000365, MIN031752, MIN085208, MIN085198, MIN085203, MIN…
262	GO:0010105	negative regulation of ethylene-activated signaling pathway	biological processes	3.68e-07	36	302	3.44057	0.964372	0.280294	3733	107744	MIN064467, MIN064345, MIN064327, MIN064322, MIN064352, MIN064462, MIN064464, MIN064458, MIN064470, MIN064332, MIN064471, MIN064457, MIN064459, MIN064337, MIN064319, MIN064469, MIN064473, MIN064465, MIN064472, MIN064323, MIN064349, MIN064460, MIN064362, MIN064321, MIN064351, MIN064341, MIN064461, MIN064456, MIN064463, MIN064474, MIN064359, MIN064329, MIN064468, MIN064320, MIN064466, MIN064455
263	GO:0070298	negative regulation of phosphorelay signal transduction system	biological processes	3.68e-07	36	302	3.44057	0.964372	0.280294	3733	107744	MIN064467, MIN064345, MIN064327, MIN064322, MIN064352, MIN064462, MIN064464, MIN064458, MIN064470, MIN064332, MIN064471, MIN064457, MIN064459, MIN064337, MIN064319, MIN064469, MIN064473, MIN064465, MIN064472, MIN064323, MIN064349, MIN064460, MIN064362, MIN064321, MIN064351, MIN064341, MIN064461, MIN064456, MIN064463, MIN064474, MIN064359, MIN064329, MIN064468, MIN064320, MIN064466, MIN064455
264	GO:0009750	response to fructose	biological processes	1.19e-07	38	319	3.43818	1.01795	0.296072	3733	107744	MIN064467, MIN064345, MIN064327, MIN064322, MIN064352, MIN064462, MIN064464, MIN064458, MIN064470, MIN064332, MIN064471, MIN064457, MIN064459, MIN064337, MIN064319, MIN064469, MIN064473, MIN021542, MIN064465, MIN064472, MIN064323, MIN064349, MIN064460, MIN064362, MIN064321, MIN064351, MIN064341, MIN064461, MIN064456, MIN064463, MIN064474, MIN021543, MIN064359, MIN064329, MIN064468, MIN064320, MIN…
265	GO:0018298	protein-chromophore linkage	biological processes	1.25e-06	34	286	3.43122	0.910796	0.265444	3733	107744	MIN106063, MIN029647, MIN021665, MIN029648, MIN021649, MIN029645, MIN021660, MIN029638, MIN029643, MIN021663, MIN000267, MIN021672, MIN029637, MIN029640, MIN007031, MIN021666, MIN029641, MIN029644, MIN021655, MIN021654, MIN029646, MIN029651, MIN022269, MIN021648, MIN021652, MIN021650, MIN029634, MIN029635, MIN021671, MIN029636, MIN029649, MIN029639, MIN021659, MIN021664
266	GO:0009896	positive regulation of catabolic process	biological processes	1.84e-19	87	741	3.38872	2.33057	0.687741	3733	107744	MIN077508, MIN077470, MIN077516, MIN077524, MIN077475, MIN077522, MIN077533, MIN077494, MIN077500, MIN077550, MIN077457, MIN077521, MIN077455, MIN077528, MIN077487, MIN077456, MIN077518, MIN077445, MIN077493, MIN077461, MIN077499, MIN058903, MIN077515, MIN077489, MIN077465, MIN077545, MIN077535, MIN077476, MIN077477, MIN077534, MIN077502, MIN077537, MIN077520, MIN077454, MIN077453, MIN077530, MIN…
267	GO:0051094	positive regulation of developmental process	biological processes	3.45e-38	164	1404	3.37141	4.39325	1.30309	3733	107744	MIN066350, MIN081325, MIN081282, MIN081263, MIN081306, MIN066425, MIN081333, MIN081284, MIN081298, MIN063496, MIN066449, MIN081313, MIN081291, MIN003474, MIN066347, MIN081293, MIN024757, MIN081330, MIN003489, MIN066442, MIN081296, MIN081321, MIN081297, MIN008804, MIN066419, MIN081317, MIN081355, MIN066431, MIN081353, MIN081338, MIN066461, MIN066352, MIN081272, MIN066387, MIN066443, MIN081303, MIN…
268	GO:0009685	gibberellin metabolic process	biological processes	2.34e-08	42	360	3.3673	1.1251	0.334125	3733	107744	MIN018077, MIN064467, MIN064345, MIN064327, MIN064322, MIN064352, MIN064462, MIN064464, MIN064458, MIN064470, MIN064332, MIN064471, MIN064457, MIN018080, MIN018076, MIN064459, MIN064337, MIN064319, MIN018074, MIN064469, MIN064473, MIN018075, MIN064465, MIN064472, MIN064323, MIN064349, MIN064460, MIN064362, MIN064321, MIN064351, MIN018079, MIN064341, MIN064461, MIN064456, MIN064463, MIN064474, MIN…
269	GO:0009744	response to sucrose	biological processes	6.17e-12	58	505	3.31491	1.55371	0.468704	3733	107744	MIN064467, MIN004660, MIN064345, MIN064327, MIN064322, MIN064352, MIN064462, MIN064464, MIN002560, MIN064458, MIN054483, MIN064470, MIN029738, MIN064332, MIN064471, MIN064457, MIN004655, MIN029730, MIN064459, MIN004657, MIN064337, MIN080637, MIN064319, MIN063501, MIN064469, MIN063527, MIN064473, MIN021542, MIN004654, MIN066095, MIN064465, MIN064472, MIN064323, MIN064349, MIN063429, MIN064362, MIN…
270	GO:0034285	response to disaccharide	biological processes	6.17e-12	58	505	3.31491	1.55371	0.468704	3733	107744	MIN064467, MIN004660, MIN064345, MIN064327, MIN064322, MIN064352, MIN064462, MIN064464, MIN002560, MIN064458, MIN054483, MIN064470, MIN029738, MIN064332, MIN064471, MIN064457, MIN004655, MIN029730, MIN064459, MIN004657, MIN064337, MIN080637, MIN064319, MIN063501, MIN064469, MIN063527, MIN064473, MIN021542, MIN004654, MIN066095, MIN064465, MIN064472, MIN064323, MIN064349, MIN063429, MIN064362, MIN…
271	GO:0009658	chloroplast organization	biological processes	5.68e-18	85	750	3.27109	2.27699	0.696094	3733	107744	MIN041128, MIN081325, MIN081282, MIN081306, MIN041129, MIN021660, MIN081333, MIN081264, MIN053496, MIN081284, MIN081314, MIN081291, MIN081332, MIN021666, MIN081269, MIN081271, MIN007867, MIN081293, MIN021654, MIN081316, MIN081320, MIN081346, MIN081321, MIN060824, MIN060823, MIN053495, MIN081317, MIN081315, MIN021659, MIN041126, MIN081292, MIN081281, MIN060826, MIN081309, MIN081338, MIN082548, MIN…
272	GO:0015994	chlorophyll metabolic process	biological processes	8.7e-10	50	442	3.265	1.33941	0.410232	3733	107744	MIN042911, MIN042978, MIN042974, MIN001671, MIN006667, MIN001672, MIN042928, MIN042921, MIN006668, MIN020452, MIN042916, MIN042934, MIN042966, MIN042965, MIN006669, MIN042969, MIN042938, MIN042956, MIN042970, MIN051138, MIN042968, MIN001670, MIN020453, MIN042960, MIN042945, MIN042915, MIN042961, MIN042972, MIN042900, MIN042951, MIN020454, MIN042905, MIN042906, MIN042925, MIN042975, MIN042979, MIN…
273	GO:0046351	disaccharide biosynthetic process	biological processes	0.00531	21	186	3.25868	0.56255	0.172631	3733	107744	MIN046900, MIN029734, MIN052098, MIN054483, MIN002560, MIN024550, MIN014824, MIN029736, MIN052095, MIN063474, MIN052097, MIN052094, MIN024547, MIN046899, MIN063516, MIN063445, MIN063464, MIN046898, MIN052096, MIN052099, MIN088513
274	GO:0032787	monocarboxylic acid metabolic process	biological processes	2.77e-55	246	2194	3.23619	6.58987	2.03631	3733	107744	MIN040156, MIN045473, MIN077475, MIN045513, MIN045503, MIN045496, MIN045487, MIN019380, MIN045534, MIN037412, MIN102368, MIN045464, MIN045516, MIN069664, MIN045483, MIN069667, MIN026228, MIN105856, MIN009807, MIN020453, MIN052446, MIN045490, MIN003048, MIN048254, MIN069659, MIN045492, MIN045468, MIN050523, MIN045469, MIN044080, MIN012125, MIN009805, MIN069651, MIN050518, MIN019378, MIN019383, MIN…
275	GO:0009812	flavonoid metabolic process	biological processes	1.26e-20	98	875	3.23261	2.62523	0.81211	3733	107744	MIN049683, MIN049582, MIN049703, MIN022738, MIN049690, MIN057927, MIN089894, MIN002560, MIN049709, MIN049704, MIN049701, MIN049675, MIN049702, MIN049686, MIN019332, MIN022739, MIN049681, MIN014955, MIN063445, MIN022524, MIN049695, MIN019414, MIN016085, MIN015643, MIN049685, MIN014956, MIN049700, MIN074955, MIN049679, MIN049692, MIN102512, MIN038883, MIN014824, MIN074961, MIN038652, MIN018079, MIN…
276	GO:0034765	regulation of ion transmembrane transport	biological processes	0.00371085	22	197	3.22323	0.589338	0.182841	3733	107744	MIN021648, MIN063844, MIN021652, MIN021660, MIN006430, MIN091511, MIN021650, MIN010918, MIN021672, MIN100988, MIN021671, MIN007031, MIN010919, MIN091513, MIN102553, MIN021666, MIN091510, MIN091509, MIN021659, MIN106562, MIN021654, MIN021664
277	GO:0009738	abscisic acid-activated signaling pathway	biological processes	2.15e-32	153	1392	3.1724	4.09858	1.29195	3733	107744	MIN021301, MIN081325, MIN081282, MIN000915, MIN081263, MIN037300, MIN081306, MIN064462, MIN081333, MIN022549, MIN012752, MIN081284, MIN022541, MIN081298, MIN064459, MIN081313, MIN081291, MIN064469, MIN081293, MIN053121, MIN106562, MIN081330, MIN022547, MIN053126, MIN081296, MIN081321, MIN081347, MIN064321, MIN021296, MIN026856, MIN081297, MIN081305, MIN081317, MIN081355, MIN081353, MIN053120, MIN…
278	GO:0046189	phenol-containing compound biosynthetic process	biological processes	0.0137993	20	182	3.17171	0.535762	0.168919	3733	107744	MIN031863, MIN031864, MIN057927, MIN048774, MIN031872, MIN031866, MIN039358, MIN031869, MIN031868, MIN031857, MIN048761, MIN031861, MIN031867, MIN031871, MIN057926, MIN031859, MIN031860, MIN031865, MIN031870, MIN031862
279	GO:0034762	regulation of transmembrane transport	biological processes	0.00518834	22	201	3.15909	0.589338	0.186553	3733	107744	MIN021648, MIN063844, MIN021652, MIN021660, MIN006430, MIN091511, MIN021650, MIN010918, MIN021672, MIN100988, MIN021671, MIN007031, MIN010919, MIN091513, MIN102553, MIN021666, MIN091510, MIN091509, MIN021659, MIN106562, MIN021654, MIN021664
280	GO:0010187	negative regulation of seed germination	biological processes	0.0434912	18	165	3.14864	0.482186	0.153141	3733	107744	MIN095523, MIN014264, MIN038548, MIN095522, MIN043131, MIN043128, MIN043133, MIN043132, MIN095527, MIN043134, MIN043129, MIN038245, MIN043135, MIN095528, MIN014265, MIN038546, MIN043130, MIN038547
281	GO:0009698	phenylpropanoid metabolic process	biological processes	1.98e-16	83	762	3.14382	2.22341	0.707232	3733	107744	MIN049683, MIN102416, MIN049703, MIN049690, MIN057927, MIN019380, MIN037412, MIN019374, MIN049709, MIN049704, MIN049701, MIN049675, MIN049702, MIN049686, MIN105856, MIN068028, MIN049681, MIN068031, MIN027615, MIN052446, MIN022524, MIN068030, MIN049695, MIN018754, MIN016085, MIN068027, MIN019370, MIN049685, MIN044080, MIN037413, MIN049700, MIN093213, MIN068735, MIN027754, MIN049679, MIN049692, MIN…
282	GO:0009566	fertilization	biological processes	1.74e-06	38	350	3.13365	1.01795	0.324844	3733	107744	MIN085197, MIN085207, MIN085191, MIN085204, MIN085189, MIN085199, MIN062215, MIN085194, MIN085178, MIN085175, MIN043131, MIN014631, MIN014632, MIN085192, MIN085190, MIN085200, MIN085172, MIN067302, MIN043134, MIN085186, MIN085173, MIN100413, MIN085205, MIN085196, MIN085183, MIN085185, MIN085195, MIN043128, MIN043132, MIN043133, MIN085202, MIN043129, MIN043135, MIN085198, MIN085208, MIN085203, MIN…
283	GO:0071669	plant-type cell wall organization or biogenesis	biological processes	3.05e-26	128	1179	3.13351	3.42888	1.09426	3733	107744	MIN063020, MIN063463, MIN093487, MIN042584, MIN058237, MIN063030, MIN042575, MIN063468, MIN063496, MIN093483, MIN063449, MIN047250, MIN063027, MIN047252, MIN063445, MIN093501, MIN093498, MIN063535, MIN063479, MIN093481, MIN003295, MIN082912, MIN063457, MIN053749, MIN063018, MIN063433, MIN063512, MIN063500, MIN063537, MIN093477, MIN063007, MIN063526, MIN093496, MIN063028, MIN053748, MIN058232, MIN…
284	GO:0009664	plant-type cell wall organization	biological processes	5.37e-11	59	546	3.11885	1.5805	0.506757	3733	107744	MIN093477, MIN063007, MIN093502, MIN093495, MIN063020, MIN063015, MIN063012, MIN093496, MIN093487, MIN029796, MIN063030, MIN093482, MIN063031, MIN063028, MIN053748, MIN005706, MIN093483, MIN047250, MIN093494, MIN063027, MIN093478, MIN047252, MIN093493, MIN104504, MIN063032, MIN029795, MIN093492, MIN093476, MIN093501, MIN077986, MIN093498, MIN093484, MIN093490, MIN093475, MIN093474, MIN005705, MIN…
285	GO:1900150	regulation of defense response to fungus	biological processes	0.00110461	26	244	3.07552	0.696491	0.226463	3733	107744	MIN064467, MIN064357, MIN064462, MIN064464, MIN064460, MIN064321, MIN064458, MIN064470, MIN064471, MIN064457, MIN064339, MIN064459, MIN064337, MIN064463, MIN064456, MIN064461, MIN064474, MIN064469, MIN064359, MIN064473, MIN064468, MIN064465, MIN064355, MIN064472, MIN064466, MIN064455
286	GO:2000030	regulation of response to red or far red light	biological processes	0.00842428	22	207	3.06752	0.589338	0.192122	3733	107744	MIN019372, MIN103365, MIN019383, MIN019389, MIN019378, MIN019380, MIN019384, MIN019381, MIN019377, MIN097649, MIN019374, MIN019369, MIN019375, MIN019379, MIN019386, MIN019373, MIN019387, MIN019365, MIN019391, MIN019371, MIN019363, MIN019370
287	GO:0071281	cellular response to iron ion	biological processes	2.45e-08	48	452	3.06505	1.28583	0.419513	3733	107744	MIN064467, MIN064345, MIN064327, MIN064322, MIN064352, MIN064462, MIN064464, MIN064458, MIN064470, MIN064332, MIN064471, MIN064457, MIN036531, MIN064459, MIN064337, MIN064319, MIN009807, MIN064469, MIN064473, MIN064465, MIN064472, MIN009806, MIN064323, MIN009805, MIN064349, MIN064362, MIN064460, MIN082429, MIN064321, MIN082428, MIN064351, MIN023476, MIN036530, MIN064341, MIN024312, MIN064461, MIN…
288	GO:0071215	cellular response to abscisic acid stimulus	biological processes	1.16e-30	157	1505	3.01091	4.20573	1.39683	3733	107744	MIN021301, MIN081325, MIN081282, MIN000915, MIN081263, MIN037300, MIN081306, MIN064462, MIN081333, MIN022549, MIN012752, MIN081284, MIN022541, MIN081298, MIN064459, MIN081313, MIN081291, MIN064469, MIN081293, MIN053121, MIN106562, MIN081330, MIN022547, MIN053126, MIN081296, MIN081321, MIN013420, MIN081347, MIN064321, MIN021296, MIN026856, MIN081297, MIN081305, MIN081317, MIN081355, MIN081353, MIN…
289	GO:0018958	phenol-containing compound metabolic process	biological processes	0.00467007	24	231	2.99871	0.642915	0.214397	3733	107744	MIN044080, MIN000915, MIN031863, MIN031864, MIN057927, MIN048774, MIN031872, MIN031866, MIN013420, MIN039358, MIN031869, MIN031868, MIN031857, MIN048761, MIN031861, MIN024213, MIN031867, MIN031871, MIN057926, MIN031859, MIN031860, MIN031865, MIN031870, MIN031862
290	GO:0051240	positive regulation of multicellular organismal process	biological processes	1.73e-17	95	919	2.98362	2.54487	0.852948	3733	107744	MIN081325, MIN081282, MIN004660, MIN081263, MIN081306, MIN081333, MIN081264, MIN037412, MIN081284, MIN081314, MIN081298, MIN081313, MIN081291, MIN081332, MIN081269, MIN081271, MIN081290, MIN081307, MIN081283, MIN081293, MIN024757, MIN081330, MIN037413, MIN081316, MIN081354, MIN081320, MIN081346, MIN081296, MIN081321, MIN081297, MIN008804, MIN080636, MIN081315, MIN081317, MIN081355, MIN081353, MIN…
291	GO:0016101	diterpenoid metabolic process	biological processes	1.12e-07	47	456	2.97487	1.25904	0.423225	3733	107744	MIN018077, MIN064467, MIN064345, MIN064327, MIN064322, MIN064352, MIN029158, MIN064462, MIN064464, MIN064458, MIN064470, MIN064332, MIN064471, MIN064457, MIN018080, MIN018076, MIN064459, MIN064337, MIN064319, MIN018074, MIN064469, MIN064473, MIN018075, MIN010827, MIN064465, MIN064472, MIN064323, MIN064349, MIN064362, MIN064460, MIN029159, MIN064321, MIN064351, MIN029160, MIN018079, MIN064341, MIN…
292	GO:0000186	activation of MAPKK activity	biological processes	2.99e-10	60	584	2.96533	1.60729	0.542026	3733	107744	MIN053694, MIN064467, MIN064357, MIN064350, MIN064345, MIN053692, MIN064327, MIN064322, MIN064352, MIN064462, MIN064464, MIN064458, MIN064470, MIN064332, MIN064471, MIN064457, MIN064358, MIN064459, MIN064337, MIN053695, MIN045321, MIN064319, MIN024908, MIN064469, MIN079872, MIN064473, MIN064330, MIN064465, MIN064360, MIN064472, MIN064323, MIN064328, MIN053693, MIN071914, MIN064349, MIN098286, MIN…
293	GO:0032409	regulation of transporter activity	biological processes	0.0155766	22	215	2.95338	0.589338	0.199547	3733	107744	MIN021648, MIN063844, MIN021652, MIN021660, MIN006430, MIN091511, MIN021650, MIN010918, MIN021672, MIN100988, MIN021671, MIN007031, MIN010919, MIN091513, MIN102553, MIN021666, MIN091510, MIN091509, MIN021659, MIN106562, MIN021654, MIN021664
294	GO:0045229	external encapsulating structure organization	biological processes	8.58e-22	120	1186	2.92033	3.21457	1.10076	3733	107744	MIN049683, MIN093502, MIN049703, MIN093495, MIN063020, MIN063012, MIN049690, MIN093487, MIN091511, MIN063030, MIN049709, MIN043316, MIN063031, MIN049704, MIN049701, MIN093483, MIN049675, MIN049702, MIN047250, MIN100988, MIN049686, MIN068028, MIN063027, MIN049681, MIN068031, MIN047252, MIN091510, MIN068030, MIN049695, MIN093492, MIN031395, MIN068027, MIN050408, MIN093501, MIN049685, MIN103603, MIN…
295	GO:0031347	regulation of defense response	biological processes	3.79e-36	194	1931	2.89971	5.19689	1.79221	3733	107744	MIN071419, MIN066350, MIN071306, MIN064462, MIN071326, MIN019380, MIN066425, MIN062215, MIN031751, MIN071385, MIN064459, MIN066449, MIN026228, MIN003474, MIN064469, MIN066347, MIN071275, MIN003489, MIN012125, MIN031749, MIN031750, MIN063844, MIN019378, MIN019383, MIN002027, MIN066442, MIN012124, MIN064321, MIN019375, MIN031748, MIN071237, MIN066419, MIN019386, MIN107701, MIN071262, MIN071274, MIN…
296	GO:0009863	salicylic acid mediated signaling pathway	biological processes	1.2e-08	54	538	2.89699	1.44656	0.499332	3733	107744	MIN101656, MIN004292, MIN004297, MIN075857, MIN075849, MIN075843, MIN006115, MIN075871, MIN093349, MIN075879, MIN093344, MIN093327, MIN093346, MIN090044, MIN075866, MIN075874, MIN075861, MIN075863, MIN093336, MIN075839, MIN075872, MIN004298, MIN075864, MIN093345, MIN093328, MIN004293, MIN004291, MIN093356, MIN004296, MIN093358, MIN093359, MIN093331, MIN093342, MIN075859, MIN075850, MIN004295, MIN…
297	GO:0002682	regulation of immune system process	biological processes	3.26e-25	139	1385	2.89668	3.72355	1.28545	3733	107744	MIN071419, MIN066350, MIN071306, MIN071326, MIN019380, MIN066425, MIN071385, MIN066449, MIN026228, MIN003474, MIN066347, MIN071275, MIN079639, MIN003489, MIN012125, MIN063844, MIN019378, MIN019383, MIN066442, MIN012124, MIN019375, MIN071237, MIN066419, MIN019386, MIN071262, MIN071274, MIN019387, MIN066431, MIN019363, MIN071412, MIN071308, MIN071339, MIN066461, MIN066352, MIN066387, MIN066443, MIN…
298	GO:0010104	regulation of ethylene-activated signaling pathway	biological processes	4.17e-05	36	360	2.88626	0.964372	0.334125	3733	107744	MIN064467, MIN064345, MIN064327, MIN064322, MIN064352, MIN064462, MIN064464, MIN064458, MIN064470, MIN064332, MIN064471, MIN064457, MIN064459, MIN064337, MIN064319, MIN064469, MIN064473, MIN064465, MIN064472, MIN064323, MIN064349, MIN064460, MIN064362, MIN064321, MIN064351, MIN064341, MIN064461, MIN064456, MIN064463, MIN064474, MIN064359, MIN064329, MIN064468, MIN064320, MIN064466, MIN064455
299	GO:0070297	regulation of phosphorelay signal transduction system	biological processes	4.17e-05	36	360	2.88626	0.964372	0.334125	3733	107744	MIN064467, MIN064345, MIN064327, MIN064322, MIN064352, MIN064462, MIN064464, MIN064458, MIN064470, MIN064332, MIN064471, MIN064457, MIN064459, MIN064337, MIN064319, MIN064469, MIN064473, MIN064465, MIN064472, MIN064323, MIN064349, MIN064460, MIN064362, MIN064321, MIN064351, MIN064341, MIN064461, MIN064456, MIN064463, MIN064474, MIN064359, MIN064329, MIN064468, MIN064320, MIN064466, MIN064455
300	GO:0048511	rhythmic process	biological processes	4.68e-29	161	1620	2.86844	4.31289	1.50356	3733	107744	MIN049683, MIN053694, MIN091791, MIN091837, MIN053692, MIN049690, MIN029645, MIN000188, MIN031751, MIN005580, MIN049709, MIN029643, MIN091815, MIN049704, MIN049701, MIN053695, MIN029641, MIN091802, MIN005583, MIN091839, MIN049695, MIN091811, MIN031749, MIN031750, MIN091766, MIN091806, MIN091827, MIN091776, MIN049679, MIN069675, MIN091831, MIN091845, MIN005573, MIN091819, MIN043128, MIN043132, MIN…
301	GO:0009266	response to temperature stimulus	biological processes	4.68e-75	391	3937	2.86646	10.4741	3.65403	3733	107744	MIN081282, MIN040156, MIN023983, MIN069693, MIN069767, MIN081263, MIN049690, MIN069776, MIN069742, MIN069797, MIN069781, MIN081333, MIN049709, MIN018118, MIN049704, MIN069824, MIN069816, MIN069823, MIN075882, MIN081293, MIN069680, MIN049695, MIN029212, MIN104175, MIN089192, MIN093328, MIN069744, MIN046362, MIN069732, MIN049679, MIN069806, MIN081296, MIN081321, MIN081347, MIN069721, MIN075001, MIN…
302	GO:0071446	cellular response to salicylic acid stimulus	biological processes	5.55e-09	57	576	2.85619	1.52692	0.534601	3733	107744	MIN101656, MIN004292, MIN097980, MIN004297, MIN075857, MIN075849, MIN075843, MIN006115, MIN075871, MIN093349, MIN075879, MIN093344, MIN093327, MIN093346, MIN090044, MIN075866, MIN075874, MIN075861, MIN075863, MIN093336, MIN018202, MIN075839, MIN075872, MIN004298, MIN075864, MIN093345, MIN093328, MIN004293, MIN004291, MIN093356, MIN004296, MIN093358, MIN093359, MIN093331, MIN093342, MIN075859, MIN…
303	GO:0044550	secondary metabolite biosynthetic process	biological processes	3.1e-14	85	861	2.84938	2.27699	0.799116	3733	107744	MIN049683, MIN102416, MIN049703, MIN049690, MIN057927, MIN019380, MIN002560, MIN019374, MIN049709, MIN049704, MIN049701, MIN049675, MIN049702, MIN026228, MIN049686, MIN105856, MIN049681, MIN027615, MIN052446, MIN063445, MIN022524, MIN049695, MIN018754, MIN019370, MIN091526, MIN049685, MIN044080, MIN049700, MIN027754, MIN068735, MIN049679, MIN049692, MIN013420, MIN014824, MIN022747, MIN039358, MIN…
304	GO:0034220	ion transmembrane transport	biological processes	5.16e-11	68	689	2.84856	1.82159	0.639479	3733	107744	MIN057104, MIN059389, MIN038719, MIN043481, MIN059363, MIN059388, MIN059371, MIN020477, MIN059395, MIN075007, MIN059385, MIN059376, MIN043485, MIN075006, MIN059384, MIN059366, MIN075000, MIN059394, MIN059361, MIN057103, MIN008354, MIN059375, MIN059391, MIN059380, MIN059374, MIN088759, MIN059390, MIN075001, MIN059379, MIN043484, MIN059372, MIN033798, MIN062868, MIN059386, MIN059365, MIN059378, MIN…
305	GO:0002376	immune system process	biological processes	5.21e-71	379	3867	2.82879	10.1527	3.58906	3733	107744	MIN066378, MIN071419, MIN066479, MIN066350, MIN037300, MIN071326, MIN019380, MIN066357, MIN075871, MIN066418, MIN093346, MIN003474, MIN066397, MIN075882, MIN066347, MIN071275, MIN096033, MIN003472, MIN104175, MIN004298, MIN089192, MIN003489, MIN066410, MIN093328, MIN066368, MIN066393, MIN063844, MIN019378, MIN019383, MIN002027, MIN066442, MIN066390, MIN075870, MIN075842, MIN019375, MIN107701, MIN…
306	GO:0072507	divalent inorganic cation homeostasis	biological processes	1.92e-05	39	398	2.82824	1.04474	0.369394	3733	107744	MIN059359, MIN059389, MIN059398, MIN037412, MIN059363, MIN059388, MIN059371, MIN059395, MIN059385, MIN105241, MIN059383, MIN059376, MIN059360, MIN059367, MIN059384, MIN059366, MIN059370, MIN059394, MIN059392, MIN059364, MIN059361, MIN037413, MIN059382, MIN059375, MIN059381, MIN059391, MIN059374, MIN059380, MIN059390, MIN059379, MIN059372, MIN059368, MIN059393, MIN059386, MIN059365, MIN059378, MIN…
307	GO:0010039	response to iron ion	biological processes	1.51e-08	56	574	2.81586	1.50013	0.532744	3733	107744	MIN064467, MIN064345, MIN064327, MIN064322, MIN064352, MIN064462, MIN064464, MIN015513, MIN106314, MIN064458, MIN064470, MIN064332, MIN064471, MIN064457, MIN036531, MIN064459, MIN064337, MIN064319, MIN009807, MIN064469, MIN064473, MIN038653, MIN064465, MIN064472, MIN009806, MIN064323, MIN009805, MIN064349, MIN064362, MIN025689, MIN064460, MIN025687, MIN082429, MIN064321, MIN088759, MIN082428, MIN…
308	GO:0009644	response to high light intensity	biological processes	3.16e-07	49	503	2.81166	1.31262	0.466847	3733	107744	MIN106962, MIN029710, MIN063452, MIN063490, MIN003459, MIN063468, MIN042573, MIN018118, MIN063519, MIN084098, MIN051138, MIN012742, MIN063467, MIN029712, MIN066095, MIN063510, MIN063543, MIN089192, MIN042586, MIN042564, MIN042581, MIN022269, MIN029709, MIN095523, MIN042565, MIN063535, MIN063479, MIN029711, MIN012932, MIN063539, MIN095522, MIN003458, MIN063524, MIN063459, MIN063431, MIN018119, MIN…
309	GO:0009967	positive regulation of signal transduction	biological processes	9.79e-16	96	992	2.79315	2.57166	0.920701	3733	107744	MIN081325, MIN081282, MIN081263, MIN026272, MIN081306, MIN081333, MIN081264, MIN081284, MIN081314, MIN081298, MIN029219, MIN081313, MIN081291, MIN081332, MIN081269, MIN081271, MIN081290, MIN081307, MIN081283, MIN081293, MIN019821, MIN079639, MIN081330, MIN081316, MIN081354, MIN081320, MIN081346, MIN025484, MIN081296, MIN081321, MIN081297, MIN081317, MIN081315, MIN081355, MIN079634, MIN081353, MIN…
310	GO:0006470	protein dephosphorylation	biological processes	1.53e-15	95	982	2.7922	2.54487	0.91142	3733	107744	MIN081325, MIN081282, MIN081263, MIN081306, MIN081333, MIN081264, MIN081284, MIN081314, MIN081334, MIN099948, MIN081298, MIN081313, MIN081291, MIN081332, MIN081269, MIN081271, MIN081342, MIN081290, MIN081307, MIN081283, MIN081293, MIN106562, MIN081330, MIN081316, MIN081354, MIN081320, MIN081346, MIN081296, MIN081321, MIN081347, MIN009170, MIN081297, MIN081305, MIN081317, MIN081315, MIN081355, MIN…
311	GO:0034637	cellular carbohydrate biosynthetic process	biological processes	2.66e-17	105	1088	2.78545	2.81275	1.0098	3733	107744	MIN027366, MIN093502, MIN093495, MIN063020, MIN063012, MIN093487, MIN063030, MIN002560, MIN024550, MIN043316, MIN063031, MIN029219, MIN093483, MIN052097, MIN063027, MIN010187, MIN063445, MIN016683, MIN093492, MIN089192, MIN093501, MIN093498, MIN093481, MIN068735, MIN063026, MIN093497, MIN014824, MIN063008, MIN093491, MIN063009, MIN029736, MIN093499, MIN093473, MIN016687, MIN052094, MIN093488, MIN…
312	GO:0009617	response to bacterium	biological processes	3.3e-57	319	3315	2.77742	8.54541	3.07674	3733	107744	MIN066350, MIN062053, MIN064462, MIN019380, MIN062090, MIN085194, MIN091511, MIN096100, MIN075871, MIN036925, MIN000699, MIN047250, MIN093346, MIN085172, MIN003474, MIN066347, MIN096033, MIN004298, MIN089192, MIN003489, MIN093328, MIN063844, MIN019383, MIN019378, MIN066442, MIN013420, MIN064321, MIN075870, MIN075842, MIN019375, MIN036530, MIN107701, MIN019386, MIN075875, MIN075847, MIN062870, MIN…
313	GO:0009636	response to toxic substance	biological processes	6.74e-08	54	563	2.76835	1.44656	0.522535	3733	107744	MIN078812, MIN019389, MIN019380, MIN019384, MIN037412, MIN019377, MIN029210, MIN019374, MIN044195, MIN029218, MIN029219, MIN066512, MIN091920, MIN029231, MIN091921, MIN019365, MIN029212, MIN024210, MIN016085, MIN029220, MIN066514, MIN019370, MIN019372, MIN038882, MIN037413, MIN014956, MIN019378, MIN019383, MIN019381, MIN029211, MIN038883, MIN015720, MIN029209, MIN019369, MIN019375, MIN019379, MIN…
314	GO:0008299	isoprenoid biosynthetic process	biological processes	3.56e-12	78	815	2.76231	2.08947	0.756423	3733	107744	MIN018077, MIN064345, MIN077524, MIN077475, MIN030367, MIN107675, MIN064322, MIN064352, MIN064462, MIN060905, MIN064458, MIN064332, MIN066507, MIN018076, MIN064459, MIN064337, MIN066512, MIN064848, MIN077487, MIN064319, MIN064469, MIN077518, MIN010827, MIN064472, MIN018754, MIN064323, MIN077545, MIN064349, MIN064362, MIN030368, MIN064321, MIN066504, MIN018079, MIN102636, MIN064341, MIN064463, MIN…
315	GO:0051241	negative regulation of multicellular organismal process	biological processes	8.04e-20	121	1268	2.75424	3.24136	1.17686	3733	107744	MIN081325, MIN081282, MIN042577, MIN084025, MIN081263, MIN081306, MIN042582, MIN081333, MIN081264, MIN053496, MIN081284, MIN081314, MIN043131, MIN003459, MIN081298, MIN042573, MIN081313, MIN081291, MIN081332, MIN043134, MIN081269, MIN081271, MIN081290, MIN081307, MIN081283, MIN081293, MIN081330, MIN042568, MIN042564, MIN081316, MIN042565, MIN038548, MIN081354, MIN081320, MIN081346, MIN081296, MIN…
316	GO:0019748	secondary metabolic process	biological processes	3.9e-18	112	1176	2.74882	3.00027	1.09148	3733	107744	MIN049683, MIN102416, MIN049703, MIN049690, MIN057927, MIN019380, MIN037412, MIN002560, MIN019374, MIN049709, MIN049704, MIN049701, MIN049675, MIN049702, MIN026228, MIN049686, MIN105856, MIN068028, MIN049681, MIN068031, MIN027615, MIN052446, MIN063445, MIN022524, MIN068030, MIN049695, MIN029212, MIN012126, MIN018754, MIN016085, MIN068027, MIN091526, MIN019370, MIN049685, MIN044080, MIN012125, MIN…
317	GO:0023056	positive regulation of signaling	biological processes	4.81e-15	96	1016	2.72717	2.57166	0.942976	3733	107744	MIN081325, MIN081282, MIN081263, MIN026272, MIN081306, MIN081333, MIN081264, MIN081284, MIN081314, MIN081298, MIN029219, MIN081313, MIN081291, MIN081332, MIN081269, MIN081271, MIN081290, MIN081307, MIN081283, MIN081293, MIN019821, MIN079639, MIN081330, MIN081316, MIN081354, MIN081320, MIN081346, MIN025484, MIN081296, MIN081321, MIN081297, MIN081317, MIN081315, MIN081355, MIN079634, MIN081353, MIN…
318	GO:0016053	organic acid biosynthetic process	biological processes	2.19e-45	266	2823	2.71961	7.12564	2.6201	3733	107744	MIN018077, MIN040156, MIN064345, MIN045513, MIN045503, MIN064352, MIN064462, MIN045487, MIN045534, MIN045464, MIN046513, MIN069664, MIN105578, MIN009807, MIN064330, MIN045492, MIN045468, MIN089192, MIN045479, MIN045472, MIN020451, MIN064321, MIN069653, MIN064341, MIN045538, MIN069658, MIN045524, MIN048272, MIN064361, MIN044055, MIN045498, MIN064467, MIN064327, MIN069665, MIN045493, MIN064457, MIN…
319	GO:0046394	carboxylic acid biosynthetic process	biological processes	2.19e-45	266	2823	2.71961	7.12564	2.6201	3733	107744	MIN018077, MIN040156, MIN064345, MIN045513, MIN045503, MIN064352, MIN064462, MIN045487, MIN045534, MIN045464, MIN046513, MIN069664, MIN105578, MIN009807, MIN064330, MIN045492, MIN045468, MIN089192, MIN045479, MIN045472, MIN020451, MIN064321, MIN069653, MIN064341, MIN045538, MIN069658, MIN045524, MIN048272, MIN064361, MIN044055, MIN045498, MIN064467, MIN064327, MIN069665, MIN045493, MIN064457, MIN…
320	GO:0016567	protein ubiquitination	biological processes	7.88e-55	319	3397	2.71038	8.54541	3.15284	3733	107744	MIN066378, MIN066479, MIN066350, MIN077494, MIN045001, MIN066357, MIN066418, MIN003474, MIN066397, MIN066347, MIN077461, MIN003472, MIN052004, MIN077515, MIN003489, MIN066410, MIN066368, MIN077465, MIN046362, MIN066393, MIN077477, MIN066442, MIN027502, MIN077534, MIN066390, MIN052016, MIN077537, MIN066447, MIN077498, MIN077486, MIN066437, MIN066431, MIN066386, MIN066389, MIN017555, MIN066457, MIN…
321	GO:0042538	hyperosmotic salinity response	biological processes	0.000145988	37	395	2.70358	0.99116	0.36661	3733	107744	MIN057107, MIN057087, MIN013419, MIN057085, MIN057104, MIN057106, MIN057084, MIN002560, MIN054483, MIN057102, MIN036925, MIN057089, MIN026860, MIN036921, MIN057117, MIN036924, MIN063516, MIN063445, MIN026855, MIN026857, MIN057086, MIN057103, MIN029734, MIN026858, MIN013420, MIN026859, MIN014824, MIN026856, MIN102636, MIN057116, MIN029736, MIN063474, MIN057111, MIN009795, MIN063464, MIN057094, MIN…
322	GO:0016114	terpenoid biosynthetic process	biological processes	3.17e-09	64	684	2.70059	1.71444	0.634838	3733	107744	MIN018077, MIN064467, MIN060899, MIN064345, MIN013419, MIN064327, MIN030367, MIN107675, MIN064322, MIN064352, MIN064462, MIN064464, MIN060905, MIN064458, MIN064470, MIN064332, MIN066507, MIN064471, MIN064457, MIN018080, MIN018076, MIN064459, MIN064337, MIN066512, MIN064848, MIN064319, MIN018074, MIN064469, MIN064473, MIN018075, MIN010827, MIN064465, MIN064472, MIN066514, MIN064323, MIN064349, MIN…
323	GO:0009414	response to water deprivation	biological processes	1.55e-42	254	2719	2.69625	6.80418	2.52357	3733	107744	MIN021301, MIN106962, MIN081325, MIN081282, MIN096035, MIN029710, MIN023983, MIN081263, MIN081306, MIN064462, MIN081333, MIN081284, MIN081298, MIN006760, MIN083721, MIN064459, MIN016101, MIN075007, MIN081313, MIN081291, MIN052097, MIN064469, MIN081293, MIN046365, MIN096033, MIN029212, MIN106562, MIN081330, MIN044080, MIN028423, MIN012125, MIN046362, MIN057103, MIN034792, MIN042835, MIN012124, MIN…
324	GO:0009415	response to water	biological processes	1.87e-42	255	2739	2.6871	6.83097	2.54214	3733	107744	MIN021301, MIN106962, MIN081325, MIN081282, MIN096035, MIN029710, MIN023983, MIN081263, MIN081306, MIN064462, MIN081333, MIN081284, MIN081298, MIN006760, MIN083721, MIN064459, MIN016101, MIN075007, MIN081313, MIN081291, MIN052097, MIN064469, MIN081293, MIN046365, MIN096033, MIN029212, MIN106562, MIN081330, MIN044080, MIN028423, MIN012125, MIN046362, MIN057103, MIN034792, MIN042835, MIN012124, MIN…
325	GO:0032147	activation of protein kinase activity	biological processes	1.44e-08	61	657	2.67978	1.63407	0.609779	3733	107744	MIN053694, MIN064467, MIN064357, MIN064350, MIN064345, MIN053692, MIN064327, MIN064322, MIN064352, MIN064462, MIN064464, MIN064458, MIN064470, MIN064332, MIN094357, MIN064471, MIN064457, MIN064358, MIN064459, MIN064337, MIN053695, MIN045321, MIN064319, MIN024908, MIN064469, MIN079872, MIN064473, MIN064330, MIN064465, MIN064360, MIN064472, MIN064323, MIN064328, MIN053693, MIN071914, MIN064349, MIN…
326	GO:2000280	regulation of root development	biological processes	0.000188607	37	399	2.67648	0.99116	0.370322	3733	107744	MIN064467, MIN025519, MIN064345, MIN064327, MIN064322, MIN064352, MIN064462, MIN064464, MIN064458, MIN064470, MIN064332, MIN064471, MIN064457, MIN064459, MIN064337, MIN064319, MIN064469, MIN064473, MIN064465, MIN064472, MIN064323, MIN064349, MIN064460, MIN064362, MIN064321, MIN064351, MIN064341, MIN064461, MIN064456, MIN064463, MIN064474, MIN064359, MIN064329, MIN064468, MIN064320, MIN064466, MIN…
327	GO:0002218	activation of innate immune response	biological processes	0.00144061	32	346	2.66937	0.857219	0.321132	3733	107744	MIN019372, MIN012125, MIN063844, MIN012123, MIN028258, MIN019383, MIN019389, MIN019378, MIN019380, MIN019384, MIN019381, MIN028260, MIN012124, MIN019377, MIN019374, MIN019369, MIN019375, MIN019379, MIN026228, MIN019386, MIN012128, MIN019373, MIN028259, MIN090044, MIN012127, MIN019387, MIN019365, MIN019391, MIN019371, MIN012126, MIN019363, MIN019370
328	GO:0046148	pigment biosynthetic process	biological processes	5.1e-12	82	888	2.66524	2.19662	0.824176	3733	107744	MIN049683, MIN049582, MIN049703, MIN022738, MIN049690, MIN057927, MIN060905, MIN089894, MIN002560, MIN049709, MIN049704, MIN049701, MIN049675, MIN049686, MIN022739, MIN049681, MIN014955, MIN063445, MIN022524, MIN049695, MIN016085, MIN015643, MIN049685, MIN014956, MIN049700, MIN074955, MIN049679, MIN049692, MIN102512, MIN038883, MIN014824, MIN074961, MIN038652, MIN039358, MIN029736, MIN022523, MIN…
329	GO:0043269	regulation of ion transport	biological processes	3.08e-06	48	521	2.65912	1.28583	0.483554	3733	107744	MIN057107, MIN092329, MIN057087, MIN057085, MIN057104, MIN057106, MIN021660, MIN091511, MIN057084, MIN057102, MIN075008, MIN021672, MIN057089, MIN075007, MIN100988, MIN074999, MIN007031, MIN091513, MIN021666, MIN057117, MIN091510, MIN075006, MIN075000, MIN106562, MIN021654, MIN057086, MIN021648, MIN063844, MIN057103, MIN021652, MIN006430, MIN021650, MIN075001, MIN057116, MIN010918, MIN075005, MIN…
330	GO:0071554	cell wall organization or biogenesis	biological processes	1.13e-26	170	1854	2.64651	4.55398	1.72075	3733	107744	MIN019905, MIN013385, MIN063020, MIN063463, MIN093487, MIN042584, MIN058237, MIN091511, MIN063030, MIN042575, MIN063468, MIN063496, MIN093483, MIN063449, MIN047250, MIN063027, MIN047252, MIN063445, MIN079639, MIN093501, MIN103603, MIN093498, MIN063535, MIN063479, MIN093481, MIN013420, MIN003295, MIN082912, MIN063457, MIN013387, MIN053749, MIN063018, MIN063433, MIN063512, MIN063500, MIN063537, MIN…
331	GO:0009933	meristem structural organization	biological processes	0.000292414	37	406	2.63033	0.99116	0.376819	3733	107744	MIN032269, MIN063451, MIN063497, MIN032270, MIN063505, MIN074798, MIN042584, MIN074794, MIN042561, MIN042575, MIN003459, MIN063496, MIN063449, MIN063434, MIN063454, MIN063501, MIN063461, MIN042587, MIN066095, MIN042586, MIN042564, MIN032279, MIN042562, MIN032282, MIN016520, MIN003458, MIN001641, MIN063520, MIN032281, MIN003460, MIN032283, MIN042588, MIN066096, MIN063433, MIN066097, MIN074799, MIN…
332	GO:0007568	aging	biological processes	8.91e-21	139	1540	2.60513	3.72355	1.42931	3733	107744	MIN075509, MIN081325, MIN081282, MIN062053, MIN057927, MIN081306, MIN081333, MIN062090, MIN081284, MIN002560, MIN062058, MIN062074, MIN016101, MIN081291, MIN022739, MIN009807, MIN053664, MIN062115, MIN103685, MIN081293, MIN063445, MIN058903, MIN009805, MIN062120, MIN002027, MIN081321, MIN062069, MIN014824, MIN062104, MIN062124, MIN029736, MIN058900, MIN107701, MIN081317, MIN058897, MIN062067, MIN…
333	GO:0071555	cell wall organization	biological processes	1.23e-10	77	854	2.60236	2.06268	0.79262	3733	107744	MIN093502, MIN093495, MIN063020, MIN063012, MIN093487, MIN091511, MIN063030, MIN043316, MIN063031, MIN093483, MIN047250, MIN100988, MIN063027, MIN047252, MIN091510, MIN093492, MIN031395, MIN050408, MIN093501, MIN103603, MIN093498, MIN093481, MIN006430, MIN068735, MIN063026, MIN013420, MIN093497, MIN063008, MIN093491, MIN063009, MIN093499, MIN093473, MIN093488, MIN053749, MIN063018, MIN063024, MIN…
334	GO:0097306	cellular response to alcohol	biological processes	7.51e-25	165	1836	2.59386	4.42004	1.70404	3733	107744	MIN021301, MIN081325, MIN081282, MIN000915, MIN081263, MIN037300, MIN081306, MIN064462, MIN081333, MIN022549, MIN012752, MIN081284, MIN022541, MIN081298, MIN064459, MIN081313, MIN081291, MIN064469, MIN081293, MIN053121, MIN106562, MIN081330, MIN022547, MIN053126, MIN081296, MIN081321, MIN013420, MIN081347, MIN064321, MIN021296, MIN026856, MIN081297, MIN081305, MIN008804, MIN081317, MIN081355, MIN…
335	GO:0010927	cellular component assembly involved in morphogenesis	biological processes	3.13e-05	44	490	2.59174	1.17868	0.454782	3733	107744	MIN049683, MIN049710, MIN049703, MIN049688, MIN049671, MIN049690, MIN049673, MIN049709, MIN049689, MIN002203, MIN049704, MIN049701, MIN049677, MIN049699, MIN049675, MIN049702, MIN049693, MIN049686, MIN049680, MIN068028, MIN049681, MIN068031, MIN016616, MIN049676, MIN068030, MIN049695, MIN068033, MIN068027, MIN049706, MIN049696, MIN049685, MIN049682, MIN068034, MIN049700, MIN024050, MIN090045, MIN…
336	GO:0031401	positive regulation of protein modification process	biological processes	1.54e-21	145	1615	2.59138	3.88428	1.49892	3733	107744	MIN021301, MIN053694, MIN077508, MIN064345, MIN077475, MIN053692, MIN064352, MIN077494, MIN077500, MIN064462, MIN077550, MIN077457, MIN077521, MIN064459, MIN053695, MIN064469, MIN077445, MIN064330, MIN077461, MIN077515, MIN064323, MIN077465, MIN077535, MIN064349, MIN077477, MIN077534, MIN064321, MIN077537, MIN021296, MIN077454, MIN064341, MIN077498, MIN077486, MIN061501, MIN077469, MIN064467, MIN…
337	GO:0007610	behavior	biological processes	0.000344985	38	426	2.5746	1.01795	0.395382	3733	107744	MIN064357, MIN064340, MIN064350, MIN064345, MIN064327, MIN064322, MIN064352, MIN036733, MIN099797, MIN064358, MIN058081, MIN099793, MIN064337, MIN064319, MIN000715, MIN064348, MIN064330, MIN000712, MIN064360, MIN058085, MIN000714, MIN064328, MIN064349, MIN064362, MIN036732, MIN058083, MIN064351, MIN064339, MIN058082, MIN058084, MIN045821, MIN064326, MIN064353, MIN064361, MIN064320, MIN000711, MIN…
338	GO:0009628	response to abiotic stimulus	biological processes	1.08e-198	1097	12325	2.56894	29.3866	11.4392	3733	107744	MIN081263, MIN069776, MIN019380, MIN066357, MIN053664, MIN053121, MIN069680, MIN049695, MIN016085, MIN003489, MIN093328, MIN028423, MIN066393, MIN092672, MIN063479, MIN049679, MIN069806, MIN069675, MIN081321, MIN023476, MIN081297, MIN032514, MIN037807, MIN081305, MIN043512, MIN102822, MIN007420, MIN022523, MIN007169, MIN069707, MIN049708, MIN066437, MIN046899, MIN057107, MIN069708, MIN069773, MIN…
339	GO:0048316	seed development	biological processes	1.03e-46	304	3435	2.55436	8.14358	3.18811	3733	107744	MIN081282, MIN013385, MIN081263, MIN049690, MIN045513, MIN045503, MIN063505, MIN045487, MIN081333, MIN045534, MIN049709, MIN045464, MIN049704, MIN093295, MIN081293, MIN053121, MIN066095, MIN049695, MIN045492, MIN045468, MIN045479, MIN045472, MIN049679, MIN053126, MIN069675, MIN081296, MIN081321, MIN081297, MIN032281, MIN045538, MIN100990, MIN081355, MIN045524, MIN049708, MIN049698, MIN063433, MIN…
340	GO:0032446	protein modification by small protein conjugation	biological processes	5.51e-49	319	3613	2.54834	8.54541	3.35332	3733	107744	MIN066378, MIN066479, MIN066350, MIN077494, MIN045001, MIN066357, MIN066418, MIN003474, MIN066397, MIN066347, MIN077461, MIN003472, MIN052004, MIN077515, MIN003489, MIN066410, MIN066368, MIN077465, MIN046362, MIN066393, MIN077477, MIN066442, MIN027502, MIN077534, MIN066390, MIN052016, MIN077537, MIN066447, MIN077498, MIN077486, MIN066437, MIN066431, MIN066386, MIN066389, MIN017555, MIN066457, MIN…
341	GO:1901615	organic hydroxy compound metabolic process	biological processes	2.95e-29	198	2243	2.54783	5.30405	2.08179	3733	107744	MIN000915, MIN045473, MIN077475, MIN057927, MIN045513, MIN045503, MIN045496, MIN045487, MIN045534, MIN001692, MIN045464, MIN045516, MIN069664, MIN045483, MIN105578, MIN069667, MIN022739, MIN014955, MIN070234, MIN045490, MIN003048, MIN019821, MIN069659, MIN045492, MIN045468, MIN089192, MIN045469, MIN044080, MIN069651, MIN045479, MIN045472, MIN087276, MIN001007, MIN069661, MIN013420, MIN043515, MIN…
342	GO:0010647	positive regulation of cell communication	biological processes	4.54e-13	96	1090	2.54203	2.57166	1.01166	3733	107744	MIN081325, MIN081282, MIN081263, MIN026272, MIN081306, MIN081333, MIN081264, MIN081284, MIN081314, MIN081298, MIN029219, MIN081313, MIN081291, MIN081332, MIN081269, MIN081271, MIN081290, MIN081307, MIN081283, MIN081293, MIN019821, MIN079639, MIN081330, MIN081316, MIN081354, MIN081320, MIN081346, MIN025484, MIN081296, MIN081321, MIN081297, MIN081317, MIN081315, MIN081355, MIN079634, MIN081353, MIN…
343	GO:0080167	response to karrikin	biological processes	4.62e-08	64	728	2.53737	1.71444	0.675676	3733	107744	MIN081081, MIN046900, MIN013419, MIN017083, MIN057927, MIN081054, MIN022542, MIN101818, MIN022549, MIN081083, MIN022541, MIN022550, MIN047104, MIN018080, MIN014403, MIN027755, MIN036544, MIN000267, MIN081068, MIN076659, MIN081066, MIN081087, MIN081071, MIN009780, MIN046898, MIN022546, MIN027283, MIN024210, MIN029598, MIN081091, MIN081080, MIN022547, MIN044080, MIN011681, MIN081058, MIN081065, MIN…
344	GO:0009746	response to hexose	biological processes	1.97e-05	48	552	2.50979	1.28583	0.512326	3733	107744	MIN064467, MIN064345, MIN064327, MIN064322, MIN064352, MIN064462, MIN064464, MIN043481, MIN064458, MIN064470, MIN064332, MIN064471, MIN064457, MIN064459, MIN064337, MIN053122, MIN064319, MIN064469, MIN043478, MIN064473, MIN021542, MIN043485, MIN053121, MIN064465, MIN064472, MIN064323, MIN043483, MIN053123, MIN064349, MIN064460, MIN064362, MIN053126, MIN064321, MIN064351, MIN064341, MIN043484, MIN…
345	GO:0034284	response to monosaccharide	biological processes	1.43e-05	49	564	2.50756	1.31262	0.523463	3733	107744	MIN064467, MIN058161, MIN064345, MIN064327, MIN064322, MIN064352, MIN064462, MIN064464, MIN043481, MIN064458, MIN064470, MIN064332, MIN064471, MIN064457, MIN064459, MIN064337, MIN053122, MIN064319, MIN064469, MIN043478, MIN064473, MIN021542, MIN043485, MIN053121, MIN064465, MIN064472, MIN064323, MIN043483, MIN053123, MIN064349, MIN064460, MIN064362, MIN053126, MIN064321, MIN064351, MIN064341, MIN…
346	GO:0048532	anatomical structure arrangement	biological processes	0.000959434	37	426	2.50684	0.99116	0.395382	3733	107744	MIN032269, MIN063451, MIN063497, MIN032270, MIN063505, MIN074798, MIN042584, MIN074794, MIN042561, MIN042575, MIN003459, MIN063496, MIN063449, MIN063434, MIN063454, MIN063501, MIN063461, MIN042587, MIN066095, MIN042586, MIN042564, MIN032279, MIN042562, MIN032282, MIN016520, MIN003458, MIN001641, MIN063520, MIN032281, MIN003460, MIN032283, MIN042588, MIN066096, MIN063433, MIN066097, MIN074799, MIN…
347	GO:0023014	signal transduction by phosphorylation	biological processes	1.31e-09	76	877	2.5012	2.0359	0.813966	3733	107744	MIN053694, MIN064350, MIN064345, MIN053692, MIN064322, MIN064352, MIN064462, MIN021660, MIN064458, MIN064332, MIN064459, MIN064337, MIN053695, MIN064319, MIN024908, MIN064469, MIN021666, MIN064330, MIN064360, MIN064472, MIN021654, MIN064323, MIN053693, MIN071914, MIN064349, MIN064362, MIN027588, MIN064321, MIN064341, MIN064463, MIN064359, MIN064329, MIN064326, MIN061501, MIN064320, MIN021659, MIN…
348	GO:0071229	cellular response to acid	biological processes	3.73e-38	265	3079	2.48411	7.09885	2.8577	3733	107744	MIN081282, MIN000915, MIN081263, MIN037300, MIN064462, MIN019380, MIN081333, MIN012752, MIN075871, MIN093346, MIN081293, MIN096033, MIN053121, MIN004298, MIN093328, MIN019383, MIN019378, MIN053126, MIN081296, MIN081321, MIN081347, MIN013420, MIN064321, MIN075870, MIN075842, MIN019375, MIN081297, MIN081305, MIN008804, MIN019386, MIN075875, MIN103075, MIN081355, MIN075847, MIN019387, MIN019363, MIN…
349	GO:0009637	response to blue light	biological processes	0.00998854	31	361	2.4785	0.830431	0.335053	3733	107744	MIN060826, MIN041128, MIN106063, MIN013244, MIN021648, MIN021652, MIN041129, MIN021660, MIN010500, MIN060824, MIN021650, MIN019201, MIN060825, MIN000267, MIN060823, MIN021672, MIN007420, MIN021671, MIN007031, MIN031543, MIN060827, MIN060822, MIN021666, MIN007867, MIN093295, MIN021659, MIN019202, MIN041126, MIN017555, MIN021654, MIN021664
350	GO:0009064	glutamine family amino acid metabolic process	biological processes	0.00023897	42	490	2.47394	1.1251	0.454782	3733	107744	MIN064357, MIN064340, MIN064350, MIN064345, MIN064327, MIN064322, MIN064352, MIN054483, MIN002560, MIN064358, MIN090321, MIN090318, MIN064337, MIN064319, MIN064348, MIN063516, MIN064330, MIN063445, MIN064360, MIN090317, MIN064328, MIN064349, MIN090328, MIN064362, MIN029734, MIN030551, MIN030548, MIN014824, MIN064351, MIN073421, MIN064339, MIN029736, MIN063474, MIN030550, MIN090316, MIN064326, MIN…
351	GO:0006778	porphyrin-containing compound metabolic process	biological processes	1.81e-05	50	586	2.46268	1.33941	0.543882	3733	107744	MIN042911, MIN042978, MIN042974, MIN001671, MIN006667, MIN001672, MIN042928, MIN042921, MIN006668, MIN020452, MIN042916, MIN042934, MIN042966, MIN042965, MIN006669, MIN042969, MIN042938, MIN042956, MIN042970, MIN051138, MIN042968, MIN001670, MIN020453, MIN042960, MIN042945, MIN042915, MIN042961, MIN042972, MIN042900, MIN042951, MIN020454, MIN042905, MIN042906, MIN042925, MIN042975, MIN042979, MIN…
352	GO:0071248	cellular response to metal ion	biological processes	1.81e-05	50	586	2.46268	1.33941	0.543882	3733	107744	MIN064467, MIN064345, MIN064327, MIN064322, MIN064352, MIN064462, MIN064464, MIN064458, MIN064470, MIN064332, MIN064471, MIN064457, MIN036531, MIN064459, MIN064337, MIN064319, MIN009807, MIN064469, MIN064473, MIN064465, MIN064472, MIN009806, MIN064323, MIN009805, MIN064349, MIN008803, MIN064362, MIN064460, MIN082429, MIN064321, MIN082428, MIN064351, MIN023476, MIN036530, MIN064341, MIN008804, MIN…
353	GO:0009657	plastid organization	biological processes	1.67e-10	85	1000	2.45332	2.27699	0.928126	3733	107744	MIN041128, MIN081325, MIN081282, MIN081306, MIN041129, MIN021660, MIN081333, MIN081264, MIN053496, MIN081284, MIN081314, MIN081291, MIN081332, MIN021666, MIN081269, MIN081271, MIN007867, MIN081293, MIN021654, MIN081316, MIN081320, MIN081346, MIN081321, MIN060824, MIN060823, MIN053495, MIN081317, MIN081315, MIN021659, MIN041126, MIN081292, MIN081281, MIN060826, MIN081309, MIN081338, MIN082548, MIN…
354	GO:0016311	dephosphorylation	biological processes	1.55e-12	99	1165	2.4527	2.65202	1.08127	3733	107744	MIN081325, MIN081282, MIN081263, MIN081306, MIN081333, MIN081264, MIN037412, MIN081284, MIN001692, MIN081314, MIN081334, MIN099948, MIN081298, MIN081313, MIN081291, MIN081332, MIN081269, MIN081271, MIN081342, MIN081290, MIN081307, MIN081283, MIN081293, MIN001691, MIN106562, MIN081330, MIN037413, MIN081316, MIN081354, MIN081320, MIN081346, MIN081296, MIN081321, MIN081347, MIN009170, MIN081297, MIN…
355	GO:0033692	cellular polysaccharide biosynthetic process	biological processes	7.19e-09	75	890	2.43224	2.00911	0.826032	3733	107744	MIN027366, MIN093502, MIN093495, MIN063020, MIN063012, MIN093487, MIN063030, MIN043316, MIN063031, MIN093483, MIN063027, MIN010187, MIN016683, MIN093492, MIN093501, MIN093498, MIN093481, MIN068735, MIN063026, MIN093497, MIN063008, MIN093491, MIN063009, MIN093499, MIN093473, MIN016687, MIN093488, MIN021543, MIN029050, MIN027365, MIN063018, MIN016686, MIN063024, MIN032016, MIN093477, MIN063007, MIN…
356	GO:0010154	fruit development	biological processes	8.75e-46	328	3905	2.42431	8.7865	3.62433	3733	107744	MIN075509, MIN081282, MIN013385, MIN081263, MIN049690, MIN045513, MIN045503, MIN063505, MIN045487, MIN081333, MIN012752, MIN045534, MIN049709, MIN045464, MIN049704, MIN009807, MIN093295, MIN081293, MIN053121, MIN066095, MIN049695, MIN045492, MIN045468, MIN045479, MIN045472, MIN049679, MIN053126, MIN069675, MIN081296, MIN081321, MIN081297, MIN032281, MIN045538, MIN100990, MIN081355, MIN045524, MIN…
357	GO:0002253	activation of immune response	biological processes	0.00584709	34	405	2.42303	0.910796	0.375891	3733	107744	MIN019372, MIN012125, MIN063844, MIN012123, MIN028258, MIN019383, MIN019389, MIN019378, MIN019380, MIN019384, MIN019381, MIN028260, MIN012124, MIN019377, MIN019374, MIN019369, MIN019375, MIN019379, MIN026228, MIN019386, MIN012128, MIN019373, MIN028259, MIN090044, MIN012127, MIN019387, MIN079634, MIN019365, MIN019391, MIN019371, MIN012126, MIN019363, MIN079639, MIN019370
358	GO:0000271	polysaccharide biosynthetic process	biological processes	4.94e-09	77	919	2.4183	2.06268	0.852948	3733	107744	MIN027366, MIN093502, MIN093495, MIN063020, MIN063012, MIN093487, MIN063030, MIN043316, MIN063031, MIN093483, MIN063027, MIN010187, MIN016683, MIN093492, MIN093501, MIN093498, MIN093481, MIN068735, MIN063026, MIN093497, MIN063008, MIN093491, MIN063009, MIN093499, MIN093473, MIN016687, MIN093488, MIN063019, MIN021543, MIN029050, MIN027365, MIN063018, MIN016686, MIN063024, MIN032016, MIN093477, MIN…
359	GO:0071241	cellular response to inorganic substance	biological processes	1.73e-05	52	621	2.41683	1.39298	0.576366	3733	107744	MIN064467, MIN000915, MIN064345, MIN064327, MIN064322, MIN064352, MIN064462, MIN064464, MIN064458, MIN064470, MIN064332, MIN064471, MIN064457, MIN036531, MIN064459, MIN064337, MIN064319, MIN009807, MIN064469, MIN064473, MIN064465, MIN024757, MIN064472, MIN009806, MIN064323, MIN009805, MIN064349, MIN008803, MIN064362, MIN064460, MIN082429, MIN064321, MIN082428, MIN064351, MIN023476, MIN036530, MIN…
360	GO:0009756	carbohydrate mediated signaling	biological processes	0.000148145	46	553	2.40087	1.23225	0.513254	3733	107744	MIN064467, MIN064345, MIN064327, MIN064322, MIN064352, MIN064462, MIN064464, MIN043481, MIN064458, MIN064470, MIN064332, MIN064471, MIN064457, MIN036531, MIN064459, MIN064337, MIN064319, MIN064469, MIN043478, MIN064473, MIN043485, MIN064465, MIN064472, MIN064323, MIN043483, MIN064349, MIN064460, MIN064362, MIN064321, MIN064351, MIN036530, MIN064341, MIN043484, MIN064461, MIN064456, MIN064463, MIN…
361	GO:0010182	sugar mediated signaling pathway	biological processes	0.000148145	46	553	2.40087	1.23225	0.513254	3733	107744	MIN064467, MIN064345, MIN064327, MIN064322, MIN064352, MIN064462, MIN064464, MIN043481, MIN064458, MIN064470, MIN064332, MIN064471, MIN064457, MIN036531, MIN064459, MIN064337, MIN064319, MIN064469, MIN043478, MIN064473, MIN043485, MIN064465, MIN064472, MIN064323, MIN043483, MIN064349, MIN064460, MIN064362, MIN064321, MIN064351, MIN036530, MIN064341, MIN043484, MIN064461, MIN064456, MIN064463, MIN…
362	GO:0009873	ethylene-activated signaling pathway	biological processes	8.33e-10	84	1012	2.39571	2.2502	0.939263	3733	107744	MIN096035, MIN064345, MIN023983, MIN037808, MIN037300, MIN064322, MIN064352, MIN064462, MIN096034, MIN009406, MIN064458, MIN064332, MIN053127, MIN037298, MIN064459, MIN012615, MIN064337, MIN053122, MIN064319, MIN064469, MIN096033, MIN068185, MIN053121, MIN064472, MIN064323, MIN037811, MIN064349, MIN064362, MIN037812, MIN053126, MIN034831, MIN064321, MIN027098, MIN036530, MIN064339, MIN064341, MIN…
363	GO:0009814	defense response, incompatible interaction	biological processes	1.1e-13	112	1350	2.39452	3.00027	1.25297	3733	107744	MIN096035, MIN031863, MIN092750, MIN004292, MIN019389, MIN096034, MIN097980, MIN004297, MIN019384, MIN031866, MIN075857, MIN075849, MIN019377, MIN075843, MIN006115, MIN075871, MIN093349, MIN012615, MIN075879, MIN026228, MIN093327, MIN093346, MIN026853, MIN075861, MIN097486, MIN096033, MIN094355, MIN075872, MIN012126, MIN004298, MIN079874, MIN093345, MIN088153, MIN093328, MIN101302, MIN004293, MIN…
364	GO:0002252	immune effector process	biological processes	1.04e-07	69	832	2.39365	1.84838	0.772201	3733	107744	MIN071391, MIN071419, MIN071306, MIN071418, MIN037300, MIN019389, MIN071219, MIN071326, MIN011624, MIN019380, MIN019384, MIN019377, MIN019374, MIN071385, MIN037298, MIN071354, MIN071328, MIN026228, MIN071268, MIN071275, MIN089192, MIN019370, MIN019372, MIN071294, MIN019378, MIN019383, MIN019369, MIN019375, MIN071266, MIN071237, MIN019386, MIN028259, MIN071262, MIN071274, MIN019387, MIN019391, MIN…
365	GO:0048508	embryonic meristem development	biological processes	0.00303727	37	447	2.38907	0.99116	0.414872	3733	107744	MIN032269, MIN063451, MIN063497, MIN032270, MIN063505, MIN074798, MIN042584, MIN074794, MIN042561, MIN042575, MIN003459, MIN063501, MIN063461, MIN042587, MIN014505, MIN066095, MIN042586, MIN042564, MIN032279, MIN071914, MIN042562, MIN032282, MIN016520, MIN003458, MIN001641, MIN063520, MIN032281, MIN003460, MIN100990, MIN032283, MIN042588, MIN100991, MIN066096, MIN063433, MIN066097, MIN074799, MIN…
366	GO:0016051	carbohydrate biosynthetic process	biological processes	1.2e-13	113	1370	2.38064	3.02706	1.27153	3733	107744	MIN027366, MIN093502, MIN093495, MIN063020, MIN063012, MIN093487, MIN063030, MIN002560, MIN024550, MIN012757, MIN043316, MIN063031, MIN029219, MIN093483, MIN105578, MIN052097, MIN063027, MIN010187, MIN063445, MIN016683, MIN093492, MIN089192, MIN093501, MIN093498, MIN093481, MIN068735, MIN063026, MIN093497, MIN014824, MIN063008, MIN093491, MIN063009, MIN029736, MIN093499, MIN093473, MIN016687, MIN…
367	GO:0009755	hormone-mediated signaling pathway	biological processes	1.67e-42	322	3936	2.36122	8.62577	3.6531	3733	107744	MIN081282, MIN000915, MIN064345, MIN023983, MIN081263, MIN037300, MIN064352, MIN064462, MIN063505, MIN019380, MIN081333, MIN012752, MIN001930, MIN000876, MIN093295, MIN081293, MIN096033, MIN053121, MIN046176, MIN019383, MIN042565, MIN019378, MIN053126, MIN069675, MIN081296, MIN081321, MIN081347, MIN064321, MIN019375, MIN036530, MIN081297, MIN032281, MIN064341, MIN037807, MIN081305, MIN019386, MIN…
368	GO:0044264	cellular polysaccharide metabolic process	biological processes	3.06e-10	90	1102	2.3572	2.41093	1.02279	3733	107744	MIN027366, MIN093502, MIN093495, MIN063020, MIN063012, MIN093487, MIN063030, MIN043316, MIN063031, MIN083721, MIN093483, MIN079000, MIN052097, MIN063027, MIN010187, MIN046150, MIN016683, MIN093492, MIN093501, MIN093498, MIN079001, MIN093481, MIN068735, MIN063026, MIN093497, MIN063008, MIN093491, MIN032930, MIN063009, MIN093499, MIN093473, MIN016687, MIN052094, MIN093488, MIN021543, MIN029050, MIN…
369	GO:0009743	response to carbohydrate	biological processes	1.23e-09	86	1056	2.35055	2.30378	0.980101	3733	107744	MIN004660, MIN064345, MIN064322, MIN064352, MIN064462, MIN012752, MIN043481, MIN002560, MIN064458, MIN029738, MIN064332, MIN083721, MIN064459, MIN075007, MIN064337, MIN053122, MIN064319, MIN063501, MIN064469, MIN043485, MIN075006, MIN075000, MIN053121, MIN066095, MIN064472, MIN064323, MIN064349, MIN064362, MIN053126, MIN064321, MIN075001, MIN036530, MIN064341, MIN043484, MIN064463, MIN080636, MIN…
370	GO:0000272	polysaccharide catabolic process	biological processes	0.000692865	43	528	2.35055	1.15189	0.49005	3733	107744	MIN019906, MIN027366, MIN019905, MIN013385, MIN046152, MIN079637, MIN007925, MIN094357, MIN007411, MIN007413, MIN012615, MIN079000, MIN052097, MIN013386, MIN054652, MIN046150, MIN079620, MIN052099, MIN031395, MIN079639, MIN103603, MIN030546, MIN079638, MIN079001, MIN010247, MIN052098, MIN019904, MIN079619, MIN046151, MIN079627, MIN012616, MIN032930, MIN052095, MIN079622, MIN052094, MIN013387, MIN…
371	GO:0043207	response to external biotic stimulus	biological processes	9.13e-65	479	5893	2.34603	12.8315	5.46945	3733	107744	MIN106962, MIN071419, MIN066350, MIN062053, MIN101313, MIN064462, MIN071326, MIN019380, MIN062090, MIN085194, MIN091511, MIN096100, MIN075871, MIN036925, MIN000699, MIN047250, MIN093346, MIN085172, MIN003474, MIN067302, MIN066347, MIN071275, MIN096033, MIN053121, MIN066095, MIN104175, MIN004298, MIN089192, MIN003489, MIN093328, MIN103603, MIN063844, MIN011456, MIN019383, MIN019378, MIN002027, MIN…
372	GO:0051707	response to other organism	biological processes	9.13e-65	479	5893	2.34603	12.8315	5.46945	3733	107744	MIN106962, MIN071419, MIN066350, MIN062053, MIN101313, MIN064462, MIN071326, MIN019380, MIN062090, MIN085194, MIN091511, MIN096100, MIN075871, MIN036925, MIN000699, MIN047250, MIN093346, MIN085172, MIN003474, MIN067302, MIN066347, MIN071275, MIN096033, MIN053121, MIN066095, MIN104175, MIN004298, MIN089192, MIN003489, MIN093328, MIN103603, MIN063844, MIN011456, MIN019383, MIN019378, MIN002027, MIN…
373	GO:0070887	cellular response to chemical stimulus	biological processes	2.81e-88	633	7791	2.34501	16.9569	7.23103	3733	107744	MIN066378, MIN064345, MIN081263, MIN064352, MIN064462, MIN063505, MIN019380, MIN066357, MIN043481, MIN001930, MIN093346, MIN009807, MIN066347, MIN093295, MIN043485, MIN053121, MIN003472, MIN004298, MIN016085, MIN003489, MIN093328, MIN066393, MIN046176, MIN066442, MIN069675, MIN081321, MIN013420, MIN023476, MIN019375, MIN081297, MIN037807, MIN081305, MIN058900, MIN075875, MIN103075, MIN081355, MIN…
374	GO:0071396	cellular response to lipid	biological processes	1.34e-21	176	2169	2.34201	4.71471	2.01311	3733	107744	MIN021301, MIN081325, MIN081282, MIN000915, MIN081263, MIN037300, MIN081306, MIN064462, MIN081333, MIN022549, MIN012752, MIN081284, MIN022541, MIN081298, MIN064459, MIN081313, MIN081291, MIN064469, MIN081293, MIN053121, MIN102279, MIN106562, MIN081330, MIN022547, MIN053126, MIN081296, MIN081321, MIN013420, MIN081347, MIN064321, MIN021296, MIN026856, MIN081297, MIN081305, MIN008804, MIN043128, MIN…
375	GO:0005976	polysaccharide metabolic process	biological processes	6.07e-14	120	1485	2.33233	3.21457	1.37827	3733	107744	MIN019906, MIN027366, MIN019905, MIN093502, MIN093495, MIN013385, MIN063020, MIN063012, MIN093487, MIN079637, MIN007925, MIN063030, MIN043316, MIN063031, MIN083721, MIN093483, MIN012615, MIN079000, MIN052097, MIN063027, MIN013386, MIN010187, MIN054652, MIN046150, MIN016683, MIN093492, MIN031395, MIN079639, MIN093501, MIN103603, MIN093498, MIN079001, MIN093481, MIN068735, MIN063026, MIN079619, MIN…
376	GO:0000165	MAPK cascade	biological processes	5.28e-06	60	744	2.32763	1.60729	0.690526	3733	107744	MIN053694, MIN064467, MIN064357, MIN064350, MIN064345, MIN053692, MIN064327, MIN064322, MIN064352, MIN064462, MIN064464, MIN064458, MIN064470, MIN064332, MIN064471, MIN064457, MIN064358, MIN064459, MIN064337, MIN053695, MIN045321, MIN064319, MIN024908, MIN064469, MIN079872, MIN064473, MIN064330, MIN064465, MIN064360, MIN064472, MIN064323, MIN064328, MIN053693, MIN071914, MIN064349, MIN098286, MIN…
377	GO:0009620	response to fungus	biological processes	6.22e-17	144	1791	2.32061	3.85749	1.66227	3733	107744	MIN021301, MIN106962, MIN062053, MIN101313, MIN064462, MIN062090, MIN009406, MIN002560, MIN062058, MIN062074, MIN064459, MIN047250, MIN067302, MIN064469, MIN062115, MIN047252, MIN053121, MIN066095, MIN089192, MIN012125, MIN062120, MIN002027, MIN012124, MIN053126, MIN062069, MIN064321, MIN062104, MIN021296, MIN062124, MIN101310, MIN062067, MIN101301, MIN053120, MIN031862, MIN064467, MIN064357, MIN…
378	GO:0009626	plant-type hypersensitive response	biological processes	7.5e-07	67	834	2.3187	1.7948	0.774057	3733	107744	MIN004292, MIN004297, MIN075857, MIN075849, MIN075843, MIN075871, MIN093349, MIN075879, MIN093327, MIN024908, MIN093346, MIN075882, MIN075861, MIN075872, MIN012126, MIN104175, MIN004298, MIN093345, MIN088153, MIN093328, MIN101302, MIN004293, MIN012125, MIN063844, MIN012123, MIN093331, MIN093342, MIN075876, MIN012124, MIN075870, MIN075842, MIN093348, MIN075881, MIN075869, MIN075875, MIN075847, MIN…
379	GO:0009607	response to biotic stimulus	biological processes	2.81e-63	481	5997	2.31497	12.8851	5.56597	3733	107744	MIN106962, MIN071419, MIN066350, MIN062053, MIN101313, MIN064462, MIN071326, MIN019380, MIN062090, MIN085194, MIN091511, MIN096100, MIN075871, MIN036925, MIN000699, MIN047250, MIN093346, MIN085172, MIN003474, MIN067302, MIN066347, MIN071275, MIN096033, MIN053121, MIN066095, MIN104175, MIN004298, MIN089192, MIN003489, MIN093328, MIN103603, MIN063844, MIN011456, MIN019383, MIN019378, MIN002027, MIN…
380	GO:0043408	regulation of MAPK cascade	biological processes	5.16e-06	61	762	2.31052	1.63407	0.707232	3733	107744	MIN053694, MIN064467, MIN064357, MIN064350, MIN064345, MIN053692, MIN064327, MIN064322, MIN064352, MIN064462, MIN064464, MIN064458, MIN064470, MIN064332, MIN094357, MIN064471, MIN064457, MIN064358, MIN064459, MIN064337, MIN053695, MIN045321, MIN064319, MIN024908, MIN064469, MIN079872, MIN064473, MIN064330, MIN064465, MIN064360, MIN064472, MIN064323, MIN064328, MIN053693, MIN071914, MIN064349, MIN…
381	GO:0009968	negative regulation of signal transduction	biological processes	9.25e-17	144	1799	2.31029	3.85749	1.6697	3733	107744	MIN081325, MIN081282, MIN064345, MIN081263, MIN081306, MIN064352, MIN064462, MIN081333, MIN081284, MIN081298, MIN064459, MIN081313, MIN081291, MIN064469, MIN081293, MIN053121, MIN106562, MIN081330, MIN064323, MIN064349, MIN053126, MIN081296, MIN081321, MIN081347, MIN064321, MIN026856, MIN081297, MIN064341, MIN081305, MIN081317, MIN081355, MIN081353, MIN053120, MIN064467, MIN064357, MIN081338, MIN…
382	GO:0034050	host programmed cell death induced by symbiont	biological processes	9.6e-07	67	839	2.30488	1.7948	0.778698	3733	107744	MIN004292, MIN004297, MIN075857, MIN075849, MIN075843, MIN075871, MIN093349, MIN075879, MIN093327, MIN024908, MIN093346, MIN075882, MIN075861, MIN075872, MIN012126, MIN104175, MIN004298, MIN093345, MIN088153, MIN093328, MIN101302, MIN004293, MIN012125, MIN063844, MIN012123, MIN093331, MIN093342, MIN075876, MIN012124, MIN075870, MIN075842, MIN093348, MIN075881, MIN075869, MIN075875, MIN075847, MIN…
383	GO:0051093	negative regulation of developmental process	biological processes	7.15e-16	138	1729	2.30366	3.69676	1.60473	3733	107744	MIN081325, MIN081282, MIN081263, MIN081306, MIN081333, MIN053496, MIN031751, MIN081284, MIN002560, MIN003459, MIN081298, MIN042573, MIN081313, MIN081291, MIN081293, MIN063445, MIN081330, MIN042568, MIN031749, MIN031750, MIN042565, MIN081296, MIN081321, MIN014824, MIN027098, MIN081297, MIN043128, MIN029736, MIN043132, MIN053495, MIN031748, MIN107701, MIN081317, MIN030830, MIN081355, MIN014265, MIN…
384	GO:0033013	tetrapyrrole metabolic process	biological processes	0.000186469	50	631	2.28705	1.33941	0.585647	3733	107744	MIN042911, MIN042978, MIN042974, MIN001671, MIN006667, MIN001672, MIN042928, MIN042921, MIN006668, MIN020452, MIN042916, MIN042934, MIN042966, MIN042965, MIN006669, MIN042969, MIN042938, MIN042956, MIN042970, MIN051138, MIN042968, MIN001670, MIN020453, MIN042960, MIN042945, MIN042915, MIN042961, MIN042972, MIN042900, MIN042951, MIN020454, MIN042905, MIN042906, MIN042925, MIN042975, MIN042979, MIN…
385	GO:0006875	cellular metal ion homeostasis	biological processes	1.38e-05	59	745	2.28576	1.5805	0.691454	3733	107744	MIN057107, MIN038378, MIN059359, MIN059389, MIN106314, MIN059398, MIN037412, MIN057084, MIN059363, MIN010480, MIN059388, MIN059371, MIN059395, MIN059385, MIN105241, MIN059376, MIN059383, MIN059360, MIN092674, MIN059367, MIN059384, MIN059366, MIN059370, MIN059394, MIN062872, MIN059392, MIN059364, MIN062866, MIN059361, MIN092672, MIN059382, MIN037413, MIN025689, MIN059375, MIN025687, MIN059381, MIN…
386	GO:0009751	response to salicylic acid	biological processes	4.45e-12	112	1424	2.27009	3.00027	1.32165	3733	107744	MIN021301, MIN057290, MIN004292, MIN097980, MIN004297, MIN075857, MIN075849, MIN033689, MIN002560, MIN029738, MIN075843, MIN006115, MIN075871, MIN036925, MIN022624, MIN093349, MIN075879, MIN093327, MIN093346, MIN105856, MIN063501, MIN075861, MIN052446, MIN094355, MIN068185, MIN075872, MIN066095, MIN004298, MIN093345, MIN093328, MIN004293, MIN093331, MIN093342, MIN075870, MIN075842, MIN093348, MIN…
387	GO:0000160	phosphorelay signal transduction system	biological processes	1.44e-08	84	1069	2.26797	2.2502	0.992167	3733	107744	MIN096035, MIN064345, MIN023983, MIN037808, MIN037300, MIN064322, MIN064352, MIN064462, MIN096034, MIN009406, MIN064458, MIN064332, MIN053127, MIN037298, MIN064459, MIN012615, MIN064337, MIN053122, MIN064319, MIN064469, MIN096033, MIN068185, MIN053121, MIN064472, MIN064323, MIN037811, MIN064349, MIN064362, MIN037812, MIN053126, MIN034831, MIN064321, MIN027098, MIN036530, MIN064339, MIN064341, MIN…
388	GO:0006972	hyperosmotic response	biological processes	0.00615836	39	498	2.26032	1.04474	0.462207	3733	107744	MIN057107, MIN057087, MIN013419, MIN057085, MIN057104, MIN057106, MIN057084, MIN002560, MIN054483, MIN057102, MIN036925, MIN057089, MIN026860, MIN036921, MIN057117, MIN036924, MIN063516, MIN063445, MIN026855, MIN026857, MIN057086, MIN057103, MIN008803, MIN029734, MIN026858, MIN013420, MIN026859, MIN014824, MIN026856, MIN102636, MIN057116, MIN008804, MIN029736, MIN063474, MIN057111, MIN009795, MIN…
389	GO:0050877	neurological system process	biological processes	0.00269979	42	537	2.25741	1.1251	0.498404	3733	107744	MIN064357, MIN064340, MIN064350, MIN064345, MIN064327, MIN064322, MIN064352, MIN029158, MIN036733, MIN037412, MIN099797, MIN064358, MIN058081, MIN099793, MIN064337, MIN064319, MIN064348, MIN064330, MIN064360, MIN058085, MIN064328, MIN008803, MIN037413, MIN064349, MIN064362, MIN036732, MIN058083, MIN029159, MIN029160, MIN064351, MIN064339, MIN008804, MIN058082, MIN058084, MIN029157, MIN045821, MIN…
390	GO:0071322	cellular response to carbohydrate stimulus	biological processes	0.000520857	48	615	2.25269	1.28583	0.570797	3733	107744	MIN064467, MIN064345, MIN064327, MIN064322, MIN064352, MIN064462, MIN064464, MIN043481, MIN064458, MIN064470, MIN064332, MIN064471, MIN064457, MIN036531, MIN064459, MIN064337, MIN064319, MIN064469, MIN043478, MIN064473, MIN021542, MIN043485, MIN064465, MIN064472, MIN064323, MIN043483, MIN064349, MIN064460, MIN064362, MIN064321, MIN064351, MIN036530, MIN064341, MIN043484, MIN064461, MIN064456, MIN…
391	GO:0045860	positive regulation of protein kinase activity	biological processes	8.23e-06	63	809	2.24764	1.68765	0.750854	3733	107744	MIN053694, MIN064467, MIN064357, MIN064350, MIN064345, MIN053692, MIN064327, MIN064322, MIN064352, MIN064462, MIN064464, MIN081167, MIN064458, MIN064470, MIN064332, MIN094357, MIN064471, MIN064457, MIN064358, MIN064459, MIN064337, MIN053695, MIN045321, MIN064319, MIN024908, MIN064469, MIN079872, MIN064473, MIN064330, MIN064465, MIN064360, MIN064472, MIN064323, MIN064328, MIN053693, MIN071914, MIN…
392	GO:0044283	small molecule biosynthetic process	biological processes	4.46e-36	309	3989	2.23578	8.27752	3.70229	3733	107744	MIN018077, MIN040156, MIN064345, MIN045513, MIN045503, MIN064352, MIN064462, MIN045487, MIN045534, MIN045464, MIN001676, MIN046513, MIN069664, MIN105578, MIN009807, MIN042964, MIN064330, MIN068030, MIN045492, MIN045468, MIN089192, MIN068027, MIN045479, MIN045472, MIN020451, MIN064321, MIN069653, MIN042957, MIN064341, MIN045538, MIN069658, MIN045524, MIN051134, MIN048272, MIN046899, MIN064361, MIN…
393	GO:0023057	negative regulation of signaling	biological processes	2.07e-15	144	1864	2.22973	3.85749	1.73003	3733	107744	MIN081325, MIN081282, MIN064345, MIN081263, MIN081306, MIN064352, MIN064462, MIN081333, MIN081284, MIN081298, MIN064459, MIN081313, MIN081291, MIN064469, MIN081293, MIN053121, MIN106562, MIN081330, MIN064323, MIN064349, MIN053126, MIN081296, MIN081321, MIN081347, MIN064321, MIN026856, MIN081297, MIN064341, MIN081305, MIN081317, MIN081355, MIN081353, MIN053120, MIN064467, MIN064357, MIN081338, MIN…
394	GO:0009411	response to UV	biological processes	7.94e-06	65	846	2.21757	1.74123	0.785195	3733	107744	MIN019389, MIN029645, MIN019380, MIN019384, MIN019377, MIN033689, MIN019374, MIN029643, MIN022624, MIN029640, MIN068028, MIN068031, MIN029641, MIN029644, MIN068030, MIN068027, MIN019370, MIN019372, MIN044080, MIN103365, MIN014956, MIN019378, MIN019383, MIN019369, MIN019375, MIN008804, MIN022623, MIN029634, MIN007420, MIN019386, MIN028689, MIN019387, MIN029636, MIN022629, MIN029639, MIN019391, MIN…
395	GO:0048506	regulation of timing of meristematic phase transition	biological processes	0.00327794	43	560	2.21623	1.15189	0.519751	3733	107744	MIN064467, MIN064345, MIN064327, MIN064322, MIN064352, MIN053661, MIN064462, MIN064464, MIN064458, MIN064470, MIN064332, MIN064471, MIN064457, MIN016050, MIN053663, MIN064459, MIN064337, MIN064319, MIN053664, MIN064469, MIN064473, MIN064465, MIN064472, MIN064323, MIN064349, MIN064460, MIN064362, MIN043599, MIN064321, MIN064351, MIN064341, MIN016051, MIN064461, MIN064456, MIN064463, MIN064474, MIN…
396	GO:0048510	regulation of timing of transition from vegetative to reproductive phase	biological processes	0.00327794	43	560	2.21623	1.15189	0.519751	3733	107744	MIN064467, MIN064345, MIN064327, MIN064322, MIN064352, MIN053661, MIN064462, MIN064464, MIN064458, MIN064470, MIN064332, MIN064471, MIN064457, MIN016050, MIN053663, MIN064459, MIN064337, MIN064319, MIN053664, MIN064469, MIN064473, MIN064465, MIN064472, MIN064323, MIN064349, MIN064460, MIN064362, MIN043599, MIN064321, MIN064351, MIN064341, MIN016051, MIN064461, MIN064456, MIN064463, MIN064474, MIN…
397	GO:0051347	positive regulation of transferase activity	biological processes	1.77e-06	71	927	2.21062	1.90196	0.860373	3733	107744	MIN053694, MIN064350, MIN064345, MIN053692, MIN054567, MIN064322, MIN064352, MIN064462, MIN054569, MIN064458, MIN064332, MIN064459, MIN064337, MIN053695, MIN064319, MIN024908, MIN064469, MIN064330, MIN064360, MIN064472, MIN064323, MIN053693, MIN071914, MIN064349, MIN064362, MIN081166, MIN028540, MIN064321, MIN054564, MIN064341, MIN064463, MIN064359, MIN064329, MIN064326, MIN061501, MIN064320, MIN…
398	GO:0070647	protein modification by small protein conjugation or removal	biological processes	1.15e-35	319	4202	2.19114	8.54541	3.89999	3733	107744	MIN066378, MIN066479, MIN066350, MIN077494, MIN045001, MIN066357, MIN066418, MIN003474, MIN066397, MIN066347, MIN077461, MIN003472, MIN052004, MIN077515, MIN003489, MIN066410, MIN066368, MIN077465, MIN046362, MIN066393, MIN077477, MIN066442, MIN027502, MIN077534, MIN066390, MIN052016, MIN077537, MIN066447, MIN077498, MIN077486, MIN066437, MIN066431, MIN066386, MIN066389, MIN017555, MIN066457, MIN…
399	GO:0048528	post-embryonic root development	biological processes	0.000139914	56	738	2.19011	1.50013	0.684957	3733	107744	MIN032269, MIN063451, MIN096035, MIN063497, MIN032270, MIN096034, MIN063505, MIN042584, MIN027099, MIN042561, MIN003459, MIN042575, MIN046295, MIN001930, MIN019201, MIN000715, MIN063501, MIN063461, MIN093295, MIN042587, MIN096033, MIN096012, MIN000712, MIN066095, MIN024757, MIN019202, MIN042586, MIN042564, MIN000714, MIN032279, MIN077986, MIN054923, MIN096026, MIN042562, MIN032282, MIN016520, MIN…
400	GO:0033674	positive regulation of kinase activity	biological processes	2.36e-05	63	832	2.18551	1.68765	0.772201	3733	107744	MIN053694, MIN064467, MIN064357, MIN064350, MIN064345, MIN053692, MIN064327, MIN064322, MIN064352, MIN064462, MIN064464, MIN081167, MIN064458, MIN064470, MIN064332, MIN094357, MIN064471, MIN064457, MIN064358, MIN064459, MIN064337, MIN053695, MIN045321, MIN064319, MIN024908, MIN064469, MIN079872, MIN064473, MIN064330, MIN064465, MIN064360, MIN064472, MIN064323, MIN064328, MIN053693, MIN071914, MIN…
401	GO:0010648	negative regulation of cell communication	biological processes	1.27e-14	144	1904	2.18288	3.85749	1.76715	3733	107744	MIN081325, MIN081282, MIN064345, MIN081263, MIN081306, MIN064352, MIN064462, MIN081333, MIN081284, MIN081298, MIN064459, MIN081313, MIN081291, MIN064469, MIN081293, MIN053121, MIN106562, MIN081330, MIN064323, MIN064349, MIN053126, MIN081296, MIN081321, MIN081347, MIN064321, MIN026856, MIN081297, MIN064341, MIN081305, MIN081317, MIN081355, MIN081353, MIN053120, MIN064467, MIN064357, MIN081338, MIN…
402	GO:0048527	lateral root development	biological processes	0.000478086	52	689	2.17831	1.39298	0.639479	3733	107744	MIN032269, MIN063451, MIN096035, MIN063497, MIN032270, MIN096034, MIN063505, MIN042584, MIN027099, MIN042561, MIN003459, MIN042575, MIN046295, MIN001930, MIN019201, MIN063501, MIN063461, MIN093295, MIN042587, MIN096033, MIN096012, MIN066095, MIN024757, MIN019202, MIN042586, MIN042564, MIN032279, MIN077986, MIN054923, MIN096026, MIN042562, MIN032282, MIN016520, MIN003458, MIN027098, MIN001641, MIN…
403	GO:0006720	isoprenoid metabolic process	biological processes	4e-08	88	1167	2.17644	2.35735	1.08312	3733	107744	MIN018077, MIN064345, MIN077524, MIN077475, MIN030367, MIN107675, MIN064322, MIN064352, MIN064462, MIN059407, MIN060905, MIN064458, MIN064332, MIN066507, MIN018076, MIN064459, MIN064337, MIN066512, MIN064848, MIN077487, MIN064319, MIN064469, MIN051138, MIN077518, MIN003048, MIN010827, MIN064472, MIN018754, MIN064323, MIN077545, MIN064349, MIN064362, MIN030368, MIN029159, MIN064321, MIN066504, MIN…
404	GO:0009624	response to nematode	biological processes	0.00196686	47	625	2.17047	1.25904	0.580079	3733	107744	MIN062869, MIN085197, MIN085207, MIN085191, MIN085204, MIN085189, MIN085199, MIN085194, MIN085178, MIN085175, MIN019201, MIN014631, MIN036925, MIN014632, MIN085192, MIN105241, MIN036921, MIN085190, MIN085200, MIN085172, MIN085186, MIN083133, MIN036924, MIN022152, MIN085173, MIN046268, MIN103603, MIN021734, MIN009099, MIN085205, MIN011456, MIN085196, MIN085183, MIN085185, MIN088759, MIN083126, MIN…
405	GO:0051607	defense response to virus	biological processes	0.00977833	41	546	2.16734	1.09831	0.506757	3733	107744	MIN071391, MIN071419, MIN071308, MIN071413, MIN071339, MIN071306, MIN071418, MIN071219, MIN071326, MIN071312, MIN011624, MIN071341, MIN071385, MIN071415, MIN071354, MIN071328, MIN071273, MIN071268, MIN071275, MIN071255, MIN089192, MIN071294, MIN071198, MIN071196, MIN012932, MIN071402, MIN071416, MIN071208, MIN071266, MIN071379, MIN011625, MIN071237, MIN071327, MIN071262, MIN071274, MIN071232, MIN…
406	GO:0048366	leaf development	biological processes	1.32e-16	165	2205	2.15978	4.42004	2.04652	3733	107744	MIN081325, MIN081282, MIN062053, MIN032270, MIN081306, MIN081333, MIN012752, MIN062090, MIN081284, MIN002560, MIN062058, MIN003459, MIN042575, MIN053127, MIN062074, MIN027755, MIN063449, MIN047250, MIN081291, MIN062115, MIN047252, MIN093295, MIN081293, MIN063445, MIN053121, MIN042565, MIN062120, MIN002027, MIN053126, MIN081321, MIN062069, MIN027098, MIN014824, MIN062104, MIN032281, MIN062124, MIN…
407	GO:0032270	positive regulation of cellular protein metabolic process	biological processes	3.8e-15	153	2050	2.15413	4.09858	1.90266	3733	107744	MIN021301, MIN053694, MIN077508, MIN064345, MIN077475, MIN053692, MIN064352, MIN077494, MIN077500, MIN064462, MIN077550, MIN077457, MIN077521, MIN064459, MIN053695, MIN064469, MIN077445, MIN064330, MIN077461, MIN058903, MIN077515, MIN064323, MIN077465, MIN077535, MIN064349, MIN077477, MIN077534, MIN064321, MIN077537, MIN021296, MIN077454, MIN064341, MIN058900, MIN077498, MIN058897, MIN077486, MIN…
408	GO:0006721	terpenoid metabolic process	biological processes	2.48e-06	74	992	2.15306	1.98232	0.920701	3733	107744	MIN018077, MIN064345, MIN030367, MIN107675, MIN064322, MIN064352, MIN064462, MIN059407, MIN060905, MIN064458, MIN064332, MIN066507, MIN018076, MIN064459, MIN064337, MIN066512, MIN064848, MIN064319, MIN064469, MIN051138, MIN003048, MIN010827, MIN064472, MIN064323, MIN064349, MIN064362, MIN030368, MIN029159, MIN064321, MIN066504, MIN018079, MIN102636, MIN064341, MIN064463, MIN064851, MIN064359, MIN…
409	GO:0048646	anatomical structure formation involved in morphogenesis	biological processes	1.19e-15	158	2120	2.15108	4.23252	1.96763	3733	107744	MIN049683, MIN066350, MIN064345, MIN032270, MIN049690, MIN064352, MIN066425, MIN049709, MIN003459, MIN049704, MIN063496, MIN049701, MIN066449, MIN063449, MIN105578, MIN003474, MIN066347, MIN093295, MIN068030, MIN066095, MIN049695, MIN068027, MIN003489, MIN064323, MIN064349, MIN066442, MIN049679, MIN064321, MIN019707, MIN032281, MIN064341, MIN066419, MIN049708, MIN049698, MIN066431, MIN032269, MIN…
410	GO:0080134	regulation of response to stress	biological processes	1.22e-20	204	2748	2.14264	5.46477	2.55049	3733	107744	MIN071419, MIN066350, MIN071306, MIN064462, MIN071326, MIN019380, MIN066425, MIN062215, MIN031751, MIN071385, MIN064459, MIN066449, MIN026228, MIN003474, MIN064469, MIN066347, MIN071275, MIN003489, MIN012125, MIN031749, MIN031750, MIN063844, MIN019378, MIN019383, MIN037812, MIN002027, MIN066442, MIN012124, MIN064321, MIN019375, MIN037807, MIN031748, MIN071237, MIN066419, MIN019386, MIN107701, MIN…
411	GO:0050832	defense response to fungus	biological processes	3.5e-08	92	1241	2.13969	2.46451	1.1518	3733	107744	MIN021301, MIN106962, MIN031863, MIN062053, MIN062059, MIN062045, MIN062077, MIN031866, MIN062090, MIN009406, MIN062058, MIN062074, MIN012615, MIN047250, MIN053122, MIN067302, MIN062115, MIN047252, MIN053121, MIN012126, MIN031395, MIN089192, MIN012125, MIN012123, MIN062120, MIN002027, MIN012124, MIN062083, MIN053126, MIN062069, MIN062093, MIN062104, MIN062091, MIN021296, MIN062124, MIN031868, MIN…
412	GO:0048580	regulation of post-embryonic development	biological processes	4.52e-18	182	2457	2.13797	4.87544	2.28041	3733	107744	MIN081325, MIN081282, MIN064345, MIN081263, MIN081306, MIN064352, MIN064462, MIN081333, MIN053496, MIN031751, MIN081284, MIN003459, MIN081298, MIN042573, MIN064459, MIN081313, MIN081291, MIN064469, MIN081293, MIN024757, MIN081330, MIN042568, MIN064323, MIN031749, MIN031750, MIN064349, MIN042565, MIN081296, MIN081321, MIN064321, MIN027098, MIN081297, MIN064341, MIN043128, MIN043132, MIN053495, MIN…
413	GO:0042742	defense response to bacterium	biological processes	1.01e-20	207	2802	2.13225	5.54514	2.60061	3733	107744	MIN021301, MIN096035, MIN062053, MIN092750, MIN019380, MIN075857, MIN062090, MIN085194, MIN091511, MIN062058, MIN096100, MIN075871, MIN062074, MIN036925, MIN093349, MIN000699, MIN047250, MIN085192, MIN026228, MIN093346, MIN085172, MIN062115, MIN047252, MIN075861, MIN097486, MIN096033, MIN094355, MIN004298, MIN079874, MIN089192, MIN093345, MIN093328, MIN085173, MIN012125, MIN063844, MIN019383, MIN…
414	GO:0000302	response to reactive oxygen species	biological processes	5.8e-09	100	1354	2.13165	2.67881	1.25668	3733	107744	MIN096035, MIN004292, MIN019389, MIN096034, MIN106314, MIN000188, MIN004297, MIN019384, MIN075857, MIN075849, MIN019377, MIN075843, MIN075871, MIN018118, MIN093349, MIN075879, MIN026228, MIN093327, MIN093346, MIN075861, MIN096033, MIN075872, MIN101751, MIN019992, MIN104175, MIN004298, MIN089192, MIN093345, MIN088153, MIN093328, MIN004293, MIN019372, MIN019378, MIN019383, MIN093331, MIN093342, MIN…
415	GO:0048584	positive regulation of response to stimulus	biological processes	6.58e-12	129	1758	2.1179	3.45567	1.63165	3733	107744	MIN081325, MIN081282, MIN081263, MIN081306, MIN019380, MIN081333, MIN081284, MIN081298, MIN081313, MIN081291, MIN026228, MIN081293, MIN019821, MIN024757, MIN079639, MIN081330, MIN012125, MIN063844, MIN019378, MIN019383, MIN012124, MIN081296, MIN081321, MIN019375, MIN081297, MIN019386, MIN081317, MIN081355, MIN019387, MIN081353, MIN019363, MIN081338, MIN081272, MIN081303, MIN029218, MIN090044, MIN…
416	GO:0009737	response to abscisic acid	biological processes	9.44e-28	276	3776	2.10966	7.39352	3.5046	3733	107744	MIN081282, MIN000915, MIN081263, MIN037300, MIN064462, MIN081333, MIN012752, MIN001930, MIN036925, MIN081293, MIN034740, MIN034744, MIN053121, MIN028423, MIN034760, MIN034792, MIN042835, MIN053126, MIN081296, MIN081321, MIN013420, MIN081347, MIN064321, MIN028779, MIN075001, MIN020927, MIN081297, MIN032514, MIN081305, MIN042838, MIN068189, MIN081355, MIN034752, MIN046899, MIN025686, MIN046293, MIN…
417	GO:0071365	cellular response to auxin stimulus	biological processes	3.74e-06	77	1060	2.09662	2.06268	0.983813	3733	107744	MIN063497, MIN074011, MIN032270, MIN026272, MIN019389, MIN063505, MIN042584, MIN019380, MIN019384, MIN012752, MIN019377, MIN019374, MIN042575, MIN046295, MIN001930, MIN026228, MIN063501, MIN093295, MIN019370, MIN042564, MIN019372, MIN046176, MIN012461, MIN019378, MIN019383, MIN042562, MIN019369, MIN019375, MIN001641, MIN032281, MIN046292, MIN019386, MIN028259, MIN019387, MIN063433, MIN046293, MIN…
418	GO:0071369	cellular response to ethylene stimulus	biological processes	7.09e-07	86	1196	2.0754	2.30378	1.11004	3733	107744	MIN096035, MIN064345, MIN023983, MIN037808, MIN037300, MIN064322, MIN064352, MIN064462, MIN096034, MIN009406, MIN064458, MIN064332, MIN053127, MIN037298, MIN064459, MIN012615, MIN064337, MIN053122, MIN064319, MIN026853, MIN064469, MIN096033, MIN068185, MIN053121, MIN064472, MIN064323, MIN037811, MIN064349, MIN064362, MIN037812, MIN053126, MIN034831, MIN064321, MIN027098, MIN036530, MIN064339, MIN…
419	GO:0051247	positive regulation of protein metabolic process	biological processes	1.05e-13	153	2129	2.0742	4.09858	1.97598	3733	107744	MIN021301, MIN053694, MIN077508, MIN064345, MIN077475, MIN053692, MIN064352, MIN077494, MIN077500, MIN064462, MIN077550, MIN077457, MIN077521, MIN064459, MIN053695, MIN064469, MIN077445, MIN064330, MIN077461, MIN058903, MIN077515, MIN064323, MIN077465, MIN077535, MIN064349, MIN077477, MIN077534, MIN064321, MIN077537, MIN021296, MIN077454, MIN064341, MIN058900, MIN077498, MIN058897, MIN077486, MIN…
420	GO:0098542	defense response to other organism	biological processes	3.96e-29	300	4176	2.07346	8.03643	3.87585	3733	107744	MIN106962, MIN071419, MIN062053, MIN064462, MIN071326, MIN019380, MIN062090, MIN085194, MIN091511, MIN096100, MIN075871, MIN036925, MIN000699, MIN047250, MIN093346, MIN085172, MIN067302, MIN071275, MIN096033, MIN053121, MIN004298, MIN089192, MIN093328, MIN063844, MIN019383, MIN019378, MIN002027, MIN053126, MIN013420, MIN064321, MIN075870, MIN075842, MIN019375, MIN036530, MIN107701, MIN019386, MIN…
421	GO:0006508	proteolysis	biological processes	6.58e-35	355	4952	2.06911	9.50978	4.59608	3733	107744	MIN066378, MIN066479, MIN066350, MIN077494, MIN066357, MIN015696, MIN093224, MIN000699, MIN066418, MIN003474, MIN066397, MIN066347, MIN007174, MIN077461, MIN058903, MIN003472, MIN077515, MIN003489, MIN066410, MIN066368, MIN077465, MIN028423, MIN046362, MIN066393, MIN005677, MIN077477, MIN042835, MIN066442, MIN093213, MIN077534, MIN066390, MIN077537, MIN042838, MIN058900, MIN066447, MIN077498, MIN…
422	GO:0001934	positive regulation of protein phosphorylation	biological processes	0.000181193	63	880	2.0663	1.68765	0.816751	3733	107744	MIN053694, MIN064467, MIN064357, MIN064350, MIN064345, MIN053692, MIN064327, MIN064322, MIN064352, MIN064462, MIN064464, MIN081167, MIN064458, MIN064470, MIN064332, MIN094357, MIN064471, MIN064457, MIN064358, MIN064459, MIN064337, MIN053695, MIN045321, MIN064319, MIN024908, MIN064469, MIN079872, MIN064473, MIN064330, MIN064465, MIN064360, MIN064472, MIN064323, MIN064328, MIN053693, MIN071914, MIN…
423	GO:0019752	carboxylic acid metabolic process	biological processes	3.38e-35	359	5016	2.06572	9.61693	4.65548	3733	107744	MIN018077, MIN000915, MIN040156, MIN064345, MIN045513, MIN045503, MIN064352, MIN064462, MIN045487, MIN019380, MIN045534, MIN045464, MIN090321, MIN048991, MIN046513, MIN069664, MIN105578, MIN009807, MIN064330, MIN045492, MIN045468, MIN089192, MIN019383, MIN019378, MIN045479, MIN045472, MIN020451, MIN013420, MIN064321, MIN020927, MIN019375, MIN069653, MIN064341, MIN019386, MIN045538, MIN069658, MIN…
424	GO:0032870	cellular response to hormone stimulus	biological processes	9.22e-33	341	4792	2.05387	9.13474	4.44758	3733	107744	MIN081282, MIN000915, MIN064345, MIN023983, MIN081263, MIN037300, MIN064352, MIN064462, MIN063505, MIN019380, MIN081333, MIN012752, MIN001930, MIN000876, MIN093295, MIN081293, MIN096033, MIN058903, MIN053121, MIN046176, MIN019383, MIN042565, MIN019378, MIN053126, MIN069675, MIN081296, MIN081321, MIN081347, MIN013420, MIN064321, MIN019375, MIN036530, MIN081297, MIN032281, MIN064341, MIN037807, MIN…
425	GO:0006520	cellular amino acid metabolic process	biological processes	6.94e-17	190	2681	2.04546	5.08974	2.48831	3733	107744	MIN000915, MIN045473, MIN064345, MIN045513, MIN045503, MIN045496, MIN064352, MIN045487, MIN045534, MIN002560, MIN045464, MIN090321, MIN048991, MIN045516, MIN046513, MIN069664, MIN045483, MIN069667, MIN009807, MIN045490, MIN064330, MIN063445, MIN069659, MIN045492, MIN045468, MIN089192, MIN045469, MIN044080, MIN009805, MIN064349, MIN069651, MIN045479, MIN030551, MIN045472, MIN069661, MIN013420, MIN…
426	GO:0042327	positive regulation of phosphorylation	biological processes	0.00026988	63	890	2.04308	1.68765	0.826032	3733	107744	MIN053694, MIN064467, MIN064357, MIN064350, MIN064345, MIN053692, MIN064327, MIN064322, MIN064352, MIN064462, MIN064464, MIN081167, MIN064458, MIN064470, MIN064332, MIN094357, MIN064471, MIN064457, MIN064358, MIN064459, MIN064337, MIN053695, MIN045321, MIN064319, MIN024908, MIN064469, MIN079872, MIN064473, MIN064330, MIN064465, MIN064360, MIN064472, MIN064323, MIN064328, MIN053693, MIN071914, MIN…
427	GO:0009725	response to hormone	biological processes	1.76e-58	587	8341	2.03121	15.7246	7.7415	3733	107744	MIN064345, MIN081263, MIN064352, MIN064462, MIN063505, MIN019380, MIN001930, MIN093483, MIN093346, MIN093295, MIN034740, MIN053121, MIN066095, MIN004298, MIN093328, MIN028423, MIN034760, MIN063844, MIN034792, MIN046176, MIN042835, MIN066442, MIN069675, MIN081321, MIN013420, MIN075001, MIN019375, MIN081297, MIN032514, MIN037807, MIN081305, MIN043512, MIN058900, MIN075875, MIN081355, MIN058897, MIN…
428	GO:0009416	response to light stimulus	biological processes	1.78e-28	309	4394	2.02971	8.27752	4.07819	3733	107744	MIN053694, MIN106962, MIN040156, MIN029710, MIN023983, MIN019380, MIN029643, MIN042573, MIN018118, MIN053695, MIN053664, MIN007867, MIN093295, MIN091839, MIN096033, MIN068030, MIN066095, MIN089192, MIN068027, MIN046176, MIN011456, MIN063535, MIN019383, MIN019378, MIN042565, MIN063479, MIN091827, MIN091776, MIN029159, MIN069675, MIN091831, MIN019375, MIN091845, MIN037807, MIN008804, MIN060823, MIN…
429	GO:0055065	metal ion homeostasis	biological processes	2.15e-05	76	1084	2.02358	2.0359	1.00609	3733	107744	MIN057104, MIN059389, MIN106314, MIN037412, MIN057084, MIN059363, MIN059388, MIN057102, MIN059371, MIN059395, MIN075007, MIN059385, MIN059376, MIN092674, MIN068015, MIN075006, MIN059384, MIN059366, MIN075000, MIN059370, MIN059394, MIN062866, MIN059361, MIN092672, MIN037413, MIN059375, MIN025687, MIN059391, MIN059380, MIN059374, MIN062871, MIN088759, MIN059390, MIN075001, MIN059379, MIN057116, MIN…
430	GO:0043436	oxoacid metabolic process	biological processes	2.34e-34	369	5266	2.02246	9.88481	4.88751	3733	107744	MIN018077, MIN000915, MIN040156, MIN064345, MIN045513, MIN045503, MIN064352, MIN064462, MIN045487, MIN019380, MIN045534, MIN001692, MIN045464, MIN047104, MIN090321, MIN048991, MIN046513, MIN069664, MIN105578, MIN009807, MIN064330, MIN045492, MIN045468, MIN089192, MIN019383, MIN019378, MIN045479, MIN045472, MIN020451, MIN013420, MIN064321, MIN020927, MIN019375, MIN069653, MIN064341, MIN019386, MIN…
431	GO:0010016	shoot system morphogenesis	biological processes	2.7e-06	87	1250	2.00884	2.33057	1.16016	3733	107744	MIN063497, MIN032270, MIN085207, MIN085191, MIN085189, MIN063505, MIN074798, MIN042584, MIN085194, MIN003459, MIN022929, MIN042575, MIN010068, MIN063449, MIN047250, MIN085192, MIN085172, MIN063501, MIN047252, MIN047253, MIN027127, MIN026517, MIN066095, MIN022716, MIN042564, MIN085173, MIN046176, MIN042565, MIN042562, MIN085183, MIN013420, MIN001641, MIN032281, MIN026515, MIN012151, MIN085198, MIN…
432	GO:2000241	regulation of reproductive process	biological processes	1.14e-09	123	1768	2.00797	3.29494	1.64093	3733	107744	MIN103334, MIN018077, MIN081325, MIN081282, MIN004660, MIN042577, MIN081263, MIN081306, MIN042582, MIN081333, MIN081264, MIN053496, MIN081284, MIN033689, MIN081314, MIN003459, MIN081298, MIN042573, MIN018076, MIN081313, MIN081291, MIN081332, MIN081269, MIN081271, MIN081290, MIN081307, MIN081283, MIN081293, MIN059955, MIN024757, MIN081330, MIN042568, MIN042564, MIN081316, MIN042565, MIN081354, MIN…
433	GO:0009793	embryo development ending in seed dormancy	biological processes	1.51e-12	154	2217	2.00489	4.12537	2.05766	3733	107744	MIN045473, MIN013385, MIN032270, MIN045513, MIN045503, MIN045496, MIN063505, MIN045487, MIN042584, MIN045534, MIN003459, MIN042575, MIN053127, MIN045464, MIN045516, MIN045483, MIN093295, MIN045490, MIN053121, MIN066095, MIN045492, MIN015864, MIN045468, MIN045469, MIN031608, MIN045479, MIN045472, MIN053126, MIN069675, MIN094674, MIN032281, MIN045501, MIN045538, MIN045477, MIN100990, MIN013387, MIN…
434	GO:0006082	organic acid metabolic process	biological processes	1.92e-33	369	5320	2.00193	9.88481	4.93763	3733	107744	MIN018077, MIN000915, MIN040156, MIN064345, MIN045513, MIN045503, MIN064352, MIN064462, MIN045487, MIN019380, MIN045534, MIN001692, MIN045464, MIN047104, MIN090321, MIN048991, MIN046513, MIN069664, MIN105578, MIN009807, MIN064330, MIN045492, MIN045468, MIN089192, MIN019383, MIN019378, MIN045479, MIN045472, MIN020451, MIN013420, MIN064321, MIN020927, MIN019375, MIN069653, MIN064341, MIN019386, MIN…
435	GO:0040034	regulation of development, heterochronic	biological processes	0.0108868	50	726	1.98778	1.33941	0.673819	3733	107744	MIN032269, MIN064467, MIN064345, MIN064327, MIN032270, MIN064322, MIN064352, MIN053661, MIN064462, MIN064464, MIN064458, MIN064470, MIN064332, MIN064471, MIN064457, MIN016050, MIN053663, MIN064459, MIN064337, MIN064319, MIN053664, MIN064469, MIN064473, MIN064465, MIN064472, MIN064323, MIN032279, MIN064349, MIN064362, MIN064460, MIN032282, MIN016520, MIN043599, MIN064321, MIN064351, MIN032281, MIN…
436	GO:1901701	cellular response to oxygen-containing compound	biological processes	2.18e-26	312	4581	1.96576	8.35789	4.25174	3733	107744	MIN081282, MIN000915, MIN064345, MIN081263, MIN037300, MIN064352, MIN064462, MIN019380, MIN081333, MIN012752, MIN043481, MIN075871, MIN093346, MIN081293, MIN043485, MIN096033, MIN058903, MIN053121, MIN101751, MIN004298, MIN093328, MIN019383, MIN019378, MIN053126, MIN081296, MIN081321, MIN081347, MIN013420, MIN064321, MIN075870, MIN075842, MIN019375, MIN036530, MIN081297, MIN064341, MIN081305, MIN…
437	GO:0045893	positive regulation of transcription, DNA-templated	biological processes	7.55e-19	233	3432	1.95949	6.24163	3.18533	3733	107744	MIN021301, MIN041128, MIN063508, MIN091791, MIN091837, MIN063463, MIN063531, MIN063505, MIN042584, MIN063502, MIN053496, MIN009406, MIN005580, MIN063437, MIN000878, MIN003459, MIN042575, MIN063468, MIN042573, MIN096100, MIN091815, MIN063496, MIN063449, MIN000876, MIN053664, MIN091802, MIN093295, MIN005583, MIN091839, MIN027127, MIN063445, MIN066095, MIN091811, MIN063545, MIN063538, MIN042568, MIN…
438	GO:0048585	negative regulation of response to stimulus	biological processes	7.22e-14	178	2622	1.9594	4.76828	2.43355	3733	107744	MIN081325, MIN081282, MIN064345, MIN081263, MIN081306, MIN064352, MIN064462, MIN081333, MIN081284, MIN081298, MIN064459, MIN081313, MIN081291, MIN026228, MIN064469, MIN081293, MIN053121, MIN106562, MIN081330, MIN064323, MIN064349, MIN019378, MIN019383, MIN002027, MIN053126, MIN081296, MIN081321, MIN081347, MIN064321, MIN019375, MIN026856, MIN081297, MIN064341, MIN081305, MIN081317, MIN081355, MIN…
439	GO:0097305	response to alcohol	biological processes	1.71e-24	297	4391	1.95222	7.95607	4.0754	3733	107744	MIN081282, MIN000915, MIN081263, MIN037300, MIN064462, MIN081333, MIN012752, MIN001930, MIN036925, MIN081293, MIN034740, MIN034744, MIN053121, MIN028423, MIN034760, MIN034792, MIN042835, MIN053126, MIN081296, MIN081321, MIN081347, MIN013420, MIN064321, MIN028779, MIN075001, MIN020927, MIN081297, MIN032514, MIN081305, MIN008804, MIN042838, MIN043512, MIN068189, MIN081355, MIN034752, MIN046899, MIN…
440	GO:2000026	regulation of multicellular organismal development	biological processes	1.97e-23	287	4252	1.94816	7.68819	3.94639	3733	107744	MIN066350, MIN081282, MIN025519, MIN064345, MIN081263, MIN064352, MIN064462, MIN081333, MIN053496, MIN091511, MIN042573, MIN047250, MIN003474, MIN053664, MIN066347, MIN081293, MIN003489, MIN042568, MIN042565, MIN066442, MIN081296, MIN081321, MIN064321, MIN081297, MIN032281, MIN064341, MIN008804, MIN053495, MIN107701, MIN081355, MIN066431, MIN032269, MIN064467, MIN101877, MIN064327, MIN042572, MIN…
441	GO:0030003	cellular cation homeostasis	biological processes	0.00422198	59	883	1.92853	1.5805	0.819535	3733	107744	MIN057107, MIN038378, MIN059359, MIN059389, MIN106314, MIN059398, MIN037412, MIN057084, MIN059363, MIN010480, MIN059388, MIN059371, MIN059395, MIN059385, MIN105241, MIN059376, MIN059383, MIN059360, MIN092674, MIN059367, MIN059384, MIN059366, MIN059370, MIN059394, MIN062872, MIN059392, MIN059364, MIN062866, MIN059361, MIN092672, MIN059382, MIN037413, MIN025689, MIN059375, MIN025687, MIN059381, MIN…
442	GO:0072330	monocarboxylic acid biosynthetic process	biological processes	9.42e-05	79	1185	1.92417	2.11626	1.09983	3733	107744	MIN102416, MIN040156, MIN031863, MIN048246, MIN031866, MIN020452, MIN060905, MIN102368, MIN105856, MIN009807, MIN020453, MIN027615, MIN052446, MIN048254, MIN012126, MIN020454, MIN044080, MIN012125, MIN009805, MIN019570, MIN012123, MIN048270, MIN020451, MIN012124, MIN048271, MIN048268, MIN102636, MIN048255, MIN031868, MIN040155, MIN016322, MIN048244, MIN048251, MIN048266, MIN048272, MIN009804, MIN…
443	GO:0010562	positive regulation of phosphorus metabolic process	biological processes	0.00231542	63	948	1.91808	1.68765	0.879863	3733	107744	MIN053694, MIN064467, MIN064357, MIN064350, MIN064345, MIN053692, MIN064327, MIN064322, MIN064352, MIN064462, MIN064464, MIN081167, MIN064458, MIN064470, MIN064332, MIN094357, MIN064471, MIN064457, MIN064358, MIN064459, MIN064337, MIN053695, MIN045321, MIN064319, MIN024908, MIN064469, MIN079872, MIN064473, MIN064330, MIN064465, MIN064360, MIN064472, MIN064323, MIN064328, MIN053693, MIN071914, MIN…
444	GO:0045937	positive regulation of phosphate metabolic process	biological processes	0.00231542	63	948	1.91808	1.68765	0.879863	3733	107744	MIN053694, MIN064467, MIN064357, MIN064350, MIN064345, MIN053692, MIN064327, MIN064322, MIN064352, MIN064462, MIN064464, MIN081167, MIN064458, MIN064470, MIN064332, MIN094357, MIN064471, MIN064457, MIN064358, MIN064459, MIN064337, MIN053695, MIN045321, MIN064319, MIN024908, MIN064469, MIN079872, MIN064473, MIN064330, MIN064465, MIN064360, MIN064472, MIN064323, MIN064328, MIN053693, MIN071914, MIN…
445	GO:0010628	positive regulation of gene expression	biological processes	8.73e-18	235	3542	1.91494	6.2952	3.28742	3733	107744	MIN021301, MIN041128, MIN063508, MIN091791, MIN091837, MIN063463, MIN063531, MIN063505, MIN042584, MIN063502, MIN053496, MIN037412, MIN009406, MIN005580, MIN063437, MIN000878, MIN003459, MIN042575, MIN063468, MIN042573, MIN096100, MIN091815, MIN063496, MIN063449, MIN000876, MIN053664, MIN091802, MIN093295, MIN005583, MIN091839, MIN027127, MIN063445, MIN066095, MIN091811, MIN063545, MIN063538, MIN…
446	GO:0001101	response to acid	biological processes	8.22e-42	503	7588	1.91327	13.4744	7.04262	3733	107744	MIN106962, MIN081282, MIN000915, MIN029710, MIN023983, MIN081263, MIN037300, MIN064462, MIN019380, MIN081333, MIN012752, MIN075871, MIN001930, MIN036925, MIN093346, MIN081293, MIN096033, MIN034740, MIN034744, MIN053121, MIN066095, MIN029212, MIN104175, MIN004298, MIN093328, MIN028423, MIN034760, MIN046362, MIN063844, MIN034792, MIN019383, MIN019378, MIN042835, MIN053126, MIN081296, MIN081321, MIN…
447	GO:0045087	innate immune response	biological processes	4.76e-12	171	2597	1.90046	4.58077	2.41034	3733	107744	MIN071419, MIN096035, MIN071306, MIN092750, MIN071326, MIN011624, MIN019380, MIN075857, MIN071385, MIN075871, MIN093349, MIN026228, MIN093346, MIN075882, MIN075861, MIN097486, MIN071275, MIN096033, MIN094355, MIN104175, MIN004298, MIN079874, MIN093345, MIN093328, MIN012125, MIN063844, MIN019378, MIN019383, MIN002027, MIN012124, MIN075870, MIN075842, MIN093348, MIN075881, MIN019375, MIN071237, MIN…
448	GO:0009611	response to wounding	biological processes	7.94e-09	132	2006	1.89923	3.53603	1.86182	3733	107744	MIN021301, MIN106962, MIN023983, MIN031375, MIN057927, MIN037412, MIN002560, MIN026487, MIN006760, MIN036925, MIN075007, MIN026228, MIN105856, MIN046365, MIN052446, MIN048254, MIN066095, MIN046362, MIN063844, MIN048256, MIN019378, MIN019383, MIN030368, MIN075001, MIN019375, MIN021296, MIN037807, MIN008804, MIN102822, MIN048244, MIN048272, MIN019387, MIN088442, MIN019363, MIN048262, MIN072007, MIN…
449	GO:0030001	metal ion transport	biological processes	9.7e-06	95	1449	1.8923	2.54487	1.34485	3733	107744	MIN021301, MIN057104, MIN059389, MIN092671, MIN106314, MIN059363, MIN059388, MIN059371, MIN059395, MIN075007, MIN059385, MIN059376, MIN092674, MIN075006, MIN059384, MIN059366, MIN075000, MIN059370, MIN092673, MIN059394, MIN062866, MIN059361, MIN057103, MIN092672, MIN011456, MIN059375, MIN025687, MIN059391, MIN059380, MIN059374, MIN062871, MIN088759, MIN059390, MIN075001, MIN059379, MIN021296, MIN…
450	GO:0071495	cellular response to endogenous stimulus	biological processes	5.22e-26	341	5209	1.88945	9.13474	4.83461	3733	107744	MIN081282, MIN000915, MIN064345, MIN023983, MIN081263, MIN037300, MIN064352, MIN064462, MIN063505, MIN019380, MIN081333, MIN012752, MIN001930, MIN000876, MIN093295, MIN081293, MIN096033, MIN058903, MIN053121, MIN046176, MIN019383, MIN042565, MIN019378, MIN053126, MIN069675, MIN081296, MIN081321, MIN081347, MIN013420, MIN064321, MIN019375, MIN036530, MIN081297, MIN032281, MIN064341, MIN037807, MIN…
451	GO:0009642	response to light intensity	biological processes	0.0202158	55	846	1.87641	1.47335	0.785195	3733	107744	MIN106962, MIN029710, MIN091032, MIN022606, MIN063452, MIN063490, MIN003459, MIN063468, MIN042573, MIN018118, MIN063519, MIN084098, MIN051138, MIN012742, MIN063467, MIN029712, MIN066095, MIN063510, MIN063543, MIN089192, MIN042586, MIN042564, MIN042581, MIN022269, MIN029709, MIN095523, MIN042565, MIN063535, MIN063479, MIN029711, MIN012932, MIN063539, MIN095522, MIN003458, MIN063524, MIN063459, MIN…
452	GO:0006952	defense response	biological processes	8.34e-38	484	7447	1.87585	12.9654	6.91175	3733	107744	MIN106962, MIN071419, MIN013385, MIN062053, MIN037300, MIN049690, MIN101313, MIN064462, MIN071326, MIN000679, MIN037564, MIN019380, MIN062090, MIN085194, MIN091511, MIN101314, MIN096100, MIN075871, MIN049704, MIN036925, MIN000699, MIN059395, MIN047250, MIN093346, MIN085172, MIN067302, MIN075882, MIN072535, MIN071275, MIN096033, MIN020388, MIN053121, MIN049695, MIN104175, MIN004298, MIN089192, MIN…
453	GO:0048878	chemical homeostasis	biological processes	6.1e-08	128	1984	1.8621	3.42888	1.8414	3733	107744	MIN037300, MIN043481, MIN085194, MIN037412, MIN057084, MIN059363, MIN059388, MIN089177, MIN059395, MIN075007, MIN059385, MIN085192, MIN026228, MIN059376, MIN085172, MIN092674, MIN068015, MIN043485, MIN070234, MIN059384, MIN059370, MIN085173, MIN062866, MIN059361, MIN092672, MIN059375, MIN085183, MIN043515, MIN059390, MIN075001, MIN019375, MIN043512, MIN057111, MIN059365, MIN062870, MIN085208, MIN…
454	GO:0033993	response to lipid	biological processes	3.27e-23	322	4999	1.85912	8.62577	4.6397	3733	107744	MIN081282, MIN000915, MIN081263, MIN037300, MIN064462, MIN081333, MIN012752, MIN001930, MIN036925, MIN081293, MIN034740, MIN034744, MIN053121, MIN028423, MIN034760, MIN034792, MIN042835, MIN053126, MIN081296, MIN081321, MIN081347, MIN013420, MIN064321, MIN028779, MIN075001, MIN020927, MIN081297, MIN032514, MIN081305, MIN008804, MIN042838, MIN043512, MIN068189, MIN081355, MIN034752, MIN046899, MIN…
455	GO:0009314	response to radiation	biological processes	6.69e-22	309	4815	1.85224	8.27752	4.46893	3733	107744	MIN053694, MIN106962, MIN040156, MIN029710, MIN023983, MIN019380, MIN029643, MIN042573, MIN018118, MIN053695, MIN053664, MIN007867, MIN093295, MIN091839, MIN096033, MIN068030, MIN066095, MIN089192, MIN068027, MIN046176, MIN011456, MIN063535, MIN019383, MIN019378, MIN042565, MIN063479, MIN091827, MIN091776, MIN029159, MIN069675, MIN091831, MIN019375, MIN091845, MIN037807, MIN008804, MIN060823, MIN…
456	GO:0010035	response to inorganic substance	biological processes	1.76e-31	426	6639	1.852	11.4117	6.16183	3733	107744	MIN106962, MIN081282, MIN000915, MIN064345, MIN029710, MIN023983, MIN081263, MIN064352, MIN064462, MIN081333, MIN043481, MIN015696, MIN075871, MIN018118, MIN076659, MIN093346, MIN009807, MIN053664, MIN092674, MIN081293, MIN043485, MIN096033, MIN019821, MIN101751, MIN029212, MIN104175, MIN004298, MIN089192, MIN093328, MIN028423, MIN046362, MIN092672, MIN034792, MIN019383, MIN019378, MIN042835, MIN…
457	GO:0006873	cellular ion homeostasis	biological processes	0.0152249	59	921	1.84896	1.5805	0.854804	3733	107744	MIN057107, MIN038378, MIN059359, MIN059389, MIN106314, MIN059398, MIN037412, MIN057084, MIN059363, MIN010480, MIN059388, MIN059371, MIN059395, MIN059385, MIN105241, MIN059376, MIN059383, MIN059360, MIN092674, MIN059367, MIN059384, MIN059366, MIN059370, MIN059394, MIN062872, MIN059392, MIN059364, MIN062866, MIN059361, MIN092672, MIN059382, MIN037413, MIN025689, MIN059375, MIN025687, MIN059381, MIN…
458	GO:0009734	auxin-activated signaling pathway	biological processes	0.038856	54	845	1.84447	1.44656	0.784266	3733	107744	MIN032269, MIN063451, MIN063497, MIN032270, MIN026272, MIN063505, MIN042584, MIN012752, MIN042561, MIN042575, MIN012463, MIN046295, MIN001930, MIN026228, MIN063501, MIN063461, MIN093295, MIN042587, MIN091921, MIN022826, MIN012755, MIN026275, MIN042586, MIN042564, MIN012462, MIN032279, MIN046176, MIN028258, MIN012461, MIN023596, MIN042562, MIN016530, MIN032282, MIN016520, MIN028260, MIN001641, MIN…
459	GO:0009719	response to endogenous stimulus	biological processes	2.03e-45	599	9406	1.83805	16.0461	8.72995	3733	107744	MIN064345, MIN081263, MIN064352, MIN064462, MIN063505, MIN019380, MIN001930, MIN093483, MIN093346, MIN093295, MIN034740, MIN053121, MIN066095, MIN004298, MIN093328, MIN028423, MIN034760, MIN063844, MIN034792, MIN046176, MIN042835, MIN066442, MIN027502, MIN069675, MIN081321, MIN013420, MIN075001, MIN019375, MIN081297, MIN032514, MIN037807, MIN081305, MIN043512, MIN058900, MIN107701, MIN075875, MIN…
460	GO:0031399	regulation of protein modification process	biological processes	4.25e-09	149	2343	1.83548	3.99143	2.1746	3733	107744	MIN021301, MIN053694, MIN077508, MIN064345, MIN077475, MIN053692, MIN064352, MIN077494, MIN077500, MIN064462, MIN077550, MIN077457, MIN077521, MIN003598, MIN064459, MIN053695, MIN064469, MIN077445, MIN064330, MIN077461, MIN077515, MIN064323, MIN077465, MIN077535, MIN064349, MIN077477, MIN077534, MIN064321, MIN077537, MIN021296, MIN077454, MIN064341, MIN077498, MIN077486, MIN061501, MIN077469, MIN…
461	GO:0009605	response to external stimulus	biological processes	7.21e-44	584	9187	1.83474	15.6443	8.52669	3733	107744	MIN064345, MIN064352, MIN064462, MIN071326, MIN019380, MIN062090, MIN091511, MIN093346, MIN067302, MIN066347, MIN093295, MIN071275, MIN053121, MIN066095, MIN004298, MIN003489, MIN093328, MIN087967, MIN063844, MIN046176, MIN066442, MIN013420, MIN075001, MIN019375, MIN087971, MIN107701, MIN007420, MIN075875, MIN103075, MIN075847, MIN062870, MIN019387, MIN066431, MIN044055, MIN013419, MIN071339, MIN…
462	GO:0048364	root development	biological processes	1.24e-12	197	3102	1.83299	5.27726	2.87905	3733	107744	MIN096035, MIN077475, MIN063463, MIN032270, MIN063505, MIN093487, MIN042584, MIN058237, MIN062215, MIN012752, MIN103531, MIN003459, MIN042575, MIN063468, MIN053127, MIN045378, MIN063496, MIN001930, MIN093483, MIN063449, MIN053664, MIN093295, MIN096033, MIN063445, MIN053121, MIN066095, MIN024757, MIN093501, MIN093498, MIN046176, MIN063535, MIN063479, MIN059867, MIN093481, MIN053126, MIN003295, MIN…
463	GO:0022622	root system development	biological processes	1.32e-12	197	3104	1.83181	5.27726	2.8809	3733	107744	MIN096035, MIN077475, MIN063463, MIN032270, MIN063505, MIN093487, MIN042584, MIN058237, MIN062215, MIN012752, MIN103531, MIN003459, MIN042575, MIN063468, MIN053127, MIN045378, MIN063496, MIN001930, MIN093483, MIN063449, MIN053664, MIN093295, MIN096033, MIN063445, MIN053121, MIN066095, MIN024757, MIN093501, MIN093498, MIN046176, MIN063535, MIN063479, MIN059867, MIN093481, MIN053126, MIN003295, MIN…
464	GO:0009733	response to auxin	biological processes	1.81e-08	142	2241	1.82886	3.80391	2.07993	3733	107744	MIN021301, MIN032270, MIN063505, MIN042584, MIN019380, MIN075857, MIN012752, MIN042575, MIN075871, MIN001930, MIN093349, MIN026228, MIN093346, MIN075861, MIN093295, MIN068185, MIN004298, MIN093345, MIN093328, MIN046176, MIN019378, MIN019383, MIN075870, MIN075842, MIN093348, MIN075881, MIN019375, MIN021296, MIN032281, MIN019386, MIN068189, MIN075875, MIN075847, MIN019387, MIN063433, MIN046293, MIN…
465	GO:0010604	positive regulation of macromolecule metabolic process	biological processes	8.11e-27	385	6089	1.82495	10.3134	5.65136	3733	107744	MIN053694, MIN064345, MIN063463, MIN064352, MIN077494, MIN063531, MIN064462, MIN063505, MIN053496, MIN063437, MIN042573, MIN096100, MIN063496, MIN053695, MIN000876, MIN053664, MIN093295, MIN091839, MIN064330, MIN077461, MIN058903, MIN066095, MIN077515, MIN063538, MIN042568, MIN077465, MIN063440, MIN063515, MIN063535, MIN042565, MIN063479, MIN091827, MIN077477, MIN091776, MIN077534, MIN064321, MIN…
466	GO:0031325	positive regulation of cellular metabolic process	biological processes	9.66e-27	386	6116	1.82161	10.3402	5.67642	3733	107744	MIN053694, MIN064345, MIN063463, MIN064352, MIN077494, MIN063531, MIN064462, MIN063505, MIN053496, MIN063437, MIN042573, MIN096100, MIN063496, MIN053695, MIN000876, MIN053664, MIN093295, MIN091839, MIN064330, MIN077461, MIN058903, MIN066095, MIN077515, MIN063538, MIN042568, MIN077465, MIN063440, MIN063515, MIN063535, MIN042565, MIN063479, MIN091827, MIN077477, MIN091776, MIN077534, MIN064321, MIN…
467	GO:0022603	regulation of anatomical structure morphogenesis	biological processes	5.38e-05	96	1523	1.81931	2.57166	1.41354	3733	107744	MIN066350, MIN032270, MIN066425, MIN091511, MIN066377, MIN066430, MIN066460, MIN066449, MIN047250, MIN003474, MIN003477, MIN003494, MIN066347, MIN047252, MIN003489, MIN066442, MIN066468, MIN032281, MIN066399, MIN066483, MIN008804, MIN066419, MIN066426, MIN066431, MIN066438, MIN032016, MIN066432, MIN066450, MIN003931, MIN035620, MIN032269, MIN078903, MIN066461, MIN066352, MIN066387, MIN020340, MIN…
468	GO:0048518	positive regulation of biological process	biological processes	1.4e-45	618	9809	1.81844	16.555	9.10399	3733	107744	MIN064345, MIN063463, MIN081263, MIN064352, MIN064462, MIN063505, MIN019380, MIN053496, MIN042573, MIN053664, MIN066347, MIN093295, MIN064330, MIN066095, MIN077515, MIN063538, MIN003489, MIN042568, MIN077465, MIN063440, MIN063515, MIN063844, MIN063479, MIN066442, MIN081321, MIN007834, MIN019375, MIN081297, MIN058900, MIN053495, MIN107701, MIN077498, MIN081355, MIN058897, MIN007169, MIN019387, MIN…
469	GO:0006955	immune response	biological processes	1.35e-10	174	2763	1.81762	4.66113	2.56441	3733	107744	MIN071419, MIN096035, MIN071306, MIN092750, MIN071326, MIN011624, MIN019380, MIN075857, MIN071385, MIN075871, MIN093349, MIN026228, MIN093346, MIN075882, MIN075861, MIN097486, MIN071275, MIN096033, MIN094355, MIN104175, MIN004298, MIN079874, MIN093345, MIN093328, MIN012125, MIN063844, MIN019378, MIN019383, MIN002027, MIN012124, MIN075870, MIN075842, MIN093348, MIN075881, MIN019375, MIN071237, MIN…
470	GO:0050801	ion homeostasis	biological processes	0.000108269	93	1482	1.81121	2.49129	1.37548	3733	107744	MIN057104, MIN059389, MIN085189, MIN106314, MIN085194, MIN037412, MIN057084, MIN059363, MIN059388, MIN057102, MIN059371, MIN059395, MIN075007, MIN059385, MIN085192, MIN059376, MIN085172, MIN092674, MIN068015, MIN075006, MIN059384, MIN059366, MIN075000, MIN059370, MIN059394, MIN085173, MIN062866, MIN059361, MIN092672, MIN037413, MIN059375, MIN025687, MIN085183, MIN059391, MIN059380, MIN059374, MIN…
471	GO:0051239	regulation of multicellular organismal process	biological processes	1.62e-20	312	4979	1.80862	8.35789	4.62114	3733	107744	MIN066350, MIN081282, MIN025519, MIN064345, MIN081263, MIN064352, MIN064462, MIN081333, MIN053496, MIN091511, MIN042573, MIN047250, MIN003474, MIN053664, MIN066347, MIN081293, MIN064330, MIN003489, MIN042568, MIN042565, MIN066442, MIN081296, MIN081321, MIN064321, MIN081297, MIN032281, MIN064341, MIN008804, MIN053495, MIN107701, MIN081355, MIN066431, MIN064361, MIN032269, MIN064467, MIN101877, MIN…
472	GO:0006950	response to stress	biological processes	1.69e-114	1325	21153	1.80792	35.4942	19.6326	3733	107744	MIN064345, MIN081263, MIN069776, MIN042928, MIN019380, MIN066357, MIN062090, MIN091511, MIN053664, MIN067302, MIN053121, MIN069680, MIN049695, MIN004298, MIN016085, MIN003489, MIN093328, MIN028423, MIN066393, MIN092672, MIN042973, MIN049679, MIN069806, MIN081321, MIN023476, MIN101684, MIN081297, MIN032514, MIN037807, MIN081305, MIN102822, MIN107701, MIN022523, MIN075847, MIN069707, MIN049708, MIN…
473	GO:1902680	positive regulation of RNA biosynthetic process	biological processes	1.81e-14	233	3734	1.80101	6.24163	3.46562	3733	107744	MIN021301, MIN041128, MIN063508, MIN091791, MIN091837, MIN063463, MIN063531, MIN063505, MIN042584, MIN063502, MIN053496, MIN009406, MIN005580, MIN063437, MIN000878, MIN003459, MIN042575, MIN063468, MIN042573, MIN096100, MIN091815, MIN063496, MIN063449, MIN000876, MIN053664, MIN091802, MIN093295, MIN005583, MIN091839, MIN027127, MIN063445, MIN066095, MIN091811, MIN063545, MIN063538, MIN042568, MIN…
474	GO:0055082	cellular chemical homeostasis	biological processes	0.0107598	66	1058	1.8005	1.76802	0.981957	3733	107744	MIN059389, MIN106314, MIN043481, MIN037412, MIN057084, MIN059363, MIN059388, MIN059371, MIN059395, MIN059385, MIN059376, MIN092674, MIN043485, MIN059384, MIN059366, MIN059370, MIN059394, MIN062866, MIN059361, MIN092672, MIN037413, MIN059375, MIN025687, MIN059391, MIN059380, MIN062871, MIN059374, MIN059390, MIN059379, MIN057116, MIN043484, MIN059372, MIN062868, MIN057111, MIN021543, MIN059386, MIN…
475	GO:0009893	positive regulation of metabolic process	biological processes	2.11e-26	399	6422	1.79324	10.6885	5.96042	3733	107744	MIN053694, MIN064345, MIN063463, MIN064352, MIN077494, MIN063531, MIN064462, MIN063505, MIN053496, MIN063437, MIN042573, MIN096100, MIN063496, MIN053695, MIN000876, MIN053664, MIN093295, MIN091839, MIN064330, MIN077461, MIN058903, MIN066095, MIN077515, MIN063538, MIN042568, MIN077465, MIN063440, MIN063515, MIN063535, MIN042565, MIN063479, MIN091827, MIN077477, MIN091776, MIN077534, MIN064321, MIN…
476	GO:0051302	regulation of cell division	biological processes	0.00399681	74	1196	1.78581	1.98232	1.11004	3733	107744	MIN064345, MIN063497, MIN032270, MIN064322, MIN064352, MIN064462, MIN064458, MIN064332, MIN042575, MIN003459, MIN064459, MIN063449, MIN064337, MIN047250, MIN064319, MIN053664, MIN064469, MIN047252, MIN066095, MIN064472, MIN064323, MIN064349, MIN054923, MIN042565, MIN064362, MIN042562, MIN081166, MIN025484, MIN064321, MIN001641, MIN032281, MIN064341, MIN064463, MIN064359, MIN064329, MIN066096, MIN…
477	GO:0071310	cellular response to organic substance	biological processes	9.02e-26	410	6710	1.76359	10.9831	6.22772	3733	107744	MIN081282, MIN000915, MIN064345, MIN023983, MIN081263, MIN037300, MIN064352, MIN064462, MIN063505, MIN019380, MIN081333, MIN012752, MIN043481, MIN075871, MIN001930, MIN093346, MIN000876, MIN093295, MIN081293, MIN043485, MIN096033, MIN058903, MIN053121, MIN004298, MIN093328, MIN046362, MIN046176, MIN019383, MIN042565, MIN019378, MIN053126, MIN069675, MIN081296, MIN081321, MIN081347, MIN013420, MIN…
478	GO:0006979	response to oxidative stress	biological processes	1.71e-09	174	2848	1.76337	4.66113	2.6433	3733	107744	MIN096035, MIN017083, MIN001672, MIN042928, MIN000188, MIN075857, MIN042966, MIN075871, MIN018118, MIN093349, MIN064848, MIN026228, MIN093346, MIN042970, MIN042968, MIN075861, MIN096033, MIN042945, MIN042915, MIN094355, MIN101751, MIN019992, MIN015864, MIN104175, MIN004298, MIN079874, MIN089192, MIN093345, MIN093328, MIN044080, MIN019378, MIN019383, MIN042975, MIN042979, MIN042973, MIN013420, MIN…
479	GO:0044262	cellular carbohydrate metabolic process	biological processes	5.38e-06	121	1981	1.76293	3.24136	1.83862	3733	107744	MIN027366, MIN093502, MIN093495, MIN063020, MIN063012, MIN093487, MIN063030, MIN002560, MIN024550, MIN012757, MIN043316, MIN063031, MIN029219, MIN083721, MIN093483, MIN079000, MIN105578, MIN052097, MIN063027, MIN010187, MIN046150, MIN063445, MIN016683, MIN093492, MIN089192, MIN093501, MIN093498, MIN079001, MIN093481, MIN068735, MIN063026, MIN093497, MIN014824, MIN020927, MIN063008, MIN093491, MIN…
480	GO:0055080	cation homeostasis	biological processes	0.00477272	76	1245	1.76189	2.0359	1.15552	3733	107744	MIN057104, MIN059389, MIN106314, MIN037412, MIN057084, MIN059363, MIN059388, MIN057102, MIN059371, MIN059395, MIN075007, MIN059385, MIN059376, MIN092674, MIN068015, MIN075006, MIN059384, MIN059366, MIN075000, MIN059370, MIN059394, MIN062866, MIN059361, MIN092672, MIN037413, MIN059375, MIN025687, MIN059391, MIN059380, MIN059374, MIN062871, MIN088759, MIN059390, MIN075001, MIN059379, MIN057116, MIN…
481	GO:0009753	response to jasmonic acid	biological processes	0.000845565	88	1444	1.75894	2.35735	1.34021	3733	107744	MIN021301, MIN096035, MIN057927, MIN019389, MIN096034, MIN025034, MIN074798, MIN019380, MIN019384, MIN019377, MIN033689, MIN002560, MIN019374, MIN029738, MIN036925, MIN022624, MIN026228, MIN063501, MIN091510, MIN096033, MIN052446, MIN068185, MIN066095, MIN071464, MIN019370, MIN019372, MIN063844, MIN019378, MIN019383, MIN019369, MIN019375, MIN021296, MIN039358, MIN029736, MIN022623, MIN019386, MIN…
482	GO:0005975	carbohydrate metabolic process	biological processes	5.41e-19	326	5401	1.74212	8.73292	5.01281	3733	107744	MIN075509, MIN027366, MIN001017, MIN013385, MIN063020, MIN093487, MIN036733, MIN063648, MIN002751, MIN063030, MIN002732, MIN093483, MIN105578, MIN056465, MIN016683, MIN089192, MIN093501, MIN103603, MIN009404, MIN063638, MIN002783, MIN036732, MIN004706, MIN020927, MIN032930, MIN035227, MIN102822, MIN002777, MIN063657, MIN081072, MIN016686, MIN046899, MIN081093, MIN005722, MIN002770, MIN093477, MIN…
483	GO:0051186	cofactor metabolic process	biological processes	1.23e-05	122	2032	1.73289	3.26815	1.88595	3733	107744	MIN042911, MIN077524, MIN077475, MIN031863, MIN006667, MIN001672, MIN042928, MIN042898, MIN031866, MIN006668, MIN020452, MIN042966, MIN042976, MIN107355, MIN006669, MIN001676, MIN042908, MIN046513, MIN068029, MIN042949, MIN077487, MIN068028, MIN042970, MIN068031, MIN051138, MIN042968, MIN020453, MIN042964, MIN077518, MIN042945, MIN042915, MIN042961, MIN068030, MIN029212, MIN012126, MIN042950, MIN…
484	GO:0048522	positive regulation of cellular process	biological processes	1.16e-29	494	8261	1.72595	13.2333	7.66725	3733	107744	MIN053694, MIN018077, MIN081282, MIN064345, MIN063463, MIN081263, MIN064352, MIN077494, MIN063531, MIN064462, MIN063505, MIN081333, MIN053496, MIN063437, MIN042573, MIN096100, MIN089177, MIN063496, MIN053695, MIN000876, MIN053664, MIN093295, MIN091839, MIN081293, MIN064330, MIN077461, MIN019821, MIN058903, MIN066095, MIN077515, MIN063538, MIN042568, MIN077465, MIN063440, MIN063515, MIN063535, MIN…
485	GO:0042221	response to chemical	biological processes	7.85e-64	954	16035	1.71717	25.5559	14.8825	3733	107744	MIN066378, MIN064345, MIN029710, MIN081263, MIN064352, MIN064462, MIN063505, MIN019380, MIN066357, MIN043481, MIN090321, MIN018118, MIN001930, MIN093483, MIN093346, MIN009807, MIN053664, MIN066347, MIN093295, MIN043485, MIN034740, MIN053121, MIN003472, MIN066095, MIN004298, MIN016085, MIN003489, MIN093328, MIN028423, MIN034760, MIN066393, MIN092672, MIN063844, MIN034792, MIN046176, MIN042835, MIN…
486	GO:0051254	positive regulation of RNA metabolic process	biological processes	7.68e-12	233	3945	1.70468	6.24163	3.66146	3733	107744	MIN021301, MIN041128, MIN063508, MIN091791, MIN091837, MIN063463, MIN063531, MIN063505, MIN042584, MIN063502, MIN053496, MIN009406, MIN005580, MIN063437, MIN000878, MIN003459, MIN042575, MIN063468, MIN042573, MIN096100, MIN091815, MIN063496, MIN063449, MIN000876, MIN053664, MIN091802, MIN093295, MIN005583, MIN091839, MIN027127, MIN063445, MIN066095, MIN091811, MIN063545, MIN063538, MIN042568, MIN…
487	GO:0044711	single-organism biosynthetic process	biological processes	3.66e-32	550	9313	1.70454	14.7335	8.64364	3733	107744	MIN064345, MIN045513, MIN064352, MIN064462, MIN045487, MIN019380, MIN045534, MIN045464, MIN090321, MIN093483, MIN069664, MIN009807, MIN014955, MIN064330, MIN016683, MIN068030, MIN049695, MIN016085, MIN049679, MIN013420, MIN102512, MIN022747, MIN042957, MIN022523, MIN045524, MIN049708, MIN046899, MIN064361, MIN044055, MIN045498, MIN042936, MIN046900, MIN078812, MIN013419, MIN064327, MIN045493, MIN…
488	GO:0009791	post-embryonic development	biological processes	9.47e-30	525	8949	1.69325	14.0638	8.3058	3733	107744	MIN081263, MIN045513, MIN063505, MIN045487, MIN045534, MIN091511, MIN045464, MIN001930, MIN094518, MIN053664, MIN067302, MIN093295, MIN053121, MIN066095, MIN049695, MIN049679, MIN069675, MIN081321, MIN019707, MIN019375, MIN081297, MIN007420, MIN100990, MIN081355, MIN045524, MIN007169, MIN019387, MIN049708, MIN063433, MIN045498, MIN063451, MIN078903, MIN063164, MIN091841, MIN081272, MIN085204, MIN…
489	GO:0006812	cation transport	biological processes	0.000254657	110	1881	1.68787	2.94669	1.7458	3733	107744	MIN021301, MIN057104, MIN059389, MIN038719, MIN092671, MIN106314, MIN043481, MIN059363, MIN059388, MIN059371, MIN020477, MIN059395, MIN075007, MIN059385, MIN059376, MIN092674, MIN043485, MIN075006, MIN059384, MIN059366, MIN075000, MIN059370, MIN092673, MIN059394, MIN062866, MIN059361, MIN095537, MIN057103, MIN092672, MIN011456, MIN059375, MIN025687, MIN059391, MIN059380, MIN059374, MIN062871, MIN…
490	GO:1901700	response to oxygen-containing compound	biological processes	6.44e-32	585	10127	1.66729	15.671	9.39913	3733	107744	MIN064345, MIN029710, MIN081263, MIN064352, MIN064462, MIN019380, MIN043481, MIN018118, MIN001930, MIN093346, MIN043485, MIN034740, MIN053121, MIN066095, MIN004298, MIN093328, MIN028423, MIN034760, MIN063844, MIN034792, MIN042835, MIN027502, MIN081321, MIN013420, MIN075001, MIN019375, MIN081297, MIN032514, MIN037807, MIN081305, MIN043512, MIN058900, MIN107701, MIN075875, MIN103075, MIN081355, MIN…
491	GO:0050896	response to stimulus	biological processes	2.53e-146	1871	32411	1.66616	50.1205	30.0815	3733	107744	MIN064345, MIN081263, MIN069776, MIN042928, MIN063505, MIN019380, MIN066357, MIN053496, MIN062090, MIN091511, MIN035540, MIN009807, MIN053664, MIN067302, MIN043485, MIN064330, MIN034740, MIN053121, MIN069680, MIN049695, MIN004298, MIN016085, MIN003489, MIN093328, MIN087967, MIN028423, MIN066393, MIN092672, MIN063479, MIN027588, MIN042973, MIN049679, MIN069806, MIN069675, MIN081321, MIN023476, MIN…
492	GO:0010557	positive regulation of macromolecule biosynthetic process	biological processes	8.98e-11	233	4039	1.66501	6.24163	3.7487	3733	107744	MIN021301, MIN041128, MIN063508, MIN091791, MIN091837, MIN063463, MIN063531, MIN063505, MIN042584, MIN063502, MIN053496, MIN009406, MIN005580, MIN063437, MIN000878, MIN003459, MIN042575, MIN063468, MIN042573, MIN096100, MIN091815, MIN063496, MIN063449, MIN000876, MIN053664, MIN091802, MIN093295, MIN005583, MIN091839, MIN027127, MIN063445, MIN066095, MIN091811, MIN063545, MIN063538, MIN042568, MIN…
493	GO:0031328	positive regulation of cellular biosynthetic process	biological processes	8.24e-11	234	4058	1.66433	6.26842	3.76634	3733	107744	MIN021301, MIN041128, MIN063508, MIN091791, MIN091837, MIN063463, MIN063531, MIN063505, MIN042584, MIN063502, MIN053496, MIN009406, MIN005580, MIN063437, MIN000878, MIN003459, MIN042575, MIN063468, MIN042573, MIN096100, MIN091815, MIN063496, MIN063449, MIN026228, MIN000876, MIN053664, MIN091802, MIN093295, MIN005583, MIN091839, MIN027127, MIN063445, MIN066095, MIN091811, MIN063545, MIN063538, MIN…
494	GO:0045935	positive regulation of nucleobase-containing compound metabolic process	biological processes	2.58e-10	233	4081	1.64788	6.24163	3.78768	3733	107744	MIN021301, MIN041128, MIN063508, MIN091791, MIN091837, MIN063463, MIN063531, MIN063505, MIN042584, MIN063502, MIN053496, MIN009406, MIN005580, MIN063437, MIN000878, MIN003459, MIN042575, MIN063468, MIN042573, MIN096100, MIN091815, MIN063496, MIN063449, MIN000876, MIN053664, MIN091802, MIN093295, MIN005583, MIN091839, MIN027127, MIN063445, MIN066095, MIN091811, MIN063545, MIN063538, MIN042568, MIN…
495	GO:0009891	positive regulation of biosynthetic process	biological processes	1.99e-10	236	4138	1.6461	6.32199	3.84059	3733	107744	MIN021301, MIN041128, MIN063508, MIN091791, MIN091837, MIN063463, MIN063531, MIN063505, MIN042584, MIN063502, MIN053496, MIN009406, MIN005580, MIN063437, MIN000878, MIN003459, MIN042575, MIN063468, MIN042573, MIN096100, MIN091815, MIN063496, MIN063449, MIN026228, MIN000876, MIN053664, MIN091802, MIN093295, MIN005583, MIN091839, MIN027127, MIN063445, MIN066095, MIN091811, MIN063545, MIN063538, MIN…
496	GO:0048583	regulation of response to stimulus	biological processes	4.15e-18	376	6594	1.64579	10.0723	6.12006	3733	107744	MIN053694, MIN071419, MIN066350, MIN081282, MIN001017, MIN064345, MIN081263, MIN064352, MIN064462, MIN071326, MIN019380, MIN081333, MIN053695, MIN003474, MIN066347, MIN081293, MIN071275, MIN064330, MIN019821, MIN053121, MIN003489, MIN063844, MIN019383, MIN019378, MIN002027, MIN066442, MIN053126, MIN081296, MIN081321, MIN081347, MIN064321, MIN019375, MIN081297, MIN064341, MIN037807, MIN081305, MIN…
497	GO:0048827	phyllome development	biological processes	1.44e-07	187	3303	1.63406	5.00938	3.0656	3733	107744	MIN081325, MIN081282, MIN062053, MIN032270, MIN081306, MIN045001, MIN081333, MIN012752, MIN062090, MIN081284, MIN091511, MIN002560, MIN062058, MIN003459, MIN042575, MIN053127, MIN062074, MIN027755, MIN063449, MIN047250, MIN081291, MIN062115, MIN047252, MIN097486, MIN093295, MIN081293, MIN063445, MIN053121, MIN042565, MIN062120, MIN002027, MIN053126, MIN081321, MIN062069, MIN019707, MIN014824, MIN…
498	GO:0051173	positive regulation of nitrogen compound metabolic process	biological processes	5.99e-10	234	4138	1.63215	6.26842	3.84059	3733	107744	MIN021301, MIN041128, MIN063508, MIN091791, MIN091837, MIN063463, MIN063531, MIN063505, MIN042584, MIN063502, MIN053496, MIN009406, MIN005580, MIN063437, MIN000878, MIN003459, MIN042575, MIN063468, MIN042573, MIN096100, MIN091815, MIN063496, MIN063449, MIN026228, MIN000876, MIN053664, MIN091802, MIN093295, MIN005583, MIN091839, MIN027127, MIN063445, MIN066095, MIN091811, MIN063545, MIN063538, MIN…
499	GO:0010033	response to organic substance	biological processes	1.6e-32	642	11385	1.62756	17.198	10.5667	3733	107744	MIN064345, MIN081263, MIN064352, MIN064462, MIN063505, MIN019380, MIN043481, MIN001930, MIN093483, MIN093346, MIN093295, MIN043485, MIN034740, MIN053121, MIN066095, MIN004298, MIN093328, MIN028423, MIN034760, MIN063844, MIN034792, MIN046176, MIN042835, MIN066442, MIN027502, MIN069675, MIN081321, MIN013420, MIN075001, MIN019375, MIN081297, MIN032514, MIN037807, MIN081305, MIN043512, MIN058900, MIN…
500	GO:0048608	reproductive structure development	biological processes	9.93e-21	444	7903	1.62153	11.8939	7.33498	3733	107744	MIN053694, MIN075509, MIN081282, MIN064345, MIN013385, MIN081263, MIN049690, MIN045513, MIN045503, MIN064352, MIN045001, MIN107529, MIN063505, MIN045487, MIN036733, MIN081333, MIN012752, MIN045534, MIN085194, MIN091511, MIN049709, MIN045464, MIN049704, MIN027755, MIN094518, MIN047250, MIN053695, MIN085172, MIN009807, MIN053664, MIN093295, MIN081293, MIN096033, MIN053121, MIN066095, MIN049695, MIN…
501	GO:0061458	reproductive system development	biological processes	1.02e-20	444	7904	1.62133	11.8939	7.33591	3733	107744	MIN053694, MIN075509, MIN081282, MIN064345, MIN013385, MIN081263, MIN049690, MIN045513, MIN045503, MIN064352, MIN045001, MIN107529, MIN063505, MIN045487, MIN036733, MIN081333, MIN012752, MIN045534, MIN085194, MIN091511, MIN049709, MIN045464, MIN049704, MIN027755, MIN094518, MIN047250, MIN053695, MIN085172, MIN009807, MIN053664, MIN093295, MIN081293, MIN096033, MIN053121, MIN066095, MIN049695, MIN…
502	GO:0009723	response to ethylene	biological processes	0.00401367	104	1858	1.61556	2.78596	1.72446	3733	107744	MIN021301, MIN096035, MIN064345, MIN023983, MIN037808, MIN037300, MIN064322, MIN064352, MIN064462, MIN096034, MIN009406, MIN064458, MIN064332, MIN053127, MIN006760, MIN037298, MIN064459, MIN022624, MIN012615, MIN064337, MIN053122, MIN064319, MIN026853, MIN064469, MIN093295, MIN046365, MIN096033, MIN068185, MIN053121, MIN064472, MIN064323, MIN046362, MIN037811, MIN064349, MIN064362, MIN037812, MIN…
503	GO:0048367	shoot system development	biological processes	8.55e-12	301	5487	1.58331	8.06322	5.09263	3733	107744	MIN081282, MIN062053, MIN045001, MIN107529, MIN063505, MIN093487, MIN081333, MIN012752, MIN062090, MIN085194, MIN091511, MIN027755, MIN093483, MIN094518, MIN047250, MIN085172, MIN093295, MIN081293, MIN053121, MIN066095, MIN093501, MIN046176, MIN042565, MIN002027, MIN053126, MIN081321, MIN013420, MIN019707, MIN032281, MIN107701, MIN007420, MIN085208, MIN063433, MIN025686, MIN017555, MIN053120, MIN…
504	GO:0050793	regulation of developmental process	biological processes	5.5e-12	315	5791	1.56997	8.43825	5.37478	3733	107744	MIN066350, MIN081282, MIN025519, MIN064345, MIN023983, MIN081263, MIN064352, MIN064462, MIN081333, MIN053496, MIN091511, MIN042573, MIN063496, MIN047250, MIN003474, MIN053664, MIN066347, MIN081293, MIN003489, MIN042568, MIN042565, MIN066442, MIN081296, MIN081321, MIN064321, MIN081297, MIN032281, MIN064341, MIN037807, MIN008804, MIN053495, MIN107701, MIN030830, MIN081355, MIN066431, MIN032269, MIN…
505	GO:1901565	organonitrogen compound catabolic process	biological processes	0.00241413	142	2711	1.5118	3.80391	2.51615	3733	107744	MIN000915, MIN064345, MIN013385, MIN006667, MIN064352, MIN001672, MIN042928, MIN058237, MIN006668, MIN100655, MIN042966, MIN042970, MIN042968, MIN020453, MIN042945, MIN042915, MIN064330, MIN094355, MIN019821, MIN058903, MIN050523, MIN070403, MIN044080, MIN064349, MIN050518, MIN042975, MIN066442, MIN042979, MIN020451, MIN042973, MIN070445, MIN100653, MIN058900, MIN007420, MIN013387, MIN058897, MIN…
506	GO:0042592	homeostatic process	biological processes	0.000919165	155	2967	1.50782	4.15216	2.75375	3733	107744	MIN021301, MIN031375, MIN037300, MIN043481, MIN085194, MIN037412, MIN057084, MIN059363, MIN059388, MIN089177, MIN059395, MIN075007, MIN059385, MIN085192, MIN026228, MIN059376, MIN085172, MIN092674, MIN068015, MIN043485, MIN070234, MIN059384, MIN068185, MIN058903, MIN059370, MIN085173, MIN062866, MIN059361, MIN092672, MIN059375, MIN085183, MIN029159, MIN050321, MIN043515, MIN019707, MIN059390, MIN…
507	GO:0048731	system development	biological processes	5.93e-28	750	14402	1.50305	20.0911	13.3669	3733	107744	MIN001017, MIN064345, MIN063463, MIN081263, MIN045513, MIN064352, MIN063505, MIN045487, MIN058237, MIN045534, MIN062090, MIN091511, MIN045464, MIN001930, MIN093483, MIN094518, MIN009807, MIN053664, MIN066347, MIN093295, MIN053121, MIN066095, MIN049695, MIN003489, MIN046176, MIN063479, MIN066442, MIN049679, MIN069675, MIN081321, MIN013420, MIN019707, MIN081297, MIN107701, MIN007420, MIN035619, MIN…
508	GO:0003006	developmental process involved in reproduction	biological processes	1.2e-14	464	9014	1.48572	12.4297	8.36613	3733	107744	MIN053694, MIN075509, MIN081282, MIN040156, MIN064345, MIN013385, MIN081263, MIN049690, MIN045513, MIN045503, MIN064352, MIN045001, MIN107529, MIN063505, MIN045487, MIN036733, MIN081333, MIN012752, MIN045534, MIN085194, MIN091511, MIN049709, MIN045464, MIN049704, MIN027755, MIN094518, MIN047250, MIN053695, MIN085172, MIN009807, MIN053664, MIN067302, MIN093295, MIN081293, MIN096033, MIN053121, MIN…
509	GO:0055085	transmembrane transport	biological processes	0.0197116	130	2538	1.47838	3.48245	2.35558	3733	107744	MIN069044, MIN038719, MIN043481, MIN100655, MIN000628, MIN059363, MIN030877, MIN059388, MIN045378, MIN059395, MIN075007, MIN059385, MIN059376, MIN043485, MIN059384, MIN030874, MIN030876, MIN059361, MIN057103, MIN011456, MIN000633, MIN059375, MIN059390, MIN075001, MIN030870, MIN100653, MIN069049, MIN106782, MIN059365, MIN059378, MIN059387, MIN059373, MIN000626, MIN057106, MIN004115, MIN074007, MIN…
510	GO:0006970	response to osmotic stress	biological processes	7.92e-05	206	4045	1.46989	5.51835	3.75427	3733	107744	MIN021301, MIN018077, MIN096035, MIN023983, MIN037300, MIN000188, MIN022549, MIN085194, MIN057084, MIN002560, MIN022541, MIN006760, MIN096666, MIN036925, MIN016101, MIN075007, MIN085192, MIN085172, MIN105856, MIN092674, MIN046365, MIN096033, MIN052446, MIN063445, MIN003048, MIN068185, MIN053121, MIN029212, MIN016085, MIN085173, MIN022547, MIN012125, MIN046362, MIN057103, MIN092672, MIN034792, MIN…
511	GO:0033554	cellular response to stress	biological processes	4.01e-10	361	7090	1.46959	9.67051	6.58041	3733	107744	MIN066378, MIN018077, MIN066479, MIN066350, MIN023983, MIN037300, MIN066357, MIN100655, MIN091511, MIN029643, MIN075871, MIN066418, MIN093346, MIN003474, MIN066397, MIN053664, MIN075882, MIN066347, MIN003472, MIN101751, MIN104175, MIN004298, MIN003489, MIN066410, MIN093328, MIN066368, MIN046362, MIN066393, MIN063844, MIN066442, MIN066390, MIN013420, MIN075001, MIN075870, MIN075842, MIN023476, MIN…
512	GO:0007275	multicellular organismal development	biological processes	3.82e-31	930	18468	1.45344	24.9129	17.1406	3733	107744	MIN001017, MIN064345, MIN063463, MIN081263, MIN045513, MIN064352, MIN063505, MIN045487, MIN058237, MIN045534, MIN062090, MIN091511, MIN045464, MIN001930, MIN093483, MIN094518, MIN009807, MIN053664, MIN067302, MIN066347, MIN093295, MIN068030, MIN053121, MIN066095, MIN049695, MIN003489, MIN063440, MIN063515, MIN046176, MIN063479, MIN066442, MIN049679, MIN069675, MIN081321, MIN013420, MIN019707, MIN…
513	GO:0051704	multi-organism process	biological processes	3.94e-16	554	11012	1.45204	14.8406	10.2205	3733	107744	MIN064345, MIN064352, MIN064462, MIN071326, MIN019380, MIN066357, MIN062090, MIN091511, MIN093346, MIN067302, MIN066347, MIN071275, MIN064330, MIN053121, MIN066095, MIN004298, MIN003489, MIN093328, MIN063844, MIN066442, MIN013420, MIN019375, MIN058900, MIN107701, MIN007420, MIN075875, MIN103075, MIN058897, MIN075847, MIN062870, MIN019387, MIN066431, MIN064361, MIN013419, MIN071339, MIN064327, MIN…
514	GO:0014070	response to organic cyclic compound	biological processes	0.0229201	144	2881	1.44263	3.85749	2.67393	3733	107744	MIN021301, MIN075857, MIN002560, MIN075871, MIN036925, MIN093349, MIN016101, MIN093346, MIN105856, MIN075861, MIN097486, MIN070234, MIN052446, MIN094355, MIN068185, MIN066095, MIN102279, MIN004298, MIN093345, MIN093328, MIN043515, MIN075870, MIN075842, MIN027098, MIN093348, MIN075881, MIN021296, MIN008804, MIN043512, MIN107701, MIN068189, MIN075875, MIN103075, MIN075847, MIN022629, MIN078903, MIN…
515	GO:0007165	signal transduction	biological processes	1.74e-13	509	10251	1.43313	13.6351	9.51422	3733	107744	MIN053694, MIN081282, MIN000915, MIN064345, MIN023983, MIN081263, MIN037300, MIN064352, MIN064462, MIN063505, MIN019380, MIN081333, MIN012752, MIN053496, MIN043481, MIN001692, MIN075871, MIN001930, MIN053695, MIN093346, MIN035540, MIN000876, MIN075882, MIN093295, MIN081293, MIN043485, MIN096033, MIN064330, MIN058903, MIN053121, MIN104175, MIN004298, MIN093328, MIN063844, MIN046176, MIN019383, MIN…
516	GO:0023052	signaling	biological processes	7.09e-14	532	10764	1.4265	14.2513	9.99035	3733	107744	MIN064345, MIN069044, MIN081263, MIN064352, MIN064462, MIN063505, MIN019380, MIN066357, MIN053496, MIN043481, MIN001930, MIN093346, MIN035540, MIN075882, MIN093295, MIN043485, MIN064330, MIN053121, MIN004298, MIN093328, MIN063844, MIN046176, MIN027588, MIN069675, MIN081321, MIN075001, MIN019375, MIN081297, MIN037807, MIN081305, MIN094664, MIN058900, MIN053495, MIN075875, MIN103075, MIN081355, MIN…
517	GO:1901564	organonitrogen compound metabolic process	biological processes	2.67e-09	391	7925	1.42401	10.4741	7.3554	3733	107744	MIN000915, MIN064345, MIN013385, MIN045513, MIN045503, MIN064352, MIN001672, MIN042928, MIN045487, MIN058237, MIN006668, MIN045534, MIN043481, MIN100655, MIN042966, MIN045464, MIN090321, MIN048991, MIN046513, MIN069664, MIN076659, MIN022739, MIN042970, MIN009807, MIN043485, MIN042915, MIN064330, MIN019821, MIN058903, MIN045492, MIN045468, MIN089192, MIN091526, MIN070403, MIN045479, MIN066442, MIN…
518	GO:0009651	response to salt stress	biological processes	0.00524547	177	3590	1.42303	4.74149	3.33197	3733	107744	MIN021301, MIN018077, MIN096035, MIN023983, MIN000188, MIN022549, MIN085194, MIN057084, MIN002560, MIN022541, MIN096666, MIN036925, MIN016101, MIN075007, MIN085192, MIN085172, MIN105856, MIN092674, MIN096033, MIN052446, MIN063445, MIN003048, MIN068185, MIN029212, MIN016085, MIN022547, MIN085173, MIN057103, MIN092672, MIN034792, MIN037812, MIN085183, MIN096673, MIN013420, MIN075001, MIN014824, MIN…
519	GO:0044707	single-multicellular organism process	biological processes	9.3e-30	984	19987	1.42096	26.3595	18.5505	3733	107744	MIN001017, MIN064345, MIN063463, MIN081263, MIN045513, MIN064352, MIN063505, MIN045487, MIN058237, MIN045534, MIN062090, MIN091511, MIN045464, MIN047104, MIN001930, MIN093483, MIN094518, MIN009807, MIN053664, MIN067302, MIN066347, MIN093295, MIN064330, MIN068030, MIN053121, MIN066095, MIN049695, MIN003489, MIN063440, MIN063515, MIN046176, MIN063479, MIN066442, MIN049679, MIN069675, MIN081321, MIN…
520	GO:1901566	organonitrogen compound biosynthetic process	biological processes	0.00335199	186	3781	1.41985	4.98259	3.50924	3733	107744	MIN045473, MIN064345, MIN045513, MIN045503, MIN045496, MIN064352, MIN045487, MIN045534, MIN002560, MIN045464, MIN090321, MIN045516, MIN046513, MIN069664, MIN045483, MIN069667, MIN026228, MIN076659, MIN009807, MIN045490, MIN064330, MIN063445, MIN069659, MIN045492, MIN045468, MIN089192, MIN091526, MIN045469, MIN012125, MIN009805, MIN064349, MIN069651, MIN045479, MIN045472, MIN012124, MIN028540, MIN…
521	GO:0006464	cellular protein modification process	biological processes	1.48e-13	540	11004	1.41638	14.4656	10.2131	3733	107744	MIN066378, MIN001017, MIN064345, MIN081263, MIN064352, MIN064462, MIN066357, MIN067302, MIN066347, MIN003472, MIN052004, MIN077515, MIN003489, MIN077465, MIN066393, MIN066442, MIN027502, MIN069675, MIN081321, MIN081297, MIN081305, MIN077498, MIN081355, MIN066437, MIN029639, MIN066431, MIN066457, MIN078903, MIN064327, MIN066414, MIN081272, MIN064457, MIN046363, MIN052018, MIN058081, MIN069674, MIN…
[truncated: 285 more rows]
