# Supplementary material for: Transcriptome Analysis of Mango (Mangifera indica L.) Fruit Epidermal Peel to Identify Putative Cuticle-Associated Genes
Source: Sci Rep. 2017 Apr 20;7:46163. doi: 10.1038/srep46163 (PMC5397871; doi:10.1038/srep46163)
Supplement: Supplementary Dataset S3 [file srep46163-s3.xls]

## Sheet: Hoja1
Transcriptome Analysis of Mango (Mangifera indica L) Fruit Epidermal Peels Provides Insights into Cuticle Biosynthesis Julio C. Tafolla-Arellano, Yi Zheng, Honghe Sun, Chen Jiao, Eliel Ruiz-May, Miguel Hernández-Oñate, Alberto González-León, Reginaldo Báez-Sañudo, Zhangjun Fei, Jocelyn K.C. Rose, Martín E. Tiznado-Hernández
Supplementary Dataset S3. Differentially expressed unigenes (log2FC>1, adjust p<0.05).
GeneID	Description	log2FC Over-ripe/ripe	adjust p	cluster
MIN016802	Unknown protein	4.14893	8.32363e-20	I
MIN025923	Unknown protein	4.15704	0.000779708	I
MIN032909	Unknown protein	4.15704	0.0192725	I
MIN101722	Major latex protein, putative	4.16269	9.70277e-11	I
MIN000383	Unknown protein	4.16591	7.52873e-06	I
MIN106737	Citrate binding protein	4.19298	3.8176e-08	I
MIN043584	No hit	4.19928	0.0353865	I
MIN013792	Protein GLUTAMINE DUMPER 2	4.23726	0.0198884	I
MIN102045	CASP-like protein	4.24031	1.06279e-10	I
MIN106257	No hit	4.26228	0.0251849	I
MIN024104	AMP dependent ligase, putative	4.26529	0.000103479	I
MIN105494	Unknown protein	4.26679	0.00880414	I
MIN025873	No hit	4.27053	2.73071e-05	I
MIN035893	No hit	4.28318	0.0270854	I
MIN102703	No hit	4.29793	0.000421216	I
MIN043314	Mitogen-activated protein kinase kinase	4.31832	0.00108766	I
MIN104455	No hit	4.32553	0.0006071	I
MIN024283	LOB domain-containing protein, putative	4.36107	0.00642424	I
MIN105466	No hit	4.41007	0.0367184	I
MIN018969	Acidic endochitinase	4.42223	0.00515204	I
MIN021335	Histidine-containing phosphotransfer protein, putative	4.42761	1.72462e-19	I
MIN023809	Unknown protein	4.43763	5.85007e-17	I
MIN016342	Expansin	4.45022	2.45671e-21	I
MIN022519	Pectinesterase	4.4522	5.65855e-09	I
MIN021339	Histidine phosphotransfer protein	4.45943	8.67914e-18	I
MIN008908	No hit	4.47184	0.00276405	I
MIN014405	Unknown protein	4.47184	0.0185943	I
MIN106743	Omega-3 fatty acid desaturase	4.52356	3.21668e-05	I
MIN016796	Mitochondrial phosphate carrier protein, putative	4.55029	0.0278964	I
MIN106006	Cytokinin dehydrogenase 3 family protein	4.55275	1.44097e-21	I
MIN018163	Galactinol synthase 7	4.57228	1.60835e-06	I
MIN102541	MADS-box transcription factor	4.57652	1.09593e-07	I
MIN018162	Galactinol synthase 7	4.63807	2.37614e-08	I
MIN016795	Mitochondrial phosphate carrier protein, putative	4.70099	0.0433747	I
MIN103812	Unknown protein	4.7703	0.000105595	I
MIN105606	Unknown protein	4.77189	4.93447e-08	I
MIN014673	No hit	4.77241	0.0054222	I
MIN019024	No hit	4.7939	1.14033e-07	I
MIN045751	Glutathione transferase	4.8475	0.0118342	I
MIN105180	Unknown protein	4.89482	3.59524e-07	I
MIN102406	No hit	4.90497	0.000368331	I
MIN045752	Glutathione S-transferase	4.93216	0.00299817	I
MIN020487	Unknown protein	4.93452	0.0209847	I
MIN001958	Unknown protein	4.9542	0.00793957	I
MIN018176	Unknown protein	4.97499	0.000189484	I
MIN103042	Enzyme of the cupin family protein	4.98048	0.00228845	I
MIN106738	Citrate binding protein	5	6.20332e-06	I
MIN105188	Unknown protein	5.01078	0.00870542	I
MIN106590	Endoglucanase	5.03826	0.0198164	I
MIN010874	Pathogenesis-related protein class I	5.03958	0.000695336	I
MIN024105	Acetyl-coenzyme A synthetase	5.04221	9.6386e-10	I
MIN022518	Pectinesterase	5.05441	2.61179e-11	I
MIN105493	No hit	5.16551	5.21634e-06	I
MIN013858	No hit	5.16993	9.11308e-06	I
MIN062745	No hit	5.17592	6.27746e-11	I
MIN062743	No hit	5.23381	5.92263e-12	I
MIN008066	Annexin	5.25323	1.05276e-15	I
MIN062746	No hit	5.25437	5.3592e-12	I
MIN062744	No hit	5.25626	1.94331e-09	I
MIN020054	Unknown protein	5.26529	0.000496608	I
MIN003246	No hit	5.28318	4.41029e-11	I
MIN028163	O-methyltransferase, putative	5.3505	5.23758e-14	I
MIN023810	Unknown protein	5.38819	2.39505e-05	I
MIN013857	Bidirectional sugar transporter N3	5.41853	9.22797e-13	I
MIN104438	Ribosomal protein L19	5.49825	1.66106e-06	I
MIN105208	No hit	5.75489	0.00305769	I
MIN057327	Fatty acyl-CoA reductase 3	2.87774	0.0029695	II
MIN103978	Unknown protein	2.88947	0.000441902	II
MIN057316	Fatty acyl-CoA reductase 2	2.89336	0.00389665	II
MIN104651	No hit	2.89336	0.0433747	II
MIN051093	Vacuolar processing enzyme-1b	2.89724	5.91501e-18	II
MIN091685	Receptor-like protein kinase	2.90497	4.5062e-06	II
MIN051098	Vacuolar processing enzyme-1b	2.9222	4.73556e-10	II
MIN012771	No hit	2.9222	0.00276844	II
MIN102486	Unknown protein	2.926	5.91945e-11	II
MIN103048	Pectinesterase inhibitor	2.92979	0.0115349	II
MIN037647	No hit	2.93546	2.80479e-11	II
MIN015761	LOB domain protein 18	2.93546	5.57189e-05	II
MIN104954	Unknown protein	2.93546	0.0360335	II
MIN091686	Kinase R-like protein	2.94111	0.00190718	II
MIN044821	Dof zinc finger protein 9	2.94486	0.0201613	II
MIN105567	No hit	2.94673	0.0178286	II
MIN006450	Reticuline oxidase, putative	2.9486	0.00229857	II
MIN025195	Indole-3-acetic acid-amido synthetase GH3.6, putative	2.95233	7.46815e-09	II
MIN057329	Fatty acyl-CoA reductase 1	2.95606	0.000430253	II
MIN015971	ABC transporter B family member	2.96347	0.0159917	II
MIN027220	No hit	2.96717	6.45455e-07	II
MIN072179	No hit	2.97453	0.0436631	II
MIN080143	No hit	2.9782	0.000700512	II
MIN002880	Fatty acyl-CoA reductase 1	2.9855	0.000314475	II
MIN091682	Receptor-like protein kinase	2.99458	1.59718e-05	II
MIN025129	Sulfate transporter	2.99458	0.000230312	II
MIN024363	No hit	2.99458	0.0249395	II
MIN045009	Metacaspase 9	2.99639	0.00367132	II
MIN049191	Cytochrome P450, putative	3.0072	0.00147678	II
MIN016608	Triose phosphate/phosphate translocator	3.01257	0.000102606	II
MIN102879	No hit	3.01436	0.00631464	II
MIN029376	Polygalacturonase family protein	3.01614	0.000111154	II
MIN057323	Fatty acyl-CoA reductase 1	3.01614	0.000644978	II
MIN012399	Ring finger protein, putative	3.01614	0.000974158	II
MIN019980	Polygalacturonase 2	3.03034	0.0036742	II
MIN019978	Polygalacturonase, putative	3.03562	0.000330687	II
MIN103616	No hit	3.03738	0.00369093	II
MIN100617	Translocase of chloroplast 159, chloroplastic	3.03738	0.00665902	II
MIN057315	Fatty acyl-CoA reductase 1	3.04264	0.000330174	II
MIN025127	Sulfate transporter 3.3 family protein	3.04439	0.011074	II
MIN028987	Unknown protein	3.04614	0.0011659	II
MIN106889	Defensin	3.04614	0.00813241	II
MIN025130	Sulfate transporter 3.3 family protein	3.07039	5.06236e-05	II
MIN025131	Sulfate transporter, putative	3.07211	3.99783e-05	II
MIN104380	Aldo/keto reductase family protein	3.07211	0.000407517	II
MIN057344	Fatty acyl-CoA reductase 1	3.07382	0.000240718	II
MIN049187	Cytochrome P450, putative	3.07724	0.00205791	II
MIN001957	Gibberellin 20-oxidase, putative	3.08406	1.31393e-05	II
MIN041573	Unknown protein	3.08746	7.1207e-05	II
MIN057346	Fatty acyl-CoA reductase 1	3.0993	0.00117504	II
MIN104179	AGAMOUS-like MADS-box transcription factor	3.10098	0.00017466	II
MIN014634	F-box family protein	3.10098	0.0020716	II
MIN015758	LOB domain protein 18	3.10769	5.22388e-05	II
MIN002878	Fatty acyl coA reductase	3.10769	0.00037952	II
MIN027832	Transferase, transferring glycosyl groups, putative	3.11103	0.00404901	II
MIN057321	Fatty acyl-CoA reductase 2	3.11603	0.000543134	II
MIN019074	No hit	3.12433	0.00744387	II
MIN103851	Unknown protein	3.12433	0.010565	II
MIN102907	LOB domain protein 3	3.12928	0.0141771	II
MIN004066	Metal ion binding protein	3.13093	1.38931e-09	II
MIN072426	Skp1-like protein 1	3.13422	3.82413e-06	II
MIN091684	Receptor-like protein kinase	3.13422	0.000145583	II
MIN007862	No hit	3.1375	1.93737e-10	II
MIN015995	WAT1-related protein	3.13914	9.513e-05	II
MIN066230	Unknown protein	3.13914	0.00984816	II
MIN025128	Sulfate transporter	3.14405	1.07394e-06	II
MIN009078	Unknown protein	3.15543	0.000114775	II
MIN105938	Endoglucanase 1	3.1635	5.08299e-08	II
MIN018499	No hit	3.17313	6.0649e-10	II
MIN057333	Fatty acyl coA reductase	3.17313	0.00102754	II
MIN105727	No hit	3.17473	1.81137e-05	II
MIN107466	No hit	3.1811	6.18641e-06	II
MIN105728	No hit	3.18587	3.0516e-05	II
MIN024317	WRKY transcription factor, putative	3.19377	0.000302298	II
MIN057340	Fatty acyl-CoA reductase 1	3.19377	0.00118273	II
MIN072180	No hit	3.19377	0.0367398	II
MIN100477	Gb|AAD25673.1	3.19692	0.000272584	II
MIN057314	Fatty acyl-CoA reductase 1	3.19692	0.000468168	II
MIN080144	No hit	3.20163	2.94101e-06	II
MIN057326	Fatty acyl-CoA reductase 2	3.2032	4.09463e-05	II
MIN014171	No hit	3.20477	7.05217e-09	II
MIN057347	Fatty acyl-CoA reductase 3	3.21101	0.000340172	II
MIN057313	Fatty acyl-CoA reductase 3	3.21878	0.000398848	II
MIN057317	Fatty acyl coA reductase	3.21878	0.000680704	II
MIN014170	No hit	3.22342	2.22742e-09	II
MIN057332	Fatty acyl-CoA reductase 3	3.22497	0.000944168	II
MIN091681	Receptor-like protein kinase	3.22805	7.841e-08	II
MIN058038	No hit	3.23113	0.00189528	II
MIN014055	Lipid A export ATP-binding/permease protein MsbA	3.23419	1.38603e-08	II
MIN105937	Endoglucanase 17	3.23573	4.56552e-08	II
MIN004077	Metal ion binding protein	3.24184	3.07135e-11	II
MIN016702	No hit	3.24336	1.73046e-05	II
MIN106447	No hit	3.24489	0.00750766	II
MIN031491	3-hydroxybenzoate 6-hydroxylase 1	3.24641	0.0120709	II
MIN021606	BZIP transcription factor family protein	3.24793	6.61128e-05	II
MIN104366	No hit	3.24793	0.00121315	II
MIN002881	Fatty acyl-CoA reductase 1	3.24945	0.000782751	II
MIN057334	Fatty acyl-CoA reductase 1	3.25248	0.00027641	II
MIN057324	Fatty acyl-CoA reductase 1	3.25701	0.000407517	II
MIN051201	No hit	3.25852	0.00690791	II
MIN057322	Fatty acyl-CoA reductase 3	3.26003	0.000109274	II
MIN014633	F-box family protein	3.26303	0.00107755	II
MIN057328	Fatty acyl coA reductase	3.26604	0.000190213	II
MIN057348	Fatty acyl-CoA reductase 3	3.27053	0.000239721	II
MIN057342	Fatty acyl-CoA reductase 3	3.27501	0.000612939	II
MIN057325	Fatty acyl-CoA reductase 3	3.2765	0.000350721	II
MIN103766	No hit	3.27798	1.2233e-05	II
MIN016607	No hit	3.27798	0.000138477	II
MIN102576	No hit	3.27947	2.12836e-05	II
MIN057319	Fatty acyl-CoA reductase 1	3.28836	9.8276e-05	II
MIN103667	Receptor protein kinase, putative	3.28983	8.77886e-09	II
MIN080133	No hit	3.29131	0.00037826	II
MIN057341	Fatty acyl-CoA reductase 1	3.29719	0.000102602	II
MIN057338	Fatty acyl-CoA reductase 3	3.30159	0.000292921	II
MIN002877	Fatty acyl-CoA reductase 1	3.30159	0.000468144	II
MIN057330	Fatty acyl-CoA reductase 1	3.30305	0.000254835	II
MIN057318	Fatty acyl-CoA reductase 1	3.30597	0.000183236	II
MIN002883	Fatty acyl-CoA reductase 1	3.30743	0.000379449	II
MIN002882	Fatty acyl-CoA reductase 1	3.31034	0.000678851	II
MIN057320	Fatty acyl-CoA reductase 1	3.31325	6.98958e-05	II
MIN057343	Fatty acyl-CoA reductase 3	3.31615	8.77672e-05	II
MIN024915	No hit	3.32193	7.83652e-05	II
MIN002879	Fatty acyl-CoA reductase 3	3.32337	0.000157731	II
MIN057337	Fatty acyl-CoA reductase 1	3.33485	0.00031476	II
MIN020093	No hit	3.33485	0.00648506	II
MIN057335	Fatty acyl-CoA reductase 3	3.34056	7.93382e-05	II
MIN031488	Zeaxanthin epoxidase, chloroplastic	3.34341	0.0403126	II
MIN057331	Fatty acyl-CoA reductase 1	3.34625	9.12406e-05	II
MIN072425	No hit	3.3505	0.00940757	II
MIN057345	Fatty acyl-CoA reductase 1	3.35614	0.000165715	II
MIN104303	Unknown protein	3.36317	0.00112566	II
MIN106778	Unknown protein	3.36737	9.0886e-07	II
MIN102673	1-aminocyclopropane-1-carboxylate oxidase-like protein	3.37016	5.38484e-21	II
MIN057336	Fatty acyl-CoA reductase 1	3.37156	8.23708e-05	II
MIN019949	Remorin family protein	3.37712	4.77062e-05	II
MIN027831	Transferase, transferring glycosyl groups, putative	3.38405	0.00245378	II
MIN028165	Alcohol dehydrogenase, putative	3.39506	0.00564652	II
MIN007608	Unknown protein	3.39917	1.91891e-08	II
MIN106888	Defensin	3.39917	0.00232098	II
MIN105390	No hit	3.40463	6.40588e-05	II
MIN017365	No hit	3.40735	0.0146522	II
MIN090090	ABC transporter family protein	3.41414	1.45397e-07	II
MIN090096	ABC transporter family protein	3.41414	1.70202e-05	II
MIN015441	No hit	3.43162	1.03837e-06	II
MIN028166	Alcohol dehydrogenase, putative	3.43429	0.00869251	II
MIN011841	No hit	3.44228	1.63574e-14	II
MIN019683	Unknown protein	3.45022	0.00131552	II
MIN075038	Calcium-transporting ATPase 1 family protein	3.45022	0.00405683	II
MIN017366	Peroxidase 25, putative	3.45681	4.5062e-06	II
MIN080142	No hit	3.45943	5.06236e-05	II
MIN010746	Cc-nbs-lrr resistance protein	3.45943	0.000863982	II
MIN026896	Tubulin beta chain, putative	3.46467	6.50855e-10	II
MIN018374	Glucose-1-phosphate adenylyltransferase	3.48156	1.30651e-06	II
MIN010491	Late embryogenesis abundant family protein	3.49057	1.38715e-07	II
MIN103145	No hit	3.49442	4.01701e-11	II
MIN018376	Glucose-1-phosphate adenylyltransferase	3.4957	3.21126e-07	II
MIN007927	No hit	3.51096	0.0152363	II
MIN027833	Transferase, transferring glycosyl groups, putative	3.53107	0.00326057	II
MIN103710	Unknown protein	3.54102	0.00102747	II
MIN080135	No hit	3.5435	7.51004e-05	II
MIN020207	No hit	3.55213	0.0175018	II
MIN107019	Short-chain dehydrogenase/reductase 2	3.55827	0.00511837	II
MIN018375	Glucose-1-phosphate adenylyltransferase	3.56682	1.17286e-05	II
MIN015994	WAT1-related protein	3.56925	0.0233618	II
MIN011842	No hit	3.5741	4.01659e-20	II
MIN022065	No hit	3.59335	0.0376968	II
MIN020773	No hit	3.6017	1.70163e-06	II
MIN101959	Trichome birefringence-like 43 protein	3.60763	2.25133e-18	II
MIN104538	S-receptor kinase-like protein 3	3.61353	0.0227262	II
MIN104528	Transcription Factor	3.62293	6.16301e-07	II
MIN105388	PQ-loop repeat family protein	3.64155	1.8827e-06	II
MIN051092	Vacuolar processing enzyme-2	3.64616	7.39327e-17	II
MIN022064	No hit	3.64616	0.00652125	II
MIN021312	F-box family protein	3.64731	6.21382e-15	II
MIN017368	Peroxidase 25, putative	3.65306	3.49969e-06	II
MIN026897	Unknown protein	3.67129	4.36927e-12	II
MIN104207	LOB domain protein 16	3.6837	0.00629283	II
MIN019185	Peroxidase 44, putative	3.68594	1.67248e-09	II
MIN103771	No hit	3.71589	0.000888467	II
MIN103274	Glycosyl transferase family 1 family protein	3.75489	0.00547838	II
MIN023808	Unknown protein	3.76129	6.97061e-08	II
MIN017367	Peroxidase 25, putative	3.76871	1.56644e-07	II
MIN014270	No hit	3.774	0.000748124	II
MIN022698	Unknown protein	3.78031	1.4039e-28	II
MIN010541	Cationic amino acid transporter, putative	3.80116	0.00116368	II
MIN106199	SAUR33-auxin-responsive SAUR family member	3.80426	0.000446088	II
MIN018373	Glucose-1-phosphate adenylyltransferase	3.81558	4.41555e-06	II
MIN105087	No hit	3.81967	0.0289466	II
MIN080139	No hit	3.82273	5.60837e-05	II
MIN068412	Eukaryotic peptide chain release factor subunit 1-2, putative, expressed	3.83086	3.22343e-05	II
MIN022697	Unknown protein	3.84097	2.95322e-26	II
MIN104740	Unknown protein	3.85997	1.70163e-06	II
MIN027772	Anthranilate synthase component I, putative	3.87086	4.18265e-07	II
MIN104856	No hit	3.91839	0.00479911	II
MIN011026	No hit	3.95047	0.0111642	II
MIN014269	No hit	3.95233	0.00521774	II
MIN105234	IST1-like protein	3.95699	0.00279188	II
MIN090089	ABC transporter family protein	3.96532	0.0064559	II
MIN012972	Ethylene-responsive transcription factor, putative	3.98094	0.000746024	II
MIN097180	Germacrene A synthase	3.98185	0.00276173	II
MIN097179	(-)-germacrene D synthase	3.99639	0.00364948	II
MIN051091	Vacuolar processing enzyme	4.01436	1.677e-21	II
MIN043313	Mitogen-activated protein kinase kinase	4.02857	0.00383402	II
MIN105155	No hit	4.03034	0.045725	II
MIN097178	(-)-germacrene D synthase	4.03122	0.00244371	II
MIN103691	No hit	4.03914	0.00969284	II
MIN097181	Germacrene A synthase	4.04876	0.00351117	II
MIN018164	Galactinol synthase 7	4.05137	1.07747e-05	II
MIN097182	Sesquiterpene synthase	4.07553	0.00292779	II
MIN104228	Unknown protein	4.07639	0.00248554	II
MIN045749	Glutathione S-transferase	4.08576	0.038566	II
MIN032908	Unknown protein	4.09592	0.0166344	II
MIN025191	Unknown protein	4.10014	0.010888	II
MIN102091	Prostaglandin E synthase	1.0072	0.00281914	III
MIN039816	Kelch repeat-containing F-box family protein	1.0072	0.00377093	III
MIN060088	ATP/GTP binding protein	1.0072	0.00400082	III
MIN061781	Chloride channel-like family protein	1.0072	0.00406978	III
MIN036429	Kinesin light chain, putative	1.0072	0.00481041	III
MIN006937	Chromodomain-helicase-DNA-binding protein	1.0072	0.00763032	III
MIN060238	Double-strand-break repair protein rad21-like protein	1.0072	0.011316	III
MIN060236	Double-strand-break repair protein rad21-like protein	1.0072	0.0117064	III
MIN060215	Double-strand-break repair protein rad21-like protein	1.0072	0.0136863	III
MIN060187	Double-strand-break repair protein rad21-like protein	1.0072	0.0137436	III
MIN060211	Double-strand-break repair protein rad21-like protein	1.0072	0.0139586	III
MIN060228	Double-strand-break repair protein rad21-like protein	1.0072	0.0171776	III
MIN060210	Double-strand-break repair protein rad21-like protein	1.0072	0.0175474	III
MIN024325	Interactor of constitutive active ROPs 4	1.0072	0.0212748	III
MIN045574	Nse1 non-SMC component of SMC5-6 complex family protein, expressed	1.0072	0.0281406	III
MIN061744	Unknown protein	1.0072	0.0409805	III
MIN021095	3-ketoacyl-CoA thiolase B, putative	1.01436	0.0017174	III
MIN065415	ETHYLENE INSENSITIVE 3-like 3 protein	1.01436	0.00242013	III
MIN035740	Phosphoribosylformylglycinamidine cyclo-ligase	1.01436	0.0027314	III
MIN016962	F3F20.18 protein	1.01436	0.00511606	III
MIN034420	Phosphofructokinase family protein	1.01436	0.00534476	III
MIN079094	Zinc finger CCCH domain-containing protein 6	1.01436	0.0061137	III
MIN060199	Double-strand-break repair protein rad21-like protein	1.01436	0.00782507	III
MIN060234	Double-strand-break repair protein rad21-like protein	1.01436	0.00882203	III
MIN060190	Double-strand-break repair protein rad21-like protein	1.01436	0.00918818	III
MIN060235	Double-strand-break repair protein rad21-like protein	1.01436	0.0102199	III
MIN060212	Double-strand-break repair protein rad21-like protein	1.01436	0.010565	III
MIN060229	Double-strand-break repair protein rad21-like protein	1.01436	0.0130812	III
MIN060196	Double-strand-break repair protein rad21-like protein	1.01436	0.0146826	III
MIN060214	Double-strand-break repair protein rad21-like protein	1.01436	0.0150485	III
MIN060185	Double-strand-break repair protein rad21-like protein	1.01436	0.0151839	III
MIN060182	Double-strand-break repair protein rad21-like protein	1.01436	0.0152838	III
MIN014653	Potassium channel	1.01436	0.0174716	III
MIN024763	MYB transcription factor	1.01436	0.0187778	III
MIN075536	Receptor-like protein kinase	1.01436	0.0188131	III
MIN049170	MORC family CW-type zinc finger protein 3	1.01436	0.0214215	III
MIN106721	Pentatricopeptide repeat-containing protein, putative	1.01436	0.030611	III
MIN023420	Pentatricopeptide repeat-containing protein, putative	1.01436	0.0377049	III
MIN102862	NAD(P)H-quinone oxidoreductase subunit H, chloroplastic	1.01436	0.0379185	III
MIN016067	No hit	1.01436	0.0487601	III
MIN077910	Pentatricopeptide repeat-containing protein	1.02148	0.00224234	III
MIN065408	ETHYLENE INSENSITIVE 3-like 3 protein	1.02148	0.00228724	III
MIN034780	Glycine-rich RNA-binding protein, putative	1.02148	0.00265167	III
MIN018243	Cytokinin dehydrogenase	1.02148	0.00711235	III
MIN060220	Double-strand-break repair protein rad21-like protein	1.02148	0.00804616	III
MIN050562	Nudix hydrolase	1.02148	0.00822814	III
MIN024302	Glycine-rich family protein	1.02148	0.00855318	III
MIN060194	Double-strand-break repair protein rad21-like protein	1.02148	0.00927747	III
MIN060192	Double-strand-break repair protein rad21-like protein	1.02148	0.00944395	III
MIN045765	Pentatricopeptide repeat-containing protein	1.02148	0.00985451	III
MIN060205	Double-strand-break repair protein rad21-like protein	1.02148	0.0114226	III
MIN060208	Double-strand-break repair protein rad21-like protein	1.02148	0.0114361	III
MIN060203	Double-strand-break repair protein rad21-like protein	1.02148	0.01156	III
MIN060209	Double-strand-break repair protein rad21-like protein	1.02148	0.0116828	III
MIN060227	Double-strand-break repair protein rad21-like protein	1.02148	0.0119073	III
MIN060184	Double-strand-break repair protein rad21-like protein	1.02148	0.0131258	III
MIN060198	Double-strand-break repair protein rad21-like protein	1.02148	0.0141748	III
MIN049166	MORC family CW-type zinc finger protein	1.02148	0.0216384	III
MIN014741	Kinesin-like protein	1.02148	0.0396697	III
MIN049366	Strictosidine synthase family protein	1.02148	0.0473321	III
MIN059496	Yellow stripe-like transporter 11	1.02857	0.00169436	III
MIN065414	ETHYLENE INSENSITIVE 3-like 3 protein	1.02857	0.00200966	III
MIN062211	Transcription factor	1.02857	0.00212118	III
MIN070507	Proline dehydrogenase	1.02857	0.00573377	III
MIN060202	Double-strand-break repair protein rad21-like protein	1.02857	0.00620964	III
MIN060177	Double-strand-break repair protein rad21-like protein	1.02857	0.00717684	III
MIN060232	Double-strand-break repair protein rad21-like protein	1.02857	0.00893776	III
MIN031968	Unknown protein	1.02857	0.00994076	III
MIN055691	CBS domain-containing protein	1.02857	0.010134	III
MIN060752	Zinc finger CCCH domain-containing protein	1.02857	0.0101409	III
MIN084808	Unknown protein	1.02857	0.0106864	III
MIN060222	Double-strand-break repair protein rad21-like protein	1.02857	0.0106944	III
MIN060231	Double-strand-break repair protein rad21-like protein	1.02857	0.0113667	III
MIN047349	Enhanced disease susceptibility family protein	1.02857	0.0134541	III
MIN045550	Pentatricopeptide repeat-containing protein	1.02857	0.0229872	III
MIN049168	MORC family CW-type zinc finger protein	1.02857	0.0231736	III
MIN035507	Zinc finger with UFM1-specific peptidase domain protein	1.02857	0.0258265	III
MIN051755	Pentatricopeptide repeat-containing protein, putative	1.02857	0.029536	III
MIN071020	Polyubiquitin	1.02857	0.0317058	III
MIN056177	Molybdenum cofactor sulfurase	1.02857	0.0465609	III
MIN065410	ETHYLENE INSENSITIVE 3-like 3 protein	1.03562	0.00186816	III
MIN022474	Non-structural maintenance of chromosomes element-like protein	1.03562	0.00205917	III
MIN060087	ATP/GTP binding protein	1.03562	0.00244371	III
MIN094431	Emb|CAB71880.1	1.03562	0.00605959	III
MIN033155	Spindle and kinetochore-associated protein 2	1.03562	0.00759472	III
MIN060206	Double-strand-break repair protein rad21-like protein	1.03562	0.00825008	III
MIN060219	Double-strand-break repair protein rad21-like protein	1.03562	0.00830507	III
MIN103020	Pentatricopeptide repeat-containing protein	1.03562	0.00881793	III
MIN084807	Unknown protein	1.03562	0.00941297	III
MIN061782	Chloride channel-like family protein	1.03562	0.011233	III
MIN060191	Double-strand-break repair protein rad21-like protein	1.03562	0.0126445	III
MIN076670	Unknown protein	1.03562	0.0224174	III
MIN011746	Pentatricopeptide repeat-containing family protein	1.03562	0.0273315	III
MIN035504	Zinc finger with UFM1-specific peptidase domain protein	1.03562	0.039544	III
MIN060189	Double-strand-break repair protein rad21-like protein	1.04264	0.00724528	III
MIN060197	Double-strand-break repair protein rad21-like protein	1.04264	0.00903388	III
MIN060218	Double-strand-break repair protein rad21-like protein	1.04264	0.00956885	III
MIN060237	Double-strand-break repair protein rad21-like protein	1.04264	0.0112903	III
MIN060183	Double-strand-break repair protein rad21-like protein	1.04264	0.0114361	III
MIN060188	Double-strand-break repair protein rad21-like protein	1.04264	0.0137794	III
MIN003059	Yellow stripe-like protein 2.1	1.04963	0.00138662	III
MIN064548	Set1/Ash2 histone methyltransferase complex subunit ASH2	1.04963	0.00146427	III
MIN077909	Pentatricopeptide repeat-containing protein	1.04963	0.00159327	III
MIN105933	ATP-dependent zinc metalloprotease FtsH	1.04963	0.00162561	III
MIN065416	ETHYLENE INSENSITIVE 3-like 3 protein	1.04963	0.00171338	III
MIN018963	Cysteine proteinase inhibitor B, putative	1.04963	0.00199667	III
MIN038104	Calcium-transporting ATPase 2 family protein	1.04963	0.00616704	III
MIN033163	Spindle and kinetochore-associated protein 2	1.04963	0.00737101	III
MIN009363	E3 ubiquitin-protein ligase RMA1	1.04963	0.00744387	III
MIN050565	Nudix hydrolase	1.04963	0.00940091	III
MIN091936	1-aminocyclopropane-carboxylate synthase	1.04963	0.0132682	III
MIN011651	F9L1.38	1.04963	0.0182497	III
MIN049171	MORC family CW-type zinc finger protein 3	1.04963	0.0244751	III
MIN049173	MORC family CW-type zinc finger protein 3	1.04963	0.0271165	III
MIN045701	Pentatricopeptide repeat-containing protein	1.04963	0.0341898	III
MIN049364	Strictosidine synthase family protein	1.04963	0.0471203	III
MIN106925	Heat stress transcription factor A-4a-like protein	1.04963	0.0493559	III
MIN067331	3-hydroxyacyl-[acyl-carrier-protein] dehydratase FabZ	1.05658	0.00143269	III
MIN022473	Non-structural maintenance of chromosomes element-like protein	1.05658	0.00335733	III
MIN074738	Heat stress transcription factor A-1d	1.05658	0.00356819	III
MIN060178	Double-strand-break repair protein rad21-like protein	1.05658	0.00714766	III
MIN060175	Double-strand-break repair protein rad21-like protein	1.05658	0.0085733	III
MIN060181	Double-strand-break repair protein rad21-like protein	1.05658	0.00869039	III
MIN060233	Double-strand-break repair protein rad21-like protein	1.05658	0.0105326	III
MIN014040	Calmodulin-binding protein 60-C	1.05658	0.0128152	III
MIN028575	Ethylene-responsive transcription factor	1.05658	0.0337829	III
MIN036440	Unknown protein	1.05658	0.0360609	III
MIN008800	Genomic DNA, chromosome 3, P1 clone: MSD21	1.05658	0.0367598	III
MIN015141	Pentatricopeptide repeat-containing protein	1.05658	0.0402392	III
MIN008799	Genomic DNA, chromosome 3, P1 clone: MSD21	1.05658	0.0467253	III
MIN019946	Unknown protein	1.05658	0.0487005	III
MIN065409	ETHYLENE INSENSITIVE 3-like 3 protein	1.0635	0.00134859	III
MIN034909	Adenylate kinase	1.0635	0.00149532	III
MIN050591	Bromodomain-containing protein, putative	1.0635	0.00300271	III
MIN004159	Heat stress transcription factor A-1d	1.0635	0.00303458	III
MIN033159	Spindle and kinetochore-associated protein 2	1.0635	0.00621123	III
MIN050564	Nudix hydrolase	1.0635	0.00665902	III
MIN106975	Protein LURP-one-related 15	1.0635	0.00666902	III
MIN028601	Aminotransferase like protein	1.0635	0.00819799	III
MIN090043	Phosphatase 2C family protein	1.0635	0.00894915	III
MIN045703	Pentatricopeptide repeat-containing protein	1.0635	0.0308529	III
MIN031508	Signal peptidase I, putative	1.0635	0.0334311	III
MIN014604	N-hydroxycinnamoyl/benzoyltransferase 3	1.0635	0.038512	III
MIN042639	No hit	1.0635	0.0405621	III
MIN030705	Epoxide hydrolase	1.07039	0.00119977	III
MIN033162	Unknown protein	1.07039	0.00383286	III
MIN022471	Non-structural maintenance of chromosomes element-like protein	1.07039	0.00557579	III
MIN035506	Zinc finger with UFM1-specific peptidase domain protein	1.07039	0.0165731	III
MIN018567	No hit	1.07039	0.0379031	III
MIN047353	Enoyl-[acyl-carrier-protein] reductase [NADH]	1.07039	0.0385945	III
MIN047887	Glucose-6-phosphate/phosphate-translocator family protein	1.07724	0.000833731	III
MIN073953	Protein phosphatase-2c, putative	1.07724	0.00327238	III
MIN045762	Pentatricopeptide repeat-containing protein	1.07724	0.00669693	III
MIN020016	No hit	1.07724	0.01156	III
MIN015730	Pentatricopeptide repeat-containing protein, putative	1.07724	0.0253811	III
MIN047352	Enoyl-[acyl-carrier-protein] reductase [NADH]	1.07724	0.0426916	III
MIN107067	Pentatricopeptide repeat-containing protein, putative	1.08406	0.0287941	III
MIN078009	C2 domain-containing family protein	1.08406	0.0388164	III
MIN041185	GrpE protein homolog	1.08406	0.0474157	III
MIN022468	Non-structural maintenance of chromosomes element-like protein	1.09085	0.0029516	III
MIN039176	Ubiquitin fusion degradation protein-like protein	1.09085	0.0130821	III
MIN022591	Plastid DNA-binding protein	1.09085	0.024314	III
MIN029701	Kelch-like protein 5	1.09085	0.0264745	III
MIN015735	Sad1/unc-84-like protein 2	1.09085	0.0431081	III
MIN102621	Guanine nucleotide-binding protein alpha-2 subunit	1.09761	0.00196128	III
MIN043633	Pentatricopeptide repeat-containing protein, putative	1.09761	0.00264926	III
MIN014325	Cathepsin L	1.09761	0.00888667	III
MIN049794	Ubiquitin carboxyl-terminal hydrolase	1.09761	0.0132548	III
MIN049795	Ubiquitin carboxyl-terminal hydrolase	1.09761	0.0154607	III
MIN082942	Boron transporter	1.09761	0.0248214	III
MIN063629	Pectin acetylesterase, putative	1.09761	0.0364474	III
MIN007300	Peptide transporter, putative	1.09761	0.0395944	III
MIN024092	No hit	1.09761	0.0465609	III
MIN058613	Zn/Cd P(IB)-type ATPase	1.10434	0.00103306	III
MIN022511	Ferredoxin family protein	1.10434	0.010384	III
MIN105449	Receptor-like protein kinase	1.10434	0.0114626	III
MIN008127	Cytidine/deoxycytidylate deaminase family protein	1.10434	0.0123166	III
MIN048100	No hit	1.10434	0.0221608	III
MIN008798	Genomic DNA, chromosome 3, P1 clone: MSD21	1.10434	0.0310568	III
MIN007263	Calmodulin 24-like protein	1.10434	0.035917	III
MIN025962	Adenylyl-sulfate kinase	1.11103	0.00387465	III
MIN006848	DNA replication licensing factor MCM5, putative	1.11103	0.00549241	III
MIN025828	No hit	1.11103	0.00759472	III
MIN029693	Kelch-like protein 5	1.11103	0.0147076	III
MIN022588	Plastid DNA-binding protein	1.11103	0.0158602	III
MIN029695	Kelch-like protein 5	1.11103	0.0209404	III
MIN007025	No hit	1.11103	0.0435886	III
MIN074734	Heat stress transcription factor A-1d	1.1177	0.00168298	III
MIN077913	Pentatricopeptide repeat-containing protein	1.1177	0.00620483	III
MIN097094	F-box protein PP2-B1	1.1177	0.0162823	III
MIN002630	Pentatricopeptide repeat-containing family protein	1.1177	0.017359	III
MIN026999	Unknown protein	1.1177	0.02288	III
MIN028415	Calmodulin 24-like protein	1.1177	0.0463299	III
MIN058612	Zn/Cd P(IB)-type ATPase	1.12433	0.000827444	III
MIN013109	Mitochondrial glycoprotein family protein	1.12433	0.000865226	III
MIN073954	Protein phosphatase-2c, putative	1.12433	0.000971384	III
MIN073952	Protein phosphatase-2c, putative	1.12433	0.00102964	III
MIN107516	Sucrose synthase	1.12433	0.0402698	III
MIN065596	GF14 protein	1.13093	0.004106	III
MIN047939	Biotin/lipoyl attachment domain-containing family protein	1.13093	0.00747279	III
MIN029696	Kelch-like protein 5	1.13093	0.0113613	III
MIN083890	F-box protein	1.13093	0.015988	III
MIN010397	Emb|CAB67623.1	1.13093	0.0378929	III
MIN060335	Argonaute 6	1.13093	0.0387733	III
MIN029241	Subtilisin-like protease	1.13093	0.0457184	III
MIN077912	Pentatricopeptide repeat-containing protein	1.1375	0.00488166	III
MIN066853	WD-repeat protein, putative	1.1375	0.00552422	III
MIN057769	Mitochondrial outer membrane protein porin	1.1375	0.00998645	III
MIN024190	CUE domain containing protein	1.1375	0.0405532	III
MIN013665	Kinase family protein	1.1375	0.0474996	III
MIN043472	Aminotransferase	1.14405	0.000453933	III
MIN017084	4-diphosphocytidyl-2-C-methyl-d-erythritol kinase, putative	1.14405	0.000458748	III
MIN023627	No hit	1.14405	0.000605992	III
MIN009060	Elongator complex protein 1	1.14405	0.00243261	III
MIN090952	Inositol-tetrakisphosphate 1-kinase, putative	1.14405	0.00866515	III
MIN049184	Peroxidase	1.14405	0.0117744	III
MIN083923	Mitochondrial carrier protein, putative	1.14405	0.0148982	III
MIN038557	Unknown protein	1.14405	0.024083	III
MIN084656	Jasmonate ZIM domain protein f	1.14405	0.0396543	III
MIN024224	DNA-directed RNA polymerases I, II, and III subunit rpabc3	1.15056	0.000837102	III
MIN065599	GF14 protein	1.15056	0.0012163	III
MIN073955	Protein phosphatase-2c, putative	1.15056	0.00159607	III
MIN047018	Non-LTR retroelement reverse transcriptase-like protein	1.15056	0.00212118	III
MIN070515	Proline dehydrogenase	1.15056	0.00637277	III
MIN101257	No hit	1.15056	0.0195726	III
MIN054704	Transcription initiation factor TFIID subunit 8	1.15056	0.0239776	III
MIN012830	No hit	1.15056	0.039733	III
MIN095321	ATP-dependent RNA helicase	1.15056	0.040469	III
MIN003476	Sucrose-phosphate synthase family protein	1.15056	0.0422535	III
MIN073958	Protein phosphatase-2c, putative	1.15704	0.000672465	III
MIN004987	Mitochondrial carrier protein, putative	1.15704	0.00225628	III
MIN015924	Ring finger protein	1.15704	0.00252049	III
MIN090958	Inositol-tetrakisphosphate 1-kinase, putative	1.15704	0.00939664	III
MIN056111	Unknown protein	1.15704	0.0136163	III
MIN007067	No hit	1.15704	0.0203252	III
MIN073956	Protein phosphatase-2c, putative	1.1635	0.000613004	III
MIN011005	NBS-LRR resistance protein	1.1635	0.000743059	III
MIN013108	Mitochondrial glycoprotein family protein	1.1635	0.00108894	III
MIN024767	MYB transcription factor	1.1635	0.00115968	III
MIN102509	Glutamate-gated kainate-type ion channel receptor subunit GluR5	1.1635	0.00222845	III
MIN036259	Condensin complex subunit 1	1.1635	0.00229366	III
MIN050560	Nudix hydrolase	1.1635	0.00665488	III
MIN037360	Amino acid transporter, putative	1.1635	0.0117316	III
MIN079090	Zinc finger CCCH domain-containing protein 6	1.1635	0.0149654	III
MIN050891	No hit	1.1635	0.0278964	III
MIN003381	No hit	1.1635	0.0355514	III
MIN027176	DNA binding protein, putative	1.16993	0.00407227	III
MIN000611	Transcription factor, putative	1.16993	0.00750754	III
MIN097116	F-box protein PP2-B1	1.16993	0.0168166	III
MIN101857	Ornithine decarboxylase	1.16993	0.0305097	III
MIN036438	Unknown protein	1.16993	0.0327901	III
MIN065598	GF14 protein	1.17632	0.000254835	III
MIN035577	Catalytic/ hydrolase	1.17632	0.000262884	III
MIN043471	Aminotransferase	1.17632	0.000355229	III
MIN019154	Guanine nucleotide-binding protein subunit beta-like protein	1.17632	0.00124693	III
MIN050590	No hit	1.17632	0.00373301	III
MIN036542	CW-type zinc finger protein	1.17632	0.00621096	III
MIN032540	Receptor protein kinase-like protein	1.17632	0.0137322	III
MIN083922	Mitochondrial carrier protein, putative	1.17632	0.0150576	III
MIN015316	Pentatricopeptide repeat protein 45	1.17632	0.0299134	III
MIN040328	Cell cycle regulated microtubule associated protein	1.17632	0.0466046	III
MIN047888	Glucose-6-phosphate/phosphate-translocator family protein	1.18269	0.00021318	III
MIN074733	Heat stress transcription factor A-1d	1.18269	0.000631905	III
MIN027177	DNA binding protein, putative	1.18269	0.00459596	III
MIN032539	Receptor protein kinase-like protein	1.18269	0.00623851	III
MIN101814	Structural constituent of ribosome	1.18269	0.00692334	III
MIN084657	Jasmonate ZIM domain protein f	1.18269	0.0184379	III
MIN101269	No hit	1.18269	0.0211619	III
MIN053844	U-box domain-containing family protein	1.18269	0.0223707	III
MIN103234	No hit	1.18269	0.03557	III
MIN040199	DGCR14-related family protein	1.18903	0.000225774	III
MIN043475	Aminotransferase	1.18903	0.000280318	III
MIN066856	Protein ROOT INITIATION DEFECTIVE 3	1.18903	0.00134015	III
MIN066861	WD-repeat protein, putative	1.18903	0.0014044	III
MIN023897	Bzip transcription factor-like	1.18903	0.00549607	III
MIN107075	Lipoxygenase	1.18903	0.00908247	III
MIN043474	Aminotransferase	1.18903	0.0106499	III
MIN006940	Unknown protein	1.18903	0.0112865	III
MIN029977	Unknown protein	1.18903	0.0352823	III
MIN031632	SPX and C3HC4-type RING finger domain-containing protein	1.18903	0.037331	III
MIN043286	Unknown protein	1.18903	0.0468119	III
MIN002006	No hit	1.18903	0.0469077	III
MIN024225	DNA-directed RNA polymerases I, II, and III subunit rpabc3	1.19535	0.00165748	III
MIN036261	Condensin complex subunit 1	1.19535	0.00171338	III
MIN013107	Mitochondrial glycoprotein family protein	1.19535	0.00727591	III
MIN022594	Plastid DNA-binding protein	1.19535	0.0119227	III
MIN012829	No hit	1.19535	0.0348339	III
MIN064903	No hit	1.19535	0.0351953	III
MIN027311	Nodulation family protein	1.19535	0.037018	III
MIN018566	No hit	1.19535	0.0450944	III
MIN011006	NBS-LRR resistance protein	1.20163	0.000605922	III
MIN029901	Transcription factor, putative	1.20163	0.00107283	III
MIN043476	Aminotransferase	1.20163	0.0042019	III
MIN000140	HMG-I/Y protein	1.20163	0.00709096	III
MIN090091	ABC transporter family protein	1.20163	0.0117974	III
MIN021380	No hit	1.20163	0.0338214	III
MIN105134	Pentatricopeptide repeat-containing family protein	1.20163	0.0417093	III
MIN043473	Aminotransferase	1.20789	0.000225774	III
MIN017037	No hit	1.20789	0.000373987	III
MIN056531	Receptor-kinase, putative	1.20789	0.000405369	III
MIN084802	Unknown protein	1.20789	0.00091616	III
MIN013110	Mitochondrial glycoprotein family protein	1.20789	0.0042162	III
MIN052080	Mitochondrial carrier protein, putative	1.20789	0.0170849	III
MIN107408	Unknown protein	1.20789	0.0195638	III
MIN069191	U-box domain-containing protein	1.20789	0.0357495	III
MIN065597	GF14 protein	1.21412	0.000157731	III
MIN056550	Receptor-kinase, putative	1.21412	0.000319976	III
MIN056576	Receptor-kinase, putative	1.21412	0.000365801	III
MIN056519	Receptor-kinase, putative	1.21412	0.000368331	III
MIN056571	Receptor-kinase, putative	1.21412	0.000398848	III
MIN038081	Cyclin dependent kinase inhibitor	1.21412	0.0011056	III
MIN066867	WD-repeat protein, putative	1.21412	0.00243465	III
MIN070512	Proline dehydrogenase	1.21412	0.00264925	III
MIN073192	Unknown protein	1.21412	0.00809637	III
MIN006650	Unknown protein	1.21412	0.0286132	III
MIN062235	Pathogenesis-related thaumatin family protein	1.21412	0.0289466	III
MIN038369	No hit	1.21412	0.038679	III
MIN056551	Serine-threonine protein kinase, plant-type, putative	1.21412	0.0444655	III
MIN056527	Receptor-kinase, putative	1.22033	0.000300518	III
MIN056583	Receptor-kinase, putative	1.22033	0.000368331	III
MIN084814	Unknown protein	1.22033	0.000796483	III
MIN084803	Unknown protein	1.22033	0.000840491	III
MIN042986	Myb transcription factor	1.22033	0.0160112	III
MIN044987	Coiled-coil domain-containing protein	1.22033	0.025617	III
MIN062234	Thaumatin-like protein 3	1.22033	0.0265341	III
MIN023029	Secondary cell wall-related glycosyltransferase family 47	1.22033	0.0336943	III
MIN002306	Magnesium transporter CorA-like family protein	1.22033	0.0344712	III
MIN021886	No hit	1.22033	0.0449672	III
MIN056526	Receptor-kinase, putative	1.22651	0.000300518	III
MIN056524	Receptor-kinase, putative	1.22651	0.000305972	III
MIN056511	Receptor-kinase, putative	1.22651	0.000332921	III
MIN106974	Protein LURP-one-related 15	1.22651	0.000867161	III
MIN059158	CCT motif family protein	1.22651	0.00404164	III
MIN090980	Inositol-tetrakisphosphate 1-kinase, putative	1.22651	0.00458323	III
MIN000343	Kinesin-like protein	1.22651	0.0144883	III
MIN064744	Unknown protein	1.22651	0.0229881	III
MIN106092	Aldose 1-epimerase, putative	1.23266	0.00017673	III
MIN056542	Receptor-kinase, putative	1.23266	0.000284139	III
MIN056518	Receptor-kinase, putative	1.23266	0.000284401	III
MIN000370	No hit	1.23266	0.00207223	III
MIN074737	Heat stress transcription factor A-1d	1.23266	0.0029695	III
MIN013063	No hit	1.23266	0.0494129	III
MIN003816	No hit	1.23879	0.00195732	III
MIN052082	Mitochondrial carrier protein, putative	1.23879	0.00709894	III
MIN053845	U-box domain-containing family protein	1.23879	0.0159068	III
MIN017222	DNA binding protein	1.23879	0.0199213	III
MIN015818	No hit	1.23879	0.0218081	III
MIN074740	Heat stress transcription factor A-1d	1.23879	0.0416915	III
MIN028694	Pentatricopeptide repeat-containing protein At2g30100, chloroplastic	1.24489	0.000472334	III
MIN070513	Proline dehydrogenase	1.24489	0.00148422	III
MIN003905	No hit	1.24489	0.0172176	III
MIN051373	Magnesium transporter CorA-like family protein	1.24489	0.0401839	III
MIN062210	Transcription factor	1.25096	0.000114909	III
MIN079545	Pentatricopeptide repeat-containing protein, putative	1.25096	0.000598792	III
MIN036345	DNA replication licensing factor mcm5	1.25096	0.0170163	III
MIN025870	Divalent metal cation transporter MntH	1.25096	0.043255	III
MIN044716	Zinc finger protein CONSTANS-LIKE 6	1.25701	0.000253935	III
MIN084812	Unknown protein	1.25701	0.000555616	III
MIN021356	Digalactosyldiacylglycerol synthase 2, chloroplastic	1.25701	0.0114626	III
MIN016657	IQ domain-containing protein	1.25701	0.0221607	III
MIN064895	No hit	1.25701	0.0244412	III
MIN105952	Methyltransferase	1.26303	0.000249967	III
MIN084804	Unknown protein	1.26303	0.000537897	III
MIN019155	Guanine nucleotide-binding protein subunit beta-like protein	1.26303	0.00068726	III
MIN030270	WAT1-related protein	1.26303	0.000692177	III
MIN036264	Condensin complex subunit 1	1.26303	0.0025905	III
MIN036343	DNA replication licensing factor MCM3	1.26303	0.00304244	III
MIN037208	Zinc finger CCHC domain-containing protein	1.26903	7.92054e-05	III
MIN014221	Peptide transporter family	1.26903	0.000180527	III
MIN056553	Receptor-kinase, putative	1.26903	0.000180527	III
MIN056546	Receptor-kinase, putative	1.26903	0.000184938	III
MIN072255	Cytochrome P450 family protein	1.26903	0.00142526	III
MIN029694	Kelch-like protein 5	1.26903	0.0042162	III
MIN021357	No hit	1.26903	0.00696503	III
MIN062233	Pathogenesis-related thaumatin family protein	1.26903	0.017864	III
MIN074739	Heat stress transcription factor A-1d	1.26903	0.0230109	III
MIN010949	BTB/POZ and TAZ domain-containing protein 2	1.26903	0.0308833	III
MIN002304	Magnesium transporter CorA-like family protein	1.26903	0.0308954	III
MIN074736	Heat stress transcription factor A-1d	1.26903	0.0420003	III
MIN062630	JHL20J20.12 protein	1.26903	0.046502	III
MIN044715	Zinc finger protein CONSTANS-LIKE 6	1.27501	0.000183236	III
MIN105951	SAMT	1.27501	0.000232577	III
MIN074741	Heat stress transcription factor A-1d	1.27501	0.00819799	III
MIN060090	No hit	1.27501	0.0175905	III
MIN062224	Transcription factor	1.28096	7.96368e-05	III
MIN036257	Bzip-like transcription factor-like	1.28096	0.0036816	III
MIN090977	Inositol-tetrakisphosphate 1-kinase, putative	1.28096	0.00481041	III
MIN074742	Heat stress transcription factor A-1d	1.28096	0.00645415	III
MIN027415	Receptor-like protein kinase	1.28096	0.0119136	III
MIN003383	No hit	1.28096	0.0225274	III
MIN051370	Magnesium transporter CorA-like family protein	1.28096	0.0397177	III
MIN061785	Beta-carotene hydroxylase	1.28688	7.51004e-05	III
MIN062213	Transcription factor	1.28688	7.54602e-05	III
MIN079542	Pentatricopeptide repeat-containing protein, putative	1.28688	0.000437509	III
MIN102500	Cysteine synthase, putative	1.28688	0.00465485	III
MIN006628	Metal ion binding protein, putative	1.28688	0.0146913	III
MIN074735	Heat stress transcription factor A-1d	1.28688	0.0213363	III
MIN025869	Divalent metal cation transporter MntH	1.28688	0.028335	III
MIN015491	Pentatricopeptide repeat-containing family protein	1.28688	0.032485	III
MIN056560	Receptor-kinase, putative	1.29278	0.000133773	III
MIN102424	60 kDa chaperonin 1	1.29278	0.000208983	III
MIN079546	Pentatricopeptide repeat-containing protein, putative	1.29278	0.000398848	III
MIN065296	Rop guanine nucleotide exchange factor, putative	1.29278	0.0126102	III
MIN069192	U-box domain-containing protein	1.29278	0.0146691	III
MIN014224	Peptide transporter family	1.29866	0.000130141	III
MIN012246	4-coumarate-CoA ligase-like protein	1.29866	0.00170996	III
MIN032693	Unknown protein	1.29866	0.00351128	III
MIN060763	ATP-dependent DNA helicase 2 subunit ku80	1.29866	0.0165312	III
MIN000013	DNA topoisomerase 2-binding protein	1.29866	0.0171714	III
MIN094528	UDP-glucosyltransferase family 1 protein	1.29866	0.0267163	III
MIN102513	Unknown protein	1.29866	0.0283075	III
MIN084085	Acyl-[acyl-carrier-protein] desaturase	1.29866	0.0298654	III
MIN056529	Receptor-kinase, putative	1.30451	0.000114909	III
MIN056577	Receptor-kinase, putative	1.30451	0.000132626	III
MIN074108	Bromodomain-containing protein, putative	1.30451	0.00469284	III
MIN070514	Proline dehydrogenase	1.30451	0.00704336	III
MIN090993	Inositol-tetrakisphosphate 1-kinase, putative	1.30451	0.00796366	III
MIN051088	Vacuolar processing enzyme-2	1.30451	0.0112859	III
MIN050892	No hit	1.30451	0.0204791	III
MIN006318	No hit	1.30451	0.0243116	III
MIN056541	Receptor-kinase, putative	1.31034	0.000103462	III
MIN079543	Pentatricopeptide repeat-containing protein, putative	1.31034	0.00034522	III
MIN008594	Transcription factor, putative	1.31034	0.0475729	III
MIN057783	Mitochondrial outer membrane protein porin	1.31615	0.00109379	III
MIN036258	Bzip-like transcription factor-like	1.31615	0.00786255	III
MIN081593	No hit	1.31615	0.0254535	III
MIN078130	No hit	1.31615	0.043341	III
MIN056562	Receptor-kinase, putative	1.32193	0.000142602	III
MIN050666	Heat stress transcription factor A3	1.32193	0.00250518	III
MIN050665	Heat stress transcription factor A3	1.32193	0.0136969	III
MIN040377	Unknown protein	1.32193	0.0185943	III
MIN043312	No hit	1.32193	0.0362383	III
MIN025866	Divalent metal cation transporter MntH	1.32193	0.0435861	III
MIN101829	No hit	1.32769	0.000368892	III
MIN064549	Set1/Ash2 histone methyltransferase complex subunit ASH2	1.32769	0.000786098	III
MIN062216	Transcription factor	1.32769	0.00374629	III
MIN026752	Ethylene-responsive transcription factor	1.32769	0.0305074	III
MIN056536	Receptor-kinase, putative	1.33342	0.000131464	III
MIN056530	Receptor-kinase, putative	1.33342	0.000155489	III
MIN057789	Mitochondrial outer membrane protein porin	1.33342	0.000867161	III
MIN102203	No hit	1.33342	0.00125509	III
MIN070511	Proline dehydrogenase	1.33342	0.00216951	III
MIN021466	No hit	1.33342	0.00521705	III
MIN042983	MYB transcription factor-like protein	1.33342	0.00998425	III
MIN052079	Mitochondrial carrier protein, putative	1.33342	0.0172012	III
MIN029903	No hit	1.33342	0.0177744	III
MIN032690	Unknown protein	1.33342	0.0223778	III
MIN065500	F-box family protein	1.33342	0.0264913	III
MIN012958	Unknown protein	1.33342	0.0466046	III
MIN025868	Divalent metal cation transporter MntH	1.33342	0.0470138	III
MIN079541	Pentatricopeptide repeat-containing protein, putative	1.33914	0.000225571	III
MIN024303	Glycine-rich family protein	1.33914	0.000744396	III
MIN074107	Bromodomain-containing protein, putative	1.33914	0.004106	III
MIN045705	Pentatricopeptide repeat-containing protein	1.33914	0.00473628	III
MIN022336	No hit	1.33914	0.00809637	III
MIN012296	Receptor-like protein kinase	1.33914	0.0156486	III
MIN002055	No hit	1.33914	0.0167422	III
MIN037207	Zinc finger CCHC domain-containing protein	1.34483	2.39505e-05	III
MIN056570	Receptor-kinase, putative	1.34483	0.000100545	III
MIN056568	Receptor-kinase, putative	1.34483	0.000111098	III
MIN056528	Receptor-kinase, putative	1.34483	0.000112057	III
MIN019152	Guanine nucleotide-binding protein subunit beta-like protein	1.34483	0.000376719	III
MIN057797	Mitochondrial outer membrane protein porin	1.34483	0.000820131	III
MIN049793	Dof zinc finger protein	1.34483	0.00119494	III
MIN056517	Receptor-kinase, putative	1.3505	0.000100545	III
MIN056554	Receptor-kinase, putative	1.3505	0.000107982	III
MIN056522	Receptor-kinase, putative	1.3505	0.000111401	III
MIN056510	Receptor-kinase, putative	1.3505	0.000122145	III
MIN047908	Potassium-transporting ATPase B chain	1.3505	0.000301356	III
MIN057790	Mitochondrial outer membrane protein porin	1.3505	0.000574481	III
MIN057794	Mitochondrial outer membrane protein porin	1.3505	0.000648055	III
MIN004519	cDNA clone:J013105D21, full insert sequence	1.3505	0.0074343	III
MIN107689	MATE efflux family protein, expressed	1.3505	0.0184991	III
MIN008604	Pentatricopeptide repeat protein 77	1.3505	0.0317047	III
MIN063809	Receptor-like protein kinase	1.35614	7.83652e-05	III
MIN057784	Mitochondrial outer membrane protein porin	1.35614	0.000658544	III
MIN032692	Unknown protein	1.35614	0.00937543	III
MIN035399	Unknown protein	1.35614	0.010681	III
MIN031673	No hit	1.35614	0.0114034	III
MIN011679	No hit	1.35614	0.0152443	III
MIN056515	Receptor-kinase, putative	1.36177	8.56705e-05	III
MIN056504	Receptor-kinase, putative	1.36177	9.02711e-05	III
MIN004714	4-coumarate:CoA ligase 1	1.36177	0.000172091	III
MIN057782	Mitochondrial outer membrane protein porin	1.36177	0.000649053	III
MIN011029	Pyruvate kinase	1.36177	0.00262852	III
MIN047673	Unknown protein	1.36177	0.0145314	III
MIN073957	Phosphatase 2C family protein	1.36177	0.0339029	III
MIN024265	Cytokinin riboside 5'-monophosphate phosphoribohydrolase	1.36177	0.0484206	III
MIN029900	Transcription factor, putative	1.36737	0.000221538	III
MIN057760	Mitochondrial outer membrane protein porin	1.36737	0.000497429	III
MIN063811	Receptor-like protein kinase	1.37295	7.09551e-05	III
MIN001394	Nodulin-related family protein	1.37295	0.0440315	III
MIN008000	Endo-1,4-beta-glucanase	1.37851	5.23544e-05	III
MIN056513	Receptor-kinase, putative	1.37851	7.51004e-05	III
MIN056514	Receptor-kinase, putative	1.37851	0.000114909	III
MIN004713	4-coumarate:CoA ligase 1	1.37851	0.000116974	III
MIN044234	Cytochrome b6	1.37851	0.000152687	III
MIN057795	Mitochondrial outer membrane protein porin	1.37851	0.000446088	III
MIN057777	Mitochondrial outer membrane protein porin	1.37851	0.000503488	III
MIN102422	No hit	1.37851	0.00381901	III
MIN052078	Mitochondrial carrier protein, putative	1.37851	0.0139342	III
MIN047674	Unknown protein	1.37851	0.0362306	III
MIN056575	Receptor-kinase, putative	1.38405	6.96416e-05	III
MIN052081	Mitochondrial carrier protein, putative	1.38405	0.0042162	III
MIN017599	Thioesterase-like protein	1.38405	0.0159917	III
MIN052439	MYB transcription factor	1.38405	0.0281776	III
MIN064901	No hit	1.38405	0.0360624	III
MIN079544	Pentatricopeptide repeat-containing protein, putative	1.38957	0.000107071	III
MIN056573	Receptor-kinase, putative	1.38957	0.000127467	III
MIN056581	Serine-threonine protein kinase, plant-type, putative	1.38957	0.000157731	III
MIN017465	No hit	1.38957	0.0012122	III
MIN032695	Unknown protein	1.38957	0.0143784	III
MIN008869	Brca1 interacting protein helicase 1 brip1, putative	1.38957	0.0320426	III
MIN106109	Unknown protein	1.39506	9.4772e-05	III
MIN056545	Receptor-kinase, putative	1.39506	0.000158337	III
MIN046927	F14N23.10	1.39506	0.000837102	III
MIN000012	DNA topoisomerase 2-binding protein	1.39506	0.00946975	III
MIN032691	Unknown protein	1.39506	0.0163594	III
MIN052084	Mitochondrial carrier protein, putative	1.40054	0.00294142	III
MIN070510	Proline dehydrogenase	1.40054	0.0139586	III
MIN004716	4-coumarate:CoA ligase 1	1.40054	0.024962	III
MIN056112	Unknown protein	1.40054	0.0330951	III
MIN032902	Pentatricopeptide repeat-containing family protein	1.40054	0.0465353	III
MIN091948	Pectinesterase	1.40599	3.38711e-05	III
MIN008001	Endoglucanase 1	1.40599	3.60894e-05	III
MIN056508	Receptor-kinase, putative	1.40599	8.65605e-05	III
MIN056523	Receptor-kinase, putative	1.40599	9.60212e-05	III
MIN045700	Pentatricopeptide repeat-containing protein	1.40599	0.00403127	III
MIN084086	Acyl-[acyl-carrier-protein] desaturase	1.40599	0.0153658	III
MIN088432	Unknown protein	1.40599	0.0200829	III
MIN050144	No hit	1.40599	0.0344772	III
MIN056539	Receptor-kinase, putative	1.41143	0.000101056	III
MIN056520	Serine-threonine protein kinase, plant-type, putative	1.41143	0.000122291	III
MIN056533	Receptor-kinase, putative	1.41143	0.000133773	III
MIN029902	Transcription factor, putative	1.41143	0.00262494	III
MIN072131	IAA-amino acid hydrolase ILR1, putative	1.41684	1.12352e-05	III
MIN008128	Cytidine/deoxycytidylate deaminase family protein	1.41684	0.000467909	III
MIN056567	Receptor-kinase, putative	1.42223	7.14865e-05	III
MIN017597	Thioesterase-like protein	1.42223	0.00824349	III
MIN026701	Ubiquitin-conjugating enzyme E2 C, putative	1.42223	0.0364834	III
MIN056566	Receptor-kinase, putative	1.42761	5.51081e-05	III
MIN097120	F-box protein PP2-B1	1.42761	0.0067685	III
MIN067359	No hit	1.42761	0.0197434	III
MIN091949	Pectinesterase	1.43296	2.18831e-05	III
MIN056509	Receptor-kinase, putative	1.43296	3.32882e-05	III
MIN056579	Serine-threonine protein kinase, plant-type, putative	1.43296	5.71124e-05	III
MIN056555	Receptor-kinase, putative	1.43296	6.78416e-05	III
MIN029747	Binding protein	1.43296	0.0175915	III
MIN017598	Thioesterase-like protein	1.43296	0.0208453	III
MIN067358	No hit	1.43296	0.0224813	III
MIN056556	Receptor-kinase, putative	1.43829	3.59763e-05	III
MIN036443	Glucan endo-1,3-beta-glucosidase, putative	1.43829	0.00788503	III
MIN050611	Aurora kinase	1.43829	0.0470653	III
MIN099995	No hit	1.44361	0.0151121	III
MIN088431	Unknown protein	1.44361	0.0261461	III
MIN026903	No hit	1.44361	0.0473643	III
MIN060764	ATP-dependent DNA helicase 2 subunit ku80	1.44361	0.0473643	III
MIN056565	Receptor-kinase, putative	1.4489	2.73071e-05	III
MIN056548	Receptor-kinase, putative	1.4489	3.63063e-05	III
MIN072133	IAA-amino acid hydrolase ILR1, putative	1.45418	5.5756e-06	III
MIN015736	Unknown protein	1.45418	8.59187e-05	III
MIN004742	4-coumarate:CoA ligase 1	1.45418	0.000172947	III
MIN010409	No hit	1.45418	0.00688609	III
MIN022337	No hit	1.45418	0.00894323	III
MIN017600	Thioesterase-like protein	1.45418	0.0115831	III
MIN097109	F-box protein PP2-B3	1.45418	0.0376508	III
MIN088425	Unknown protein	1.45418	0.0381048	III
MIN075084	No hit	1.45418	0.0410938	III
MIN056538	Receptor-kinase, putative	1.45943	4.54279e-05	III
MIN103046	UDP-glycosyltransferase 1	1.45943	0.000317016	III
MIN011192	No hit	1.45943	0.00514863	III
MIN070506	Proline dehydrogenase	1.45943	0.00863876	III
MIN070516	Proline dehydrogenase	1.45943	0.0152834	III
MIN056572	Receptor-kinase, putative	1.46467	3.63063e-05	III
MIN056505	Receptor-kinase, putative	1.46467	4.02961e-05	III
MIN056559	Serine-threonine protein kinase, plant-type, putative	1.46467	4.36221e-05	III
MIN049790	Dof zinc finger protein	1.46467	0.000458748	III
MIN062628	T4O12.10	1.46467	0.0350874	III
MIN072135	IAA-amino acid hydrolase ILR1, putative	1.46989	4.20164e-06	III
MIN056564	Serine-threonine protein kinase, plant-type, putative	1.46989	4.11342e-05	III
MIN056582	Receptor-kinase, putative	1.46989	5.22388e-05	III
MIN037146	Katanin p60 ATPase-containing subunit A-like 2	1.46989	0.0181459	III
MIN048777	Chalcone isomerase-like protein	1.46989	0.0258969	III
MIN072254	Cytochrome P450, putative	1.46989	0.0389812	III
MIN024080	F15k9.21	1.46989	0.039377	III
MIN076536	Polygalacturonase	1.46989	0.0448871	III
MIN056521	Receptor-kinase, putative	1.47508	3.59763e-05	III
MIN016406	Receptor-like kinase	1.47508	0.000590038	III
MIN102580	Receptor protein kinase 1	1.47508	0.00120113	III
MIN008855	Pentatricopeptide repeat-containing family protein	1.47508	0.0029654	III
MIN097119	F-box protein PP2-B1	1.47508	0.011074	III
MIN000081	F15k9.21	1.47508	0.0147196	III
MIN076532	Polygalacturonase	1.47508	0.0498211	III
MIN072137	IAA-amino acid hydrolase ILR1, putative	1.48027	3.72927e-06	III
MIN056512	Serine-threonine protein kinase, plant-type, putative	1.48027	0.000327816	III
MIN062195	Cytochrome P450, putative	1.48027	0.00166179	III
MIN074109	Transcription factor GTE9	1.48543	5.98758e-06	III
MIN107060	2-nitropropane dioxygenase-like protein	1.48543	0.00711128	III
MIN076544	Polygalacturonase	1.48543	0.0402526	III
MIN076547	Polygalacturonase	1.48543	0.0491209	III
MIN056532	Receptor-kinase, putative	1.49057	1.58432e-05	III
MIN013015	CRAL/TRIO domain containing protein, expressed	1.49057	1.58749e-05	III
MIN056558	Serine-threonine protein kinase, plant-type, putative	1.49057	0.000510948	III
MIN050609	Kinase family protein	1.49057	0.0116828	III
MIN048778	Chalcone--flavonone isomerase 1B-1	1.49057	0.0226175	III
MIN020046	Multidrug resistance pump, putative	1.49057	0.0245352	III
MIN076549	Polygalacturonase	1.49057	0.0465244	III
MIN056544	Serine-threonine protein kinase, plant-type, putative	1.4957	0.000199957	III
MIN102597	Alkaline alpha galactosidase 3	1.4957	0.000309614	III
MIN041559	Amino acid transporter, putative	1.4957	0.0033202	III
MIN014077	Unknown protein	1.4957	0.0048102	III
MIN037142	Katanin p60 ATPase-containing subunit A-like 2	1.4957	0.00608883	III
MIN076542	Polygalacturonase	1.4957	0.0383027	III
MIN089356	Cytochrome P450	1.5008	0.00342356	III
MIN106733	Basic helix-loop-helix family protein	1.5008	0.0360946	III
MIN076511	Polygalacturonase	1.5008	0.0403418	III
MIN107395	Auxin efflux carrier family protein	1.5008	0.0429479	III
MIN107493	Fatty-acid-binding protein 2	1.5008	0.0487156	III
MIN003021	Zinc finger protein CONSTANS-like protein	1.50589	2.29294e-05	III
MIN056563	Serine-threonine protein kinase, plant-type, putative	1.50589	2.80609e-05	III
MIN014324	Cysteine proteinase	1.50589	8.86435e-05	III
MIN056552	Serine-threonine protein kinase, plant-type, putative	1.50589	0.000307183	III
MIN029720	Peptide transporter, putative	1.50589	0.00141657	III
MIN012871	Unknown protein	1.50589	0.00898084	III
MIN027820	Disease resistance protein	1.50589	0.0191636	III
MIN008868	RAD3-like DNA-binding helicase protein	1.50589	0.04115	III
MIN013016	CRAL/TRIO domain containing protein, expressed	1.51096	1.16199e-05	III
MIN089359	Cytochrome P450	1.51096	0.000197875	III
MIN004738	4-coumarate:CoA ligase 2	1.51096	0.00696503	III
MIN015450	No hit	1.51096	0.0291568	III
MIN076525	Polygalacturonase	1.51096	0.0433191	III
MIN056578	Serine/threonine-protein kinase 11-interacting protein	1.51602	2.82415e-05	III
MIN009390	Amino acid permease	1.51602	4.52172e-05	III
MIN024313	Acyl-[acyl-carrier-protein] desaturase	1.51602	0.000994417	III
MIN026753	Ethylene-responsive transcription factor	1.51602	0.0099035	III
MIN016387	No hit	1.51602	0.0267736	III
MIN017704	Unknown protein	1.51602	0.0381092	III
MIN056535	Receptor-kinase, putative	1.52105	2.12836e-05	III
MIN059164	Zinc finger protein CONSTANS-like protein	1.52105	4.22234e-05	III
MIN016407	Receptor-like kinase	1.52105	6.9668e-05	III
MIN013641	No hit	1.52105	0.00216867	III
MIN080747	Receptor kinase	1.52105	0.0473666	III
MIN041554	Amino acid permease 6	1.52607	3.46383e-05	III
MIN103558	Restricted tev movement 2	1.52607	0.0209017	III
MIN001935	No hit	1.52607	0.0261564	III
MIN076541	Polygalacturonase	1.52607	0.0379875	III
MIN105264	Protein SCAR2, putative	1.52607	0.0387426	III
MIN013014	CRAL/TRIO domain containing protein, expressed	1.53107	9.5334e-06	III
MIN000097	CUE domain containing protein	1.53107	0.0101339	III
MIN009391	Amino acid permease	1.53605	1.72777e-05	III
MIN055687	CBS domain-containing protein	1.53605	0.000534258	III
MIN014223	Peptide transporter family	1.53605	0.0069742	III
MIN076528	Polygalacturonase-2, putative	1.53605	0.0246617	III
MIN080073	No hit	1.54597	0.0102641	III
MIN037145	Katanin p60 ATPase-containing subunit A-like 2	1.54597	0.020729	III
MIN104243	Unknown protein	1.54597	0.0371497	III
MIN088426	Unknown protein	1.54597	0.0441369	III
MIN056525	Receptor-kinase, putative	1.5509	1.49243e-05	III
MIN027782	Pyruvate dehydrogenase E1 component subunit alpha	1.5509	3.23565e-05	III
MIN006644	MATE efflux family protein	1.5509	0.017799	III
MIN106580	Polygalacturonase, putative	1.5509	0.0453457	III
MIN019257	No hit	1.5509	0.0484661	III
MIN013017	CRAL/TRIO domain containing protein, expressed	1.55582	6.97271e-06	III
MIN056561	LRR receptor-like serine/threonine-protein kinase GSO1	1.55582	1.37224e-05	III
MIN059163	CCT motif family protein	1.55582	1.89414e-05	III
MIN004736	4-coumarate-CoA ligase family protein	1.55582	0.0117391	III
MIN059595	Unknown protein	1.55582	0.0134439	III
MIN014006	Unknown protein	1.55582	0.0144805	III
MIN107394	Auxin efflux carrier family protein	1.55582	0.0244213	III
MIN007117	4-coumarate-CoA ligase family protein	1.56071	0.00846883	III
MIN017299	No hit	1.56071	0.0329864	III
MIN007698	No hit	1.56071	0.0365141	III
MIN056549	Receptor-kinase, putative	1.5656	1.19469e-05	III
MIN004718	4-coumarate-CoA ligase family protein	1.5656	0.0103697	III
MIN004722	4-coumarate-CoA ligase family protein	1.5656	0.0112865	III
MIN004744	4-coumarate-CoA ligase family protein	1.5656	0.0125308	III
MIN054042	Protein ROOT HAIR DEFECTIVE 3 homolog	1.5656	0.0359019	III
MIN041572	Amino acid transporter, putative	1.57046	0.00104229	III
MIN004741	4-coumarate-CoA ligase family protein	1.57046	0.0116964	III
MIN056516	LRR receptor-like serine/threonine-protein kinase GSO1	1.57531	1.11007e-05	III
MIN005381	Pentatricopeptide repeat-containing protein, putative	1.57531	5.48159e-05	III
MIN007982	Acyl-[acyl-carrier-protein] desaturase	1.57531	0.00168298	III
MIN007981	Acyl-[acyl-carrier-protein] desaturase	1.57531	0.00225628	III
MIN007122	4-coumarate-CoA ligase family protein	1.57531	0.00925735	III
MIN004748	4-coumarate-CoA ligase family protein	1.57531	0.0123931	III
MIN103776	Unknown protein	1.57531	0.0183681	III
MIN076540	Polygalacturonase	1.57531	0.0413446	III
MIN007126	4-coumarate-CoA ligase family protein	1.58015	0.0122906	III
MIN107418	No hit	1.58015	0.0296067	III
MIN008338	Unknown protein	1.58015	0.0389459	III
MIN076553	Polygalacturonase	1.58015	0.0398631	III
MIN013355	IQ domain-containing protein	1.58496	0.000900886	III
MIN054904	Catalytic/ hydrolase	1.58496	0.00269415	III
MIN040376	Unknown protein	1.58496	0.00743206	III
MIN096284	Gag-pol polyprotein	1.58496	0.00822555	III
MIN088429	Unknown protein	1.58496	0.0140239	III
MIN057793	Integrase core domain containing protein	1.58496	0.0164408	III
MIN056506	Receptor-like protein kinase	1.58976	9.5334e-06	III
MIN056569	Receptor protein kinase	1.58976	1.01033e-05	III
MIN029743	Binding protein	1.58976	0.010565	III
MIN043519	Cytochrome P450	1.59455	0.00114243	III
MIN104401	Unknown protein	1.59455	0.022421	III
MIN103637	No hit	1.59455	0.0329768	III
MIN033526	Unknown protein	1.59455	0.045725	III
MIN076514	Polygalacturonase	1.59932	0.0259494	III
MIN076555	Polygalacturonase	1.59932	0.0271165	III
MIN019254	No hit	1.59932	0.0405039	III
MIN080727	Receptor kinase	1.59932	0.0430558	III
MIN007118	4-coumarate-CoA ligase family protein	1.60407	0.00876632	III
MIN050612	Aurora kinase	1.60407	0.019036	III
MIN104340	Spermidine synthase	1.60407	0.0197357	III
MIN024281	LOB domain-containing protein, putative	1.60407	0.0307439	III
MIN017301	No hit	1.60407	0.0330951	III
MIN056507	Serine-threonine protein kinase, plant-type, putative	1.60881	0.000241544	III
MIN001245	Quinone oxidoreductase, putative	1.60881	0.000407517	III
MIN000082	F15k9.21	1.60881	0.00736106	III
MIN004733	4-coumarate-CoA ligase family protein	1.60881	0.00894198	III
MIN076507	Polygalacturonase	1.60881	0.0282305	III
MIN076561	Polygalacturonase	1.60881	0.035247	III
MIN056580	Receptor protein kinase	1.61353	7.35231e-06	III
MIN004745	4-coumarate-CoA ligase family protein	1.61353	0.00918818	III
MIN081159	4-coumarate-CoA ligase family protein	1.61353	0.013033	III
MIN103489	30S ribosomal protein S4, chloroplastic	1.61353	0.0350601	III
MIN056537	Serine/threonine-protein kinase 11-interacting protein	1.61824	5.16355e-06	III
MIN056540	Serine-threonine protein kinase, plant-type, putative	1.61824	0.000379248	III
MIN081164	4-coumarate-CoA ligase family protein	1.61824	0.0102931	III
MIN026905	No hit	1.61824	0.0126283	III
MIN022333	No hit	1.62293	0.00222799	III
MIN007121	4-coumarate-CoA ligase family protein	1.62293	0.00719283	III
MIN007124	4-coumarate-CoA ligase family protein	1.62293	0.00840541	III
MIN007120	4-coumarate-CoA ligase family protein	1.62293	0.0097398	III
MIN081157	4-coumarate-CoA ligase family protein	1.62293	0.0132523	III
MIN076535	Polygalacturonase	1.62293	0.0246349	III
MIN036346	DNA replication licensing factor MCM5, putative	1.62761	0.000107982	III
MIN056557	Serine-threonine protein kinase, plant-type, putative	1.62761	0.0001476	III
MIN004711	4-coumarate-CoA ligase family protein	1.62761	0.0089997	III
MIN081156	4-coumarate-CoA ligase family protein	1.62761	0.0104301	III
MIN081160	4-coumarate-CoA ligase family protein	1.62761	0.0117765	III
MIN081163	4-coumarate-CoA ligase family protein	1.62761	0.0133407	III
MIN026670	No hit	1.62761	0.0157214	III
MIN000319	ABSCISIC ACID-INSENSITIVE 5-like protein	1.62761	0.0185216	III
MIN007119	4-coumarate-CoA ligase family protein	1.63227	0.00799061	III
MIN081161	4-coumarate-CoA ligase family protein	1.63227	0.00954391	III
MIN101727	Bidirectional sugar transporter N3	1.63227	0.0114114	III
MIN081165	4-coumarate-CoA ligase family protein	1.63227	0.0127431	III
MIN076539	Polygalacturonase	1.63227	0.0205089	III
MIN076509	Polygalacturonase	1.63227	0.024067	III
MIN003370	No hit	1.63227	0.0273696	III
MIN076560	Polygalacturonase	1.63227	0.0281105	III
MIN034095	Receptor-like kinase	1.63227	0.045077	III
MIN014350	Receptor-like protein kinase	1.63691	8.10102e-05	III
MIN081158	4-coumarate-CoA ligase family protein	1.63691	0.00889862	III
MIN004725	4-coumarate-CoA ligase family protein	1.63691	0.0103697	III
MIN106979	Mads box protein, putative	1.63691	0.0179392	III
MIN008446	Ribonuclease Z, chloroplastic	1.63691	0.0221663	III
MIN062622	JHL20J20.12 protein	1.63691	0.0324926	III
MIN013636	Unknown protein	1.63691	0.0372378	III
MIN014349	Protein kinase 2B	1.64155	9.69783e-05	III
MIN004715	4-coumarate:CoA ligase 2	1.64155	0.00743206	III
MIN004740	4-coumarate:CoA ligase 2	1.64155	0.00846778	III
MIN076533	Polygalacturonase-2, putative	1.64155	0.0104321	III
MIN076538	Polygalacturonase	1.64155	0.0186753	III
MIN064910	Zinc finger family protein	1.64616	0.00497099	III
MIN013564	Acyl-CoA-binding protein	1.64616	0.0204041	III
MIN050610	Aurora kinase	1.64616	0.0253519	III
MIN080725	Receptor-like kinase	1.64616	0.0444655	III
MIN000292	Unknown protein	1.64616	0.0487883	III
MIN004732	4-coumarate:CoA ligase 2	1.65076	0.00812426	III
MIN004723	4-coumarate:CoA ligase 2	1.65076	0.00985953	III
MIN102075	Proteinase inhibitor	1.65535	0.000273831	III
MIN008831	No hit	1.65535	0.000304582	III
MIN043469	UDP-glycosyltransferase 1	1.65992	3.41184e-06	III
MIN015451	No hit	1.65992	0.00348555	III
MIN004734	4-coumarate:CoA ligase 2	1.65992	0.00713191	III
MIN004743	4-coumarate:CoA ligase 2	1.65992	0.00945236	III
MIN076510	Polygalacturonase	1.65992	0.017045	III
MIN050613	Kinase family protein	1.65992	0.0211465	III
MIN076551	Polygalacturonase	1.65992	0.0234358	III
MIN097110	F-box protein PP2-B1	1.65992	0.0257368	III
MIN056547	Serine-threonine protein kinase, plant-type, putative	1.66448	5.48159e-05	III
MIN051090	Vacuolar processing enzyme-2	1.66448	0.000191053	III
MIN052935	Unknown protein	1.66448	0.00115626	III
MIN107294	VfN-28 family protein	1.66448	0.0398471	III
MIN080736	Receptor protein kinase-like protein	1.66448	0.0414139	III
MIN052441	MYB transcription factor	1.66448	0.0448495	III
MIN018415	No hit	1.66903	7.98592e-05	III
MIN004727	4-coumarate:CoA ligase 2	1.66903	0.00780076	III
MIN076516	Polygalacturonase	1.66903	0.019021	III
MIN010218	Unknown protein	1.66903	0.029386	III
MIN090088	ABC transporter family protein	1.67356	0.0128464	III
MIN076512	Polygalacturonase	1.67356	0.0156472	III
MIN075636	Lipid A export ATP-binding/permease protein MsbA	1.67356	0.024816	III
MIN080737	Receptor kinase	1.67356	0.03919	III
MIN054044	Protein ROOT HAIR DEFECTIVE 3 homolog	1.67356	0.0471636	III
MIN072138	IAA-amino acid hydrolase ILR1, putative	1.67807	9.78649e-07	III
MIN035849	Unknown protein	1.67807	0.000624487	III
MIN076563	Polygalacturonase	1.67807	0.00799279	III
MIN076529	Polygalacturonase	1.67807	0.0152834	III
MIN017853	Cytochrome P450, putative	1.67807	0.0203371	III
MIN028549	Condensin-2 complex subunit G2	1.67807	0.0251849	III
MIN050296	Soluble diacylglycerol acyltransferase	1.68257	2.15568e-07	III
MIN020130	Dehydration responsive element binding protein	1.68257	0.0184349	III
MIN107213	No hit	1.68257	0.0387284	III
MIN041567	Amino acid permease 6	1.68706	3.40259e-05	III
MIN004747	4-coumarate:CoA ligase 2	1.68706	0.00786255	III
MIN004737	4-coumarate:CoA ligase 2	1.68706	0.00918818	III
MIN064578	GTPase obg	1.68706	0.0330951	III
MIN062624	JHL20J20.12 protein	1.68706	0.0411122	III
MIN041569	Amino acid permease 6	1.69153	0.000124538	III
MIN051203	Dof zinc finger protein	1.69153	0.00552959	III
MIN013324	No hit	1.69153	0.0219597	III
MIN000616	GATA transcription factor, putative	1.69599	0.00367344	III
MIN029744	Binding protein	1.69599	0.00792932	III
MIN004708	4-coumarate:CoA ligase 2	1.69599	0.00809637	III
MIN010785	Kinesin, putative	1.69599	0.0161343	III
MIN076534	Polygalacturonase	1.69599	0.0175761	III
MIN033251	Patatin T5, putative	1.70044	0.000309292	III
MIN105709	65-kDa microtubule-associated protein 3	1.70044	0.00491498	III
MIN004724	4-coumarate:CoA ligase 2	1.70044	0.00782594	III
MIN004735	4-coumarate:CoA ligase 2	1.70044	0.00913524	III
MIN004746	4-coumarate:CoA ligase 2	1.70044	0.00954578	III
MIN096289	Gag-pol polyprotein	1.70044	0.0112865	III
MIN006690	No hit	1.70044	0.0124493	III
MIN041557	Amino acid permease 6	1.70044	0.0151121	III
MIN064581	GTPase obg	1.70044	0.0309769	III
MIN082262	Unknown protein	1.70044	0.0418902	III
MIN007183	Tir-nbs-lrr resistance protein	1.70487	5.38453e-05	III
MIN004731	4-coumarate:CoA ligase 2	1.70487	0.0073759	III
MIN004726	4-coumarate:CoA ligase 2	1.70487	0.0103858	III
MIN004730	4-coumarate:CoA ligase 2	1.70487	0.0126229	III
MIN026666	No hit	1.70487	0.0151991	III
MIN024079	F15k9.21	1.70487	0.016403	III
MIN026665	No hit	1.70487	0.0244027	III
MIN007181	Resistance gene-like	1.70929	7.57312e-05	III
MIN011958	Phosphatidylethanolamine binding protein, putative	1.70929	0.00260912	III
MIN004712	4-coumarate:CoA ligase 2	1.70929	0.0093016	III
MIN025767	Zinc finger protein	1.70929	0.0357514	III
MIN027364	Scarecrow-like protein 4	1.7137	0.00228937	III
MIN004720	4-coumarate:CoA ligase 2	1.7137	0.010565	III
MIN004709	4-coumarate:CoA ligase 2	1.7137	0.01189	III
MIN004717	4-coumarate:CoA ligase 2	1.7137	0.0125567	III
MIN003369	No hit	1.7137	0.0232783	III
MIN080749	Receptor-like kinase	1.7137	0.0418902	III
MIN014348	Receptor-like protein kinase	1.71809	0.000386982	III
MIN076508	Polygalacturonase	1.71809	0.00848096	III
MIN076518	Polygalacturonase	1.71809	0.0108892	III
MIN076517	Polygalacturonase	1.71809	0.0157459	III
MIN051103	Vacuolar processing enzyme	1.72247	9.69497e-07	III
MIN105500	Unknown protein	1.72247	0.00152491	III
MIN027286	Guanine nucleotide-binding protein subunit beta-like protein	1.72247	0.00710659	III
MIN004721	4-coumarate:CoA ligase 2	1.72247	0.00910598	III
MIN102316	Lipid binding protein, putative	1.72683	0.0273723	III
MIN026672	Unknown protein	1.72683	0.029991	III
MIN103456	No hit	1.73118	0.0393126	III
MIN023375	Glutathione s-transferase, putative	1.73985	0.00076438	III
MIN029742	Binding protein	1.73985	0.00789155	III
MIN025913	Mediator of RNA polymerase II transcription subunit 28	1.74416	0.000155036	III
MIN023374	Glutathione s-transferase, putative	1.74416	0.000904573	III
MIN080728	Receptor protein kinase-like protein	1.74416	0.041233	III
MIN016524	Ankyrin repeat family protein	1.74846	7.841e-08	III
MIN007182	Tir-nbs-lrr resistance protein	1.74846	8.27306e-05	III
MIN013335	Kinesin-related protein	1.74846	0.000152687	III
MIN014485	28 kDa heat-and acid-stable phosphoprotein, putative	1.74846	0.0110096	III
MIN017877	Pentatricopeptide repeat-containing protein, putative	1.74846	0.0184379	III
MIN010233	Transport protein-related	1.75275	3.63063e-05	III
MIN033253	Patatin T5, putative	1.75275	0.000369373	III
MIN051200	Dof zinc finger protein	1.75275	0.00355381	III
MIN016115	No hit	1.75275	0.0429182	III
MIN081515	No hit	1.75275	0.0470994	III
MIN080732	Receptor protein kinase-like protein	1.75702	0.0397048	III
MIN050703	2-oxoglutarate-dependent dioxygenase	1.76129	0.00113923	III
MIN008834	No hit	1.76553	0.000142497	III
MIN017153	Phosphoethanolamine/phosphocholine phosphatase, putative	1.76553	0.00107058	III
MIN007864	Ferredoxin family protein	1.76553	0.00357836	III
MIN088419	Unknown protein	1.76553	0.00733301	III
MIN041571	Amino acid permease 6	1.76977	0.000106956	III
MIN065879	No hit	1.76977	0.00966533	III
MIN026650	GPI-anchored protein-like	1.76977	0.0203496	III
MIN102974	Unknown protein	1.76977	0.024448	III
MIN041560	Amino acid permease 6	1.774	8.23982e-07	III
MIN033250	Patatin T5, putative	1.774	0.0185943	III
MIN102755	No hit	1.774	0.0314156	III
MIN056584	Serine-threonine protein kinase, plant-type, putative	1.77821	0.00110668	III
MIN014754	Homocysteine S-methyltransferase	1.78241	0.000256815	III
MIN011677	Calmodulin family protein	1.78241	0.00165751	III
MIN013789	Unknown protein	1.78241	0.0188804	III
MIN103012	No hit	1.78241	0.0207043	III
MIN041562	Amino acid permease 6	1.7866	4.94067e-07	III
MIN020403	At2g31940/F20M17.2	1.7866	0.00209382	III
MIN013749	No hit	1.7866	0.00786255	III
MIN021931	No hit	1.7866	0.0261564	III
MIN031603	No hit	1.7866	0.0331958	III
MIN027275	Receptor-like protein kinase 2	1.79077	0.0101339	III
MIN029718	Peptide transporter, putative	1.79494	1.22159e-05	III
MIN019590	Unknown protein	1.79494	0.00279393	III
MIN031459	Singapore isolate B (sub-type 7) whole genome shotgun sequence assembly, scaffold_1	1.79494	0.0134185	III
MIN033249	Patatin T5, putative	1.79494	0.0158256	III
MIN028468	No hit	1.79494	0.0277278	III
MIN029721	Peptide transporter, putative	1.79909	1.70202e-05	III
MIN008832	Unknown protein	1.79909	0.000164611	III
MIN008833	Unknown protein	1.79909	0.000198552	III
MIN041570	Amino acid permease 6	1.79909	0.000239721	III
MIN007301	Peptide transporter, putative	1.80323	2.66149e-05	III
MIN025912	Mediator of RNA polymerase II transcription subunit 28	1.80323	0.000100049	III
MIN104406	AT2G40980-like protein	1.80323	0.00252552	III
MIN007302	Peptide transporter, putative	1.80735	3.34509e-05	III
MIN013565	No hit	1.80735	0.0042205	III
MIN090095	ABC transporter family protein	1.80735	0.0133407	III
MIN089026	Pentatricopeptide repeat-containing protein, putative	1.81147	0.000327816	III
MIN020501	(R)-limonene synthase	1.81147	0.0359881	III
MIN007913	Protein TIC 20-IV, chloroplastic	1.81558	0.000843423	III
MIN030803	GATA transcription factor, putative	1.81558	0.00435682	III
MIN044989	Coiled-coil domain-containing protein	1.81967	0.0019666	III
MIN051094	Vacuolar processing enzyme	1.82375	0.000159458	III
MIN106023	Abscisic acid receptor PYL4	1.82375	0.000636713	III
MIN043518	Cytochrome P450	1.82782	3.18483e-06	III
MIN041311	Cyclin-like protein	1.82782	1.17095e-05	III
MIN062635	T4O12.10	1.82782	0.0253772	III
MIN042242	Unknown protein	1.82782	0.0385241	III
MIN021032	At2g42180/T24P15.9	1.83188	0.000183236	III
MIN015759	LOB domain-containing protein, putative	1.83188	0.0133616	III
MIN103956	Elongation factor	1.83592	0.0437385	III
MIN041555	Amino acid permease 6	1.83996	3.38711e-05	III
MIN022768	Blight-associated protein p12	1.848	1.2234e-08	III
MIN033236	Patatin T5, putative	1.85599	0.00772771	III
MIN104042	No hit	1.85599	0.0415301	III
MIN007483	Calmodulin, putative	1.86394	0.000263656	III
MIN096292	Gag-pol polyprotein	1.86394	0.0368718	III
MIN047907	Potassium-transporting ATPase B chain	1.8679	0.00104465	III
MIN007986	PURPLE ACID PHOSPHATASE family protein	1.8679	0.00199326	III
MIN089658	Receptor-like protein	1.8679	0.0185128	III
MIN030805	GATA transcription factor, putative	1.87184	0.00948217	III
MIN026898	Nitrogen regulatory protein P-II	1.87578	5.65855e-09	III
MIN009726	GTP-binding protein-like	1.87578	7.89885e-06	III
MIN033315	Lipid transfer protein	1.87578	0.0210589	III
MIN017618	Unknown protein	1.87578	0.0253566	III
MIN010193	Histidine kinase 5	1.87971	0.00416637	III
MIN062620	T4O12.10	1.87971	0.0200905	III
MIN047929	Unknown protein	1.88362	0.000215457	III
MIN088427	Unknown protein	1.88753	0.00211779	III
MIN033257	Patatin-like family protein	1.89142	0.00217727	III
MIN031833	BAG domain-containing family protein	1.89142	0.00349204	III
MIN101746	Sorghum bicolor protein targeted either to mitochondria or chloroplast proteins T50848	1.8953	1.49205e-06	III
MIN026585	Cytokinin riboside 5'-monophosphate phosphoribohydrolase-like	1.8953	0.000217646	III
MIN015918	Lipid A export ATP-binding/permease protein MsbA	1.8953	0.00701845	III
MIN102935	Cysteine-rich repeat secretory protein	1.89918	1.63139e-06	III
MIN013459	DNA cross-link repair 1A protein	1.89918	0.00926987	III
MIN023376	Glutathione s-transferase, putative	1.90304	0.02288	III
MIN019473	Lil3 family protein	1.91073	0.00152425	III
MIN105387	Unknown protein	1.91073	0.0455276	III
MIN021730	Receptor protein kinase	1.91456	0.0263814	III
MIN031920	Myb-like transcription factor 1	1.91839	0.000212285	III
MIN008696	No hit	1.91839	0.0174141	III
MIN049192	Cytochrome P450, putative	1.91839	0.0278443	III
MIN001660	Histone acetyltransferase	1.9222	0.0131891	III
MIN026668	Unknown protein	1.9222	0.0351297	III
MIN010191	No hit	1.926	0.00157936	III
MIN014645	No hit	1.926	0.00218423	III
MIN026587	Cytokinin riboside monophosphate phosphoribohydrolase	1.926	0.00267491	III
MIN103243	Unknown protein	1.92979	0.000172091	III
MIN032654	MYB transcription factor	1.92979	0.00201035	III
MIN022799	Unknown protein	1.93357	0.000157052	III
MIN010192	No hit	1.93357	0.00897429	III
MIN084087	Unknown protein	1.94111	6.83855e-09	III
MIN041556	Amino acid permease 6	1.94111	7.52873e-06	III
MIN026592	Cytokinin riboside monophosphate phosphoribohydrolase	1.94111	0.0033849	III
MIN079119	AAA-type ATPase family protein / ankyrin repeat family protein	1.94486	0.00100831	III
MIN011317	Tobamovirus multiplication 1 homolog 2	1.94486	0.00114563	III
MIN079120	AAA-type ATPase family protein / ankyrin repeat family protein	1.94486	0.00181423	III
MIN019471	Lil3 family protein	1.94486	0.00190392	III
MIN032638	Kinesin-3, putative	1.95233	0.00212747	III
MIN056495	Cyclin-dependent kinase	1.95233	0.0328039	III
MIN006643	NAC domain-containing protein, putative	1.95606	0.0169257	III
MIN024114	Kinase interacting (KIP1-like) family protein	1.96347	0.00561892	III
MIN000014	Retrotransposon protein, putative, Ty3-gypsy subclass	1.96347	0.030072	III
MIN012680	Unknown protein	1.96347	0.0389256	III
MIN026590	Cytokinin riboside monophosphate phosphoribohydrolase	1.96717	0.00372107	III
MIN008142	Cytosine-specific methyltransferase	1.96717	0.0409805	III
MIN056841	Unknown protein	1.97085	0.00960277	III
MIN023045	Core-2/I-branching beta-1,6-N-acetylglucosaminyltransferase family protein	1.97085	0.0308529	III
MIN056498	Cyclin-dependent kinase	1.97085	0.0415447	III
MIN008842	Calmodulin-binding family protein	1.9782	1.33791e-06	III
MIN009727	GTP-binding protein-like	1.9782	0.00134765	III
MIN107473	Pentatricopeptide repeat-containing protein, putative	1.9782	0.00366722	III
MIN049527	Pectinesterase	1.9782	0.00799279	III
MIN104120	AAA ATPase containing von Willebrand factor type A	1.9782	0.0294014	III
MIN104381	RING finger protein	1.9782	0.0347787	III
MIN103239	Unknown protein	1.98185	0.033058	III
MIN007963	Agamous MADS-box transcription factor	1.98185	0.043255	III
MIN010275	Major pollen allergen Bet v 1k family protein	1.98185	0.0472657	III
MIN025875	Transcription factor, putative	1.98914	0.000215556	III
MIN000220	Transcription factor, putative	1.99277	0.000544461	III
MIN019472	Lil3 protein, putative	1.99277	0.00190231	III
MIN052440	MYB transcription factor	1.99277	0.0165088	III
MIN041565	Amino acid permease 6	1.99277	0.0330951	III
MIN006742	Receptor protein kinase	1.99277	0.0367925	III
MIN011959	Phosphatidylethanolamine binding protein, putative	1.99639	4.77062e-05	III
MIN008699	Transcription factor, putative	2	4.97623e-10	III
MIN105547	GDSL esterase/lipase	2	6.05945e-09	III
MIN107205	O-methyltransferase, putative	2	0.0214404	III
MIN105961	Yellow stripe-like transporter 11	2.0036	1.6937e-08	III
MIN016119	Pathogenesis-related thaumatin-like protein	2.0036	0.0171714	III
MIN103610	No hit	2.0036	0.0244412	III
MIN105508	RING finger family protein	2.0036	0.0411827	III
MIN049189	Cytochrome P450, putative	2.0072	0.0195722	III
MIN019470	Lil3 protein	2.01078	0.00161131	III
MIN003928	Copine, putative	2.01078	0.0108017	III
MIN091490	Unknown protein	2.01078	0.0442645	III
MIN026582	Cytokinin riboside monophosphate phosphoribohydrolase	2.01436	0.000553311	III
MIN079139	Ankyrin repeat domain-containing protein	2.01436	0.0242586	III
MIN023497	Blue copper protein, putative	2.01436	0.0275566	III
MIN101752	Transferase family protein	2.01792	4.41029e-11	III
MIN042681	No hit	2.01792	0.000367821	III
MIN008698	Transcription factor, putative	2.02148	3.05688e-10	III
MIN009115	Phosphatidylinositol transfer-like protein II	2.02148	0.0119825	III
MIN008751	No hit	2.02148	0.0289018	III
MIN034998	Nbs-lrr resistance protein	2.02503	0.0365982	III
MIN021496	Unknown protein	2.02857	0.014774	III
MIN056301	Phosphate transporter PHO1	2.0321	0.000261882	III
MIN025156	No hit	2.0321	0.00627688	III
MIN026583	Cytokinin riboside monophosphate phosphoribohydrolase	2.03562	0.000643645	III
MIN016629	Unknown protein	2.03562	0.0009487	III
MIN026589	Cytokinin riboside 5'-monophosphate phosphoribohydrolase-like	2.03914	0.000165715	III
MIN026594	Cytokinin riboside monophosphate phosphoribohydrolase	2.03914	0.00152015	III
MIN054365	Movement protein	2.04264	3.06554e-05	III
MIN041558	Amino acid permease 6	2.04264	0.000189484	III
MIN014323	Cysteine proteinase	2.04264	0.000347835	III
MIN026593	Cytokinin riboside 5'-monophosphate phosphoribohydrolase-like	2.04264	0.00114637	III
MIN003929	Copine, putative	2.04614	0.0145858	III
MIN042682	No hit	2.04963	0.000472334	III
MIN003927	Copine, putative	2.04963	0.011244	III
MIN037787	Pg1, putative, expressed	2.0635	0.00407465	III
MIN032653	MYB transcription factor MIXTA-like 9 protein	2.06695	0.0398193	III
MIN104441	Kinase family protein	2.07382	0.00575399	III
MIN044985	Coiled-coil domain-containing protein	2.07724	0.000732856	III
MIN003926	Copine, putative	2.07724	0.0149088	III
MIN049188	Cytochrome P450, putative	2.07724	0.0158592	III
MIN104795	Plant-specific domain TIGR01615 family protein	2.07724	0.039798	III
MIN051087	Vacuolar processing enzyme	2.08406	1.10583e-06	III
MIN037780	Pg1, putative, expressed	2.08406	0.0047025	III
MIN010295	Receptor-like kinase	2.08406	0.0191931	III
MIN081595	F-box protein PP2-B3	2.09085	0.00274937	III
MIN003813	Sulfotransferase	2.09085	0.024083	III
MIN026586	Cytokinin riboside 5'-monophosphate phosphoribohydrolase-like	2.09424	7.59678e-05	III
MIN027834	Fringe-related family protein	2.09424	0.0213363	III
MIN010272	Unknown protein	2.09424	0.0358977	III
MIN034958	WAT1-related protein	2.09761	8.06019e-09	III
MIN050663	Heat stress transcription factor A3	2.09761	0.0409805	III
MIN021989	Hydroxyproline-rich glycoprotein	2.10098	0.000412733	III
MIN026588	Cytokinin riboside 5'-monophosphate phosphoribohydrolase-like	2.10098	0.000433085	III
MIN105675	Sec14 cytosolic factor	2.10098	0.0231195	III
MIN031842	BAG family molecular chaperone regulator 4	2.10434	0.000249593	III
MIN000160	TSL-kinase interacting protein	2.10434	0.00116704	III
MIN028469	No hit	2.10434	0.00348238	III
MIN104019	No hit	2.10434	0.0420003	III
MIN007871	Peptidoglycan-binding LysM domain-containing family protein	2.10769	2.96243e-06	III
MIN103838	Unknown protein	2.10769	0.0284228	III
MIN107315	Histidine-containing phosphotransfer protein, putative	2.11103	9.21564e-05	III
MIN106892	Glucan endo-1,3-beta-glucosidase, putative	2.11103	0.0152515	III
MIN086117	Unknown protein	2.11103	0.0170849	III
MIN031835	BAG family molecular chaperone regulator 4	2.11437	0.000265697	III
MIN051089	Vacuolar processing enzyme	2.1177	2.76361e-06	III
MIN103446	RNA polymerase II C-terminal domain phosphatase-like protein	2.12102	0.00111469	III
MIN089657	LRR receptor-like serine/threonine-protein kinase GSO1	2.12102	0.0243116	III
MIN037783	Pg1, putative, expressed	2.12433	4.54279e-05	III
MIN056114	Mitochondrial chaperone BCS1	2.12433	0.010183	III
MIN054364	Movement protein	2.13422	7.20636e-06	III
MIN031836	BAG family molecular chaperone regulator 3	2.13422	7.92088e-06	III
MIN056282	No hit	2.13422	0.0134323	III
MIN024916	Myb family transcription factor family protein	2.13422	0.0383792	III
MIN019075	No hit	2.1375	0.00148252	III
MIN055692	CBS domain-containing protein	2.14078	0.000212285	III
MIN026595	Cytokinin riboside 5'-monophosphate phosphoribohydrolase-like	2.14078	0.00555169	III
MIN021991	Hydroxyproline-rich glycoprotein	2.14405	1.72811e-05	III
MIN037781	Glycine-rich protein	2.14405	0.000114909	III
MIN021770	VQ motif-containing family protein	2.14405	0.0138321	III
MIN007584	Plant viral-response family protein	2.14731	0.00109083	III
MIN018107	Unknown protein	2.14731	0.00184224	III
MIN099648	UDP-glycosyltransferase 1	2.15056	0.0384956	III
MIN037779	Pg1, putative, expressed	2.15381	9.21513e-05	III
MIN050585	1-aminocyclopropane-1-carboxylate oxidase	2.15381	0.000201187	III
MIN099649	UDP-glycosyltransferase 1	2.15381	0.0268226	III
MIN026581	Cytokinin riboside 5'-monophosphate phosphoribohydrolase	2.16027	0.00497187	III
MIN034959	WAT1-related protein	2.1635	6.84356e-09	III
MIN006983	No hit	2.1635	0.0484204	III
MIN080203	NBS-LRR class disease resistance protein	2.16672	0.000546402	III
MIN052448	MYB transcription factor	2.16672	0.00882104	III
MIN034957	WAT1-related protein	2.16993	5.65855e-09	III
MIN061377	Kinase family protein	2.16993	0.00257672	III
MIN010062	Peroxidase 47, putative	2.16993	0.0473052	III
MIN037782	DNA binding protein, putative	2.17313	1.59952e-05	III
MIN042245	EDA8/MEE46	2.17313	0.0167824	III
MIN037785	Pg1, putative, expressed	2.18269	0.000164611	III
MIN037784	Glycine-rich protein	2.18269	0.00075875	III
MIN084094	Acyl-[acyl-carrier-protein] desaturase	2.18269	0.00435335	III
MIN026584	Cytokinin riboside 5'-monophosphate phosphoribohydrolase-like	2.18587	0.00184354	III
MIN018106	Unknown protein	2.18903	0.00120471	III
MIN105781	Unknown protein	2.18903	0.0127882	III
MIN026702	Ubiquitin-conjugating enzyme E2 C, putative	2.18903	0.0152562	III
MIN014378	At2g47010/F14M4.16	2.18903	0.0392355	III
MIN040221	No hit	2.19219	0.00847265	III
MIN103892	Leaf senescence protein-like	2.19219	0.0130722	III
MIN037788	Pg1, putative, expressed	2.19535	0.000542251	III
MIN026591	Cytokinin riboside 5'-monophosphate phosphoribohydrolase-like	2.19535	0.00209771	III
MIN037778	DNA binding protein, putative	2.19849	0.000110054	III
MIN084095	Acyl-[acyl-carrier-protein] desaturase	2.20477	0.00244371	III
MIN106689	Genomic DNA, chromosome 3, P1 clone: MZN14	2.20789	0.0406216	III
MIN034960	WAT1-related protein	2.21101	1.33827e-09	III
MIN107146	No hit	2.21101	0.0150889	III
MIN001858	NAC transcription factor 062	2.22342	0.0215293	III
MIN105384	No hit	2.22651	0.0282305	III
MIN027092	No hit	2.23266	4.54279e-05	III
MIN034961	WAT1-related protein	2.23573	1.94331e-09	III
MIN033256	Patatin-like family protein	2.23573	0.000102606	III
MIN033241	Patatin-like family protein	2.23879	8.94699e-05	III
MIN037777	Pg1, putative, expressed	2.23879	0.00148013	III
MIN056113	Mitochondrial chaperone BCS1	2.23879	0.0136163	III
MIN025975	Unknown protein	2.24184	0.0310108	III
MIN107155	Protein Brevis radix-like 4	2.24489	0.037331	III
MIN106777	Tetrahydrocannabinolic acid synthase	2.24489	0.0385928	III
MIN011212	Proton-dependent oligopeptide transporter	2.24489	0.0411827	III
MIN103704	Unknown protein	2.24793	0.000605922	III
MIN102609	Unknown protein	2.24793	0.000857155	III
MIN102336	Unknown protein	2.24793	0.0119649	III
MIN033240	Patatin T5, putative	2.25096	4.42265e-05	III
MIN089656	Receptor-like protein	2.25096	0.00271389	III
MIN103140	Unknown protein	2.25399	0.00880406	III
MIN031130	Unknown protein	2.26003	0.00160329	III
MIN015553	Kinase family protein	2.26003	0.027246	III
MIN015554	Protein kinase ATN1-like protein	2.26303	0.0222067	III
MIN031834	BAG family molecular chaperone regulator 3	2.26604	9.68652e-11	III
MIN049539	Pectinesterase	2.26604	0.000106956	III
MIN104605	Serine/threonine protein phosphatase 4 regulatory subunit	2.26604	0.0468139	III
MIN047224	Nbs-lrr resistance protein	2.26903	0.00969503	III
MIN027093	No hit	2.27501	5.22388e-05	III
MIN084088	Acyl-[acyl-carrier-protein] desaturase	2.27501	0.000939195	III
MIN049531	Pectinesterase	2.29278	7.57411e-05	III
MIN077084	Calcium-dependent protein kinase	2.29572	7.51004e-05	III
MIN015760	LOB domain-containing protein, putative	2.30451	0.00532333	III
MIN037786	Pg1, putative, expressed	2.30451	0.00733076	III
MIN028471	No hit	2.30451	0.0203834	III
MIN031129	Unknown protein	2.30743	0.000992155	III
MIN106805	No hit	2.31034	0.000722108	III
MIN103345	No hit	2.31325	0.0149927	III
MIN049519	Pectinesterase	2.31615	3.61452e-05	III
MIN025641	Unknown protein	2.32193	0.00656848	III
MIN031839	BAG family molecular chaperone regulator 4	2.32769	9.20354e-10	III
MIN058119	Glutamate dehydrogenase	2.33056	1.66675e-14	III
MIN014048	Unknown protein	2.33056	0.0350068	III
MIN013384	No hit	2.33628	0.0119667	III
MIN008316	Late embryogenesis abundant protein D-34	2.33628	0.0278287	III
MIN049525	Pectinesterase	2.33914	5.16138e-05	III
MIN084092	Acyl-[acyl-carrier-protein] desaturase	2.33914	0.00017376	III
MIN018547	Zinc finger protein	2.33914	0.000208983	III
MIN007550	Chromodomain-helicase-DNA-binding protein, putative	2.33914	0.00246209	III
MIN031841	BAG family molecular chaperone regulator 4	2.34199	2.62834e-05	III
MIN049537	Pectinesterase	2.34199	3.23565e-05	III
MIN033247	Patatin-like family protein	2.34199	3.38711e-05	III
MIN033245	Patatin-like family protein	2.34483	3.00324e-05	III
MIN084091	Acyl-[acyl-carrier-protein] desaturase	2.34483	0.00035316	III
MIN000703	Myb-related transcription factor	2.34483	0.00802146	III
MIN077087	Calcium-dependent protein kinase	2.34767	1.79015e-07	III
MIN033259	Patatin T5, putative	2.34767	1.48835e-05	III
MIN056840	No hit	2.34767	0.0189104	III
MIN026580	(S)-hydroxynitrile lyase	2.3505	0.000247937	III
MIN050664	Heat stress transcription factor A3	2.3505	0.0359895	III
MIN049541	Pectinesterase	2.35332	1.83544e-05	III
MIN028606	Receptor-like protein kinase	2.35896	6.61128e-05	III
MIN051095	Vacuolar processing enzyme 2	2.36177	3.05009e-07	III
MIN084096	Acyl-[acyl-carrier-protein] desaturase	2.36177	0.000304484	III
MIN104264	No hit	2.36177	0.0283075	III
MIN021414	Filament-like plant protein	2.36457	0.000180391	III
MIN104182	No hit	2.36457	0.047084	III
MIN102889	Unknown protein	2.36737	0.000399706	III
MIN014056	ABC transporter ATP-binding protein	2.37295	0.0011304	III
MIN049518	Pectinesterase	2.37573	8.98381e-06	III
MIN101757	Carbonic anhydrase	2.38128	0.000204432	III
MIN084089	Acyl-[acyl-carrier-protein] desaturase	2.38128	0.000366017	III
MIN019599	No hit	2.38128	0.025423	III
MIN032284	Unknown protein	2.38128	0.0359895	III
MIN031837	BAG family molecular chaperone regulator 4	2.38405	5.16555e-10	III
MIN084093	Acyl-[acyl-carrier-protein] desaturase	2.38681	0.000227875	III
MIN056300	Phosphate transporter PHO1-3	2.38957	8.14024e-07	III
MIN051107	Vacuolar processing enzyme	2.39232	2.80668e-09	III
MIN008843	Calmodulin-binding family protein	2.39232	4.12448e-07	III
MIN031840	BAG family molecular chaperone regulator 4	2.39232	0.000472881	III
MIN008844	IQ-domain 10	2.39506	4.81857e-07	III
MIN057339	Fatty acyl-CoA reductase 1	2.40054	0.0168477	III
MIN051101	Vacuolar processing enzyme	2.40327	5.65855e-09	III
MIN022535	No hit	2.40327	2.70575e-05	III
MIN049529	Pectinesterase	2.41414	3.89415e-06	III
MIN031838	BAG family molecular chaperone regulator 4	2.41684	0.000504933	III
MIN051097	Vacuolar processing enzyme-1b	2.42492	3.59564e-13	III
MIN057349	Fatty acyl-CoA reductase 1	2.42492	0.0243265	III
MIN102248	No hit	2.42492	0.0284594	III
MIN051100	Vacuolar processing enzyme	2.43296	1.10331e-08	III
MIN077085	Calcium-dependent protein kinase, putative	2.43296	4.61986e-07	III
MIN007539	Unknown protein	2.43296	0.0379136	III
MIN007872	Peptidoglycan-binding LysM domain-containing family protein	2.43563	7.25969e-13	III
MIN021049	Glycine-rich protein	2.44361	0.0124315	III
MIN008697	No hit	2.44626	0.0136863	III
MIN014809	No hit	2.4489	0.011241	III
MIN107458	9-cis-epoxycarotenoid dioxygenase 5	2.4489	0.036118	III
MIN084090	Acyl-[acyl-carrier-protein] desaturase	2.45154	0.000127876	III
MIN103483	Unknown protein	2.45154	0.00109717	III
MIN015972	No hit	2.45154	0.0184349	III
MIN104149	No hit	2.47768	0.033184	III
MIN105059	Regulator of telomere elongation helicase	2.48027	0.000946371	III
MIN017302	No hit	2.48285	0.000877562	III
MIN007016	Unknown protein	2.48285	0.0237597	III
MIN009608	S-receptor kinase-like protein	2.48543	0.00609659	III
MIN106730	WRKY transcription factor 18	2.48543	0.0306809	III
MIN049534	Pectinesterase	2.49825	5.80096e-06	III
MIN103051	MYB transcription factor	2.5008	0.00123525	III
MIN103698	No hit	2.50335	0.000377871	III
MIN041193	Negatively light-regulated protein	2.51096	9.12406e-05	III
MIN025288	RPM1-interacting protein	2.51096	0.0420651	III
MIN013243	Serine/threonine protein kinase	2.51854	0.0141231	III
MIN033258	Patatin T5, putative	2.52105	4.03244e-05	III
MIN049523	Pectinesterase	2.53356	2.08441e-06	III
MIN104232	No hit	2.53356	0.0330356	III
MIN012897	RING finger protein	2.54102	0.00370633	III
MIN051106	Vacuolar processing enzyme	2.5435	2.87466e-13	III
MIN008147	Myb transcription factor	2.5435	3.86569e-06	III
MIN027701	Carbonyl reductase, putative	2.5509	0.000398939	III
MIN105294	UDP-galactose:fucoside alpha-3-galactosyltransferase	2.55336	0.0292897	III
MIN028470	No hit	2.55582	0.0018303	III
MIN001225	Unknown protein	2.55827	0.000433085	III
MIN103285	Unknown protein	2.55827	0.0216317	III
MIN001224	Unknown protein	2.56071	0.00332219	III
MIN001226	Unknown protein	2.5656	2.70256e-05	III
MIN104791	Phragmoplast-associated kinesin-related protein 2	2.56803	0.0192681	III
MIN103178	Histone-binding protein RBBP7	2.57046	0.000281515	III
MIN106566	Ribulose bisphosphate carboxylase small chain	2.57289	6.67917e-06	III
MIN033239	Patatin T5, putative	2.58015	9.74439e-05	III
MIN019184	Peroxidase 44, putative	2.58496	0.00516949	III
MIN027830	Transferase, transferring glycosyl groups, putative	2.58736	0.0132523	III
MIN017300	No hit	2.58976	0.000607472	III
MIN052436	Unknown protein	2.58976	0.0016907	III
MIN016075	No hit	2.58976	0.00845051	III
MIN104338	No hit	2.58976	0.0175484	III
MIN049542	Pectinesterase	2.59455	1.71623e-08	III
MIN064663	Cytochrome P450, putative	2.59694	4.30225e-06	III
MIN011117	Unknown protein	2.59694	0.0258852	III
MIN090086	ABC transporter family protein	2.59932	2.01891e-05	III
MIN013523	No hit	2.6017	0.0426521	III
MIN049535	Pectinesterase	2.60407	4.24347e-08	III
MIN049543	Pectinesterase	2.60407	2.06513e-06	III
MIN103723	F-box family protein	2.60407	0.000303229	III
MIN024766	MYB transcription factor	2.60407	0.0215546	III
MIN027031	Unknown protein	2.60644	0.00809936	III
MIN049538	Pectinesterase	2.62293	1.17428e-09	III
MIN049540	Pectinesterase	2.62293	1.8827e-06	III
MIN106567	Ribulose bisphosphate carboxylase small chain	2.62293	2.98556e-05	III
MIN027448	Dirigent-like protein 1	2.62527	0.0132548	III
MIN049526	Pectinesterase	2.63227	2.70304e-09	III
MIN053092	Synaptotagmin-1	2.63691	5.3592e-12	III
MIN018372	Glucose-1-phosphate adenylyltransferase	2.64616	0.0416915	III
MIN007461	No hit	2.65535	0.00123879	III
MIN049185	Cytochrome P450, putative	2.65535	0.00557157	III
MIN045011	Metacaspase 2	2.65535	0.00608308	III
MIN068402	At2g18690/MSF3.7	2.65535	0.0112859	III
MIN101862	Pollen Ole e 1 allergen and extensin family protein	2.65992	0.0291094	III
MIN049528	Pectinesterase	2.67582	1.45441e-07	III
MIN011304	Cytochrome P450	2.67582	0.000396195	III
MIN023395	Gd2b, putative	2.68032	0.0210504	III
MIN035950	No hit	2.68482	9.78364e-06	III
MIN031338	GDSL esterase/lipase	2.68482	7.43054e-05	III
MIN001223	Unknown protein	2.6893	0.000783855	III
MIN104256	Regulator of chromosome condensation family protein	2.6893	0.0346964	III
MIN045012	Metacaspase 2	2.70266	0.0022623	III
MIN051104	Vacuolar processing enzyme-1b	2.70929	4.78139e-09	III
MIN104897	Retrotransposon protein, putative, unclassified, expressed	2.70929	0.0199045	III
MIN049536	Pectinesterase	2.71149	2.70304e-09	III
MIN049532	Pectinesterase	2.71589	1.06279e-10	III
MIN014222	Peptide transporter family	2.71589	4.41563e-07	III
MIN051102	Vacuolar processing enzyme	2.71809	4.99135e-09	III
MIN049530	Pectinesterase	2.72683	1.50106e-09	III
MIN016945	Peroxiredoxin, putative	2.72901	2.82024e-06	III
MIN035000	Nbs-lrr resistance protein	2.72901	0.000380851	III
MIN009051	Ammonium transporter, putative	2.74416	0.000284139	III
MIN049522	Pectinesterase	2.74631	3.24073e-11	III
MIN025765	Nucleic acid binding protein, putative	2.74631	9.6386e-10	III
MIN104606	Silicon transporter	2.74631	0.0149568	III
MIN051105	Vacuolar processing enzyme	2.74846	7.01813e-09	III
MIN011213	Proton-dependent oligopeptide transporter	2.75061	8.13838e-09	III
MIN034999	NBS resistance protein	2.76341	0.000415719	III
MIN049521	Pectinesterase	2.76977	9.39831e-08	III
MIN027836	Transferase, transferring glycosyl groups, putative	2.774	0.00249562	III
MIN011214	Peptide transporter family	2.7761	5.24397e-07	III
MIN011342	Receptor-like serine/threonine kinase	2.7761	0.0163906	III
MIN049533	Pectinesterase	2.77821	1.56644e-07	III
MIN102986	Unknown protein	2.7866	0.0016545	III
MIN045013	Metacaspase 2	2.78869	0.0018303	III
MIN049524	Pectinesterase	2.79077	5.87633e-08	III
MIN029377	Polygalacturonase, putative	2.79701	2.72033e-09	III
MIN045008	Metacaspase 2	2.80116	0.00183594	III
MIN015437	No hit	2.81558	0.0023213	III
MIN017144	Calmodulin-like protein 5	2.81558	0.00400971	III
MIN051096	Vacuolar processing enzyme	2.81967	1.42315e-09	III
MIN057350	Fatty acyl coA reductase	2.82171	0.00347801	III
MIN010054	No hit	2.82171	0.0182611	III
MIN032266	Unknown protein	2.82782	0.000365507	III
MIN106990	Gibberellin-regulated protein 5	2.82782	0.00408659	III
MIN051099	Vacuolar processing enzyme	2.82985	2.49217e-10	III
MIN023394	Gd2b, putative	2.83592	0.0105435	III
MIN075039	Calcium-transporting ATPase 1 family protein	2.83996	3.60775e-14	III
MIN009164	No hit	2.84197	1.91522e-05	III
MIN105710	Unknown protein	2.84197	0.0269634	III
MIN026376	GDSL esterase/lipase	2.84398	0.0136163	III
MIN011955	Unknown protein	2.84599	7.13863e-07	III
MIN031337	GDSL esterase/lipase	2.848	0.000110054	III
MIN014094	Cytochrome P450	2.848	0.00685822	III
MIN009163	No hit	2.852	3.14007e-05	III
MIN045010	Metacaspase 2	2.852	0.00678594	III
MIN104324	No hit	2.85599	0.0213697	III
MIN107099	No hit	2.85798	0.0236748	III
MIN105281	Auxin-induced protein 5NG4, putative	2.86196	0.015608	III
MIN104672	No hit	6.27053	0.00335957	IV
MIN019918	Protein GAMETE EXPRESSED 1	6.27146	0.00265311	IV
MIN104416	No hit	6.34696	0.0403041	IV
MIN085915	Unknown protein	6.40599	0.0440459	IV
MIN104772	Chemocyanin, putative, expressed	6.41616	3.86569e-06	IV
MIN103652	No hit	6.54998	7.52492e-07	IV
MIN019919	Protein GAMETE EXPRESSED 1	6.55152	0.0249779	IV
MIN030828	Unknown protein	6.70501	8.67079e-08	IV
MIN049905	Unknown protein	6.82018	0.00515896	IV
MIN012853	Unknown protein	7.25974	0.000916683	IV
MIN012265	No hit	7.30076	0.0463345	IV
MIN104407	F-box family protein	7.31288	3.32882e-05	IV
MIN012614	UDP glycosyltransferase	7.37504	0.000510858	IV
MIN053449	Unknown protein	7.55459	7.13863e-07	IV
MIN104300	WAT1-related protein	7.61471	1.53124e-14	IV
MIN009699	No hit	7.71012	9.11308e-06	IV
MIN008151	Glutathione S-transferase	7.82005	1.1098e-08	IV
MIN012852	Unknown protein	8.15142	0.00368395	IV
MIN105999	No hit	9.19803	1.13013e-05	IV
MIN045353	No hit	-5.64386	0.0253068	V
MIN018119	17.4 kDa class I heat shock family protein	-6.64386	7.17712e-05	V
MIN106021	Pistil-specific extensin-like protein	-6.64386	0.00834896	V
MIN009638	GDSL esterase/lipase	-6.64386	0.0106125	V
MIN010247	Pectinesterase	-6.64386	0.0146826	V
MIN102948	Lachrymatory-factor synthase, putative	-6.64386	0.0163995	V
MIN023597	Auxin-responsive protein	-6.64386	0.0409102	V
MIN018118	17.4 kDa class I heat shock family protein	-5.64386	0.000841327	V
MIN000267	Chlorophyll a-b binding protein 7, chloroplastic	-5.64386	0.00252552	V
MIN022286	Unknown protein	-5.64386	0.00985451	V
MIN023930	No hit	-5.64386	0.0113277	V
MIN104974	Cytochrome P450	-5.64386	0.0134934	V
MIN010408	Soluble inorganic pyrophosphatase	-5.64386	0.0193819	V
MIN014505	WUSCHEL-related homeobox 4	-5.64386	0.0196758	V
MIN022562	Soybean (G.max) hydroproline-rich protein	-5.64386	0.0249564	V
MIN011228	Unknown protein	-5.64386	0.0284872	V
MIN022561	Repetitive proline-rich cell wall protein 2	-5.64386	0.0319853	V
MIN008661	No hit	-5.64386	0.0392355	V
MIN029381	Unknown protein	-5.64386	0.0478177	V
MIN010029	No hit	-5.64386	0.0488563	V
MIN107339	No hit	-5.05889	7.10237e-05	V
MIN010827	Cytochrome P450, putative	-5.05889	0.000615935	V
MIN104935	No hit	-5.05889	0.00170984	V
MIN046381	Protein kinase, putative; 86372-89112	-5.05889	0.00251438	V
MIN000167	No hit	-5.05889	0.00336729	V
MIN088759	Transporter family protein	-5.05889	0.0044043	V
MIN040155	3-ketoacyl-CoA synthase	-5.05889	0.00488077	V
MIN010334	Isoflavonoid malonyl transferase	-5.05889	0.00803399	V
MIN104554	BTB/POZ domain-containing protein	-5.05889	0.00857969	V
MIN028259	GDSL esterase/lipase	-5.05889	0.00945032	V
MIN028260	GDSL esterase/lipase	-5.05889	0.0103203	V
MIN013003	Cytochrome P450	-5.05889	0.0112859	V
MIN033191	4-hydroxy-tetrahydrodipicolinate reductase	-5.05889	0.0228858	V
MIN069270	Ankyrin repeat-containing protein, putative	-5.05889	0.0239525	V
MIN002539	ABA 8'-hydroxylase cytochrome P450	-5.05889	0.0276284	V
MIN028258	GDSL esterase/lipase	-5.05889	0.029056	V
MIN010386	CCT motif family protein	-5.05889	0.0380242	V
MIN023592	Auxin-responsive protein	-5.05889	0.0436137	V
MIN014804	Subtilisin-like protease 1	-5.05889	0.0437986	V
MIN010188	Dehydration-responsive family protein	-5.05889	0.0472001	V
MIN068735	Hydroxycinnamoyl CoA quinate transferase	-4.64386	1.24752e-07	V
MIN013420	UDP-glycosyltransferase 1	-4.64386	9.11308e-06	V
MIN019992	Peroxidase	-4.64386	0.00264926	V
MIN040154	3-ketoacyl-CoA synthase	-4.64386	0.00286142	V
MIN040156	3-ketoacyl-CoA synthase	-4.64386	0.00352682	V
MIN107105	Unknown protein	-4.64386	0.00442916	V
MIN036493	Reductase 1	-4.64386	0.00522012	V
MIN107338	No hit	-4.64386	0.00714389	V
MIN013002	Cytochrome P450, putative	-4.64386	0.00832803	V
MIN015205	No hit	-4.64386	0.00837869	V
MIN090455	UDP-glycosyltransferase 1	-4.64386	0.0102397	V
MIN011936	Genomic DNA, chromosome 3, BAC clone:F14O13	-4.64386	0.0252217	V
MIN063844	Leucine-rich repeat receptor kinase-like protein	-4.64386	0.0254619	V
MIN024814	Unknown protein	-4.64386	0.0275372	V
MIN027588	Phototropin 1	-4.64386	0.0326046	V
MIN031492	Unknown protein	-4.64386	0.0347366	V
MIN007540	No hit	-4.64386	0.037745	V
MIN043077	Inositol oxygenase 1	-4.32193	2.45654e-35	V
MIN038652	1-aminocyclopropane-1-carboxylate oxidase	-4.32193	7.10739e-13	V
MIN013419	UDP-glycosyltransferase 1	-4.32193	3.07302e-06	V
MIN016599	Zinc finger family protein	-4.32193	1.18197e-05	V
MIN091526	UDP-glycosyltransferase 1	-4.32193	4.71281e-05	V
MIN089192	Inositol-3-phosphate synthase	-4.32193	0.000107982	V
MIN089193	Inositol-3-phosphate synthase	-4.32193	0.000225571	V
MIN000915	Amine oxidase	-4.32193	0.000333971	V
MIN014606	EID1-like F-box protein 2	-4.32193	0.000420158	V
MIN046457	Early nodulin 55-2, putative	-4.32193	0.00103306	V
MIN101943	18.2 kDa class I heat shock family protein	-4.32193	0.00224234	V
MIN050624	CXE carboxylesterase	-4.32193	0.0184379	V
MIN007031	Phototropin 1	-4.32193	0.0198194	V
MIN035717	No hit	-4.32193	0.0211197	V
MIN103227	Phosphoribulokinase	-4.32193	0.0335748	V
MIN008854	No hit	-4.32193	0.0357365	V
MIN082551	Chloroplast inner envelope family protein	-4.32193	0.037745	V
MIN107467	CLE34 protein	-4.05889	6.54769e-05	V
MIN007762	Leucine-rich repeat/extensin	-4.05889	0.000151414	V
MIN010500	MYB transcription factor	-4.05889	0.000527664	V
MIN044261	Ankyrin repeat-containing protein	-4.05889	0.00119019	V
MIN014264	Phospholipase A1	-4.05889	0.00229207	V
MIN014265	Phospholipase A1	-4.05889	0.00496269	V
MIN022285	TIR-NBS-LRR RCT1-like resistance protein	-4.05889	0.00626892	V
MIN107487	C-repeat binding factor 4	-4.05889	0.00918818	V
MIN102512	Anthocyanin 5-aromatic acyltransferase, putative	-4.05889	0.0314453	V
MIN036829	No hit	-4.05889	0.0342391	V
MIN019977	Hydroxycinnamoyl-CoA shikimate/quinate hydroxycinnamoyltransferase	-4.05889	0.0355514	V
MIN078941	No hit	-4.05889	0.0364995	V
MIN100990	Receptor kinase-like protein	-4.05889	0.0408209	V
MIN100991	Receptor kinase-like protein	-4.05889	0.0428541	V
MIN103685	Polygalacturonase-like family protein	-3.8365	2.50308e-07	V
MIN050681	Pentatricopeptide repeat-containing protein, putative	-3.8365	0.00202602	V
MIN050684	Pentatricopeptide repeat-containing protein, putative	-3.8365	0.00265421	V
MIN046459	No hit	-3.8365	0.0101977	V
MIN002273	WGS project CAID00000000 data, contig chromosome 18	-3.8365	0.0134934	V
MIN104988	Rop guanine nucleotide exchange factor, putative	-3.8365	0.014352	V
MIN050680	WGS project CAID00000000 data, contig chromosome 18	-3.8365	0.0163995	V
MIN082548	Chloroplast inner envelope family protein	-3.8365	0.0222971	V
MIN104745	No hit	-3.8365	0.022539	V
MIN053496	Golden 2-like 1 transcription factor	-3.8365	0.0244807	V
MIN076659	Tropinone reductase, putative	-3.8365	0.0246748	V
MIN104842	No hit	-3.8365	0.0266637	V
MIN022929	Subtilisin-like protease	-3.8365	0.0275923	V
MIN012932	1L-myo-inositol 1-phosphate synthase	-3.8365	0.0296688	V
MIN010624	No hit	-3.8365	0.0310374	V
MIN006430	Receptor-like protein kinase	-3.8365	0.0337195	V
MIN107106	Formin-like protein 15	-3.8365	0.0342361	V
MIN100988	Receptor-like protein kinase	-3.8365	0.037088	V
MIN012906	Myb family transcription factor family protein	-3.8365	0.0376356	V
MIN069271	Ankyrin repeat-containing protein, putative	-3.8365	0.0389543	V
MIN078903	Kinase family protein	-3.8365	0.0394141	V
MIN033684	Two-component response regulator ARR18	-3.8365	0.0417206	V
MIN106749	Mog1/PsbP/DUF1795-like photosystem II reaction center PsbP family protein	-3.8365	0.0424865	V
MIN014266	PHLOEM protein 2-like protein	-3.8365	0.0445249	V
MIN076664	Tropinone reductase I	-3.8365	0.0463196	V
MIN020936	Unknown protein	-3.8365	0.0482316	V
MIN015696	Leucine aminopeptidase 2, chloroplastic	-3.8365	0.0485742	V
MIN028164	Endonuclease 1	-3.64386	1.28825e-22	V
MIN038653	1-aminocyclopropane-1-carboxylate oxidase	-3.64386	2.06385e-06	V
MIN092673	Heavy-metal-associated domain-containing family protein	-3.64386	5.92043e-05	V
MIN019203	Lipid A export ATP-binding/permease protein MsbA	-3.64386	0.000103994	V
MIN039018	UDP-glycosyltransferase 1	-3.64386	0.00116193	V
MIN007417	Unknown protein	-3.64386	0.00119405	V
MIN012883	No hit	-3.64386	0.00289068	V
MIN007420	ABC transporter B family member	-3.64386	0.00318557	V
MIN019989	Phi-1-like phosphate-induced protein	-3.64386	0.00334028	V
MIN106825	R2r3-myb transcription factor, putative	-3.64386	0.00414299	V
MIN046458	No hit	-3.64386	0.00456608	V
MIN046265	No hit	-3.64386	0.00706686	V
MIN105383	No hit	-3.64386	0.00857211	V
MIN053494	Two-component response regulator-like protein	-3.64386	0.0103858	V
MIN050682	WGS project CAID00000000 data, contig chromosome 18	-3.64386	0.0148617	V
MIN050683	Pentatricopeptide repeat-containing protein, putative	-3.64386	0.0152834	V
MIN046218	No hit	-3.64386	0.0156472	V
MIN058083	Alpha-mannosidase	-3.64386	0.0157051	V
MIN002275	WGS project CAID00000000 data, contig chromosome 18	-3.64386	0.0179005	V
MIN002274	WGS project CAID00000000 data, contig chromosome 18	-3.64386	0.0179694	V
MIN050679	Pentatricopeptide repeat-containing protein, putative	-3.64386	0.0186469	V
MIN050686	WGS project CAID00000000 data, contig chromosome 18	-3.64386	0.0192097	V
MIN050685	Pentatricopeptide repeat-containing protein, putative	-3.64386	0.0196874	V
MIN019413	Chalcone synthase	-3.64386	0.0244657	V
MIN092732	Serine/threonine-protein kinase	-3.64386	0.0294997	V
MIN044256	Ankyrin repeat-containing protein	-3.64386	0.0299271	V
MIN082543	Chloroplast inner envelope family protein	-3.64386	0.0326942	V
MIN092716	Serine/threonine-protein kinase	-3.64386	0.0362383	V
MIN007516	Monocopper oxidase family protein	-3.64386	0.037331	V
MIN105396	Emb|CAB72473.1	-3.64386	0.03857	V
MIN074961	UDP-glycosyltransferase 1	-3.64386	0.0460148	V
MIN074959	UDP-glycosyltransferase 1	-3.64386	0.0461073	V
MIN074966	UDP-glycosyltransferase 1	-3.64386	0.0480059	V
MIN074965	UDP-glycosyltransferase 1	-3.64386	0.0485742	V
MIN074953	UDP-glycosyltransferase 1	-3.64386	0.0487311	V
MIN074955	UDP-glycosyltransferase 1	-3.64386	0.0493005	V
MIN034831	Ethylene-responsive transcription factor 1	-3.47393	9.70976e-09	VI
MIN033689	Unknown protein	-3.47393	0.000141594	VI
MIN019990	Phi-1-like phosphate-induced protein	-3.47393	0.000288766	VI
MIN016666	No hit	-3.47393	0.000810696	VI
MIN039021	UDP-glycosyltransferase 1	-3.47393	0.00132898	VI
MIN103365	Transcription factor HY5, putative	-3.47393	0.00237025	VI
MIN104178	Senescence-associated family protein	-3.47393	0.00248456	VI
MIN107360	No hit	-3.47393	0.00383286	VI
MIN039019	UDP-glycosyltransferase 1	-3.47393	0.00547838	VI
MIN058082	Alpha-mannosidase	-3.47393	0.00746545	VI
MIN037483	No hit	-3.47393	0.00786255	VI
MIN055059	No hit	-3.47393	0.00908481	VI
MIN053495	Two-component response regulator-like protein	-3.47393	0.0115369	VI
MIN024831	No hit	-3.47393	0.0162884	VI
MIN103531	Fasciclin-like arabinogalactan protein 10	-3.47393	0.0245589	VI
MIN103085	No hit	-3.47393	0.0250598	VI
MIN019414	Chalcone synthase	-3.47393	0.0279199	VI
MIN042564	NAC domain-containing protein 78	-3.47393	0.029392	VI
MIN021734	Growth-regulating factor 1	-3.47393	0.0324926	VI
MIN042573	NAC domain-containing protein 78	-3.47393	0.0332713	VI
MIN105857	Myb-related transcription factor	-3.47393	0.0363526	VI
MIN090454	UDP-glycosyltransferase 1	-3.47393	0.0369855	VI
MIN064851	Prostaglandin reductase 1	-3.47393	0.0433188	VI
MIN006765	No hit	-3.47393	0.0484764	VI
MIN104175	NBS-containing resistance-like protein	-3.47393	0.0495454	VI
MIN010480	Ferritin	-3.32193	4.62116e-19	VI
MIN038548	Phospholipase A1	-3.32193	5.72934e-16	VI
MIN038547	Phospholipase A1	-3.32193	2.47722e-15	VI
MIN008137	Nudix hydrolase	-3.32193	4.86129e-15	VI
MIN013465	Nudix hydrolase	-3.32193	1.67888e-07	VI
MIN101737	Ferritin	-3.32193	5.36683e-05	VI
MIN027126	Dof zinc finger protein	-3.32193	0.000183236	VI
MIN035763	UDP-glucose 4-epimerase	-3.32193	0.000357467	VI
MIN024830	No hit	-3.32193	0.00154134	VI
MIN031395	Pectinesterase	-3.32193	0.00465101	VI
MIN007416	Unknown protein	-3.32193	0.00580084	VI
MIN035228	Glycosyltransferase, CAZy family GT90	-3.32193	0.00689786	VI
MIN105856	Myb-related transcription factor	-3.32193	0.00740811	VI
MIN019201	ABC transporter ATP-binding protein	-3.32193	0.00939653	VI
MIN040229	Beta-galactosidase	-3.32193	0.0148852	VI
MIN011194	No hit	-3.32193	0.0164011	VI
MIN104545	No hit	-3.32193	0.0166344	VI
MIN045000	Ring finger protein, putative	-3.32193	0.0171831	VI
MIN058081	Alpha-mannosidase	-3.32193	0.0185191	VI
MIN039022	UDP-glycosyltransferase 1	-3.32193	0.0195722	VI
MIN103597	No hit	-3.32193	0.0203679	VI
MIN055561	Reductase 1	-3.32193	0.0219597	VI
MIN095473	Early-responsive to dehydration-related protein	-3.32193	0.0220469	VI
MIN001017	KDEL motif-containing protein 1, putative	-3.32193	0.0292546	VI
MIN012439	No hit	-3.32193	0.0341611	VI
MIN022716	Cytokinin dehydrogenase 5	-3.32193	0.0348165	VI
MIN107355	1,4-Dihydroxy-2-naphthoyl-CoA synthase	-3.32193	0.037117	VI
MIN072106	Unknown protein	-3.32193	0.0392491	VI
MIN019245	Xyloglucan endotransglucosylase/hydrolase	-3.32193	0.0428263	VI
MIN103501	Isocitrate lyase	-3.32193	0.0430426	VI
MIN106864	Plant-specific domain TIGR01570 family protein	-3.32193	0.0463132	VI
MIN027098	Ethylene-responsive transcription factor 7	-3.18442	4.41416e-15	VI
MIN000365	Flowering locus T	-3.18442	4.50376e-05	VI
MIN073448	No hit	-3.18442	0.00010675	VI
MIN082504	Adenine nucleotide alpha hydrolases-domain containing protein kinase	-3.18442	0.000564315	VI
MIN103246	Emb|CAB68146.1	-3.18442	0.000655016	VI
MIN044260	Ankyrin repeat-containing protein	-3.18442	0.000779708	VI
MIN044259	Ankyrin repeat family protein	-3.18442	0.00113801	VI
MIN105229	Calmodulin, putative	-3.18442	0.00121873	VI
MIN045420	No hit	-3.18442	0.00149532	VI
MIN026926	No hit	-3.18442	0.00180275	VI
MIN023476	Cytochrome P450	-3.18442	0.00216867	VI
MIN014215	No hit	-3.18442	0.00218282	VI
MIN102563	No hit	-3.18442	0.00351325	VI
MIN024287	Unknown protein	-3.18442	0.00373767	VI
MIN048403	No hit	-3.18442	0.00927747	VI
MIN007834	WGS project CAID00000000 data, contig chromosome 18	-3.18442	0.00948797	VI
MIN007651	Ethylene-responsive element binding protein	-3.18442	0.010565	VI
MIN035227	KDEL motif-containing protein 1, putative	-3.18442	0.0109536	VI
MIN045001	Ring finger protein, putative	-3.18442	0.0112085	VI
MIN058085	Alpha-mannosidase	-3.18442	0.014151	VI
MIN024123	No hit	-3.18442	0.0160215	VI
MIN014790	No hit	-3.18442	0.018173	VI
MIN026355	AAA-ATPase 1-like protein	-3.18442	0.0184379	VI
MIN098439	Cellulose synthase	-3.18442	0.0194821	VI
MIN095472	Early-responsive to dehydration family protein	-3.18442	0.0200422	VI
MIN013290	No hit	-3.18442	0.0205089	VI
MIN042575	NAC domain-containing protein 78	-3.18442	0.0212748	VI
MIN022284	No hit	-3.18442	0.0214009	VI
MIN021591	Respiratory burst oxidase, putative	-3.18442	0.0218242	VI
MIN024798	No hit	-3.18442	0.0244241	VI
MIN095464	Early-responsive to dehydration-related protein	-3.18442	0.0267662	VI
MIN016469	No hit	-3.18442	0.0274791	VI
MIN095491	Early-responsive to dehydration-related protein	-3.18442	0.0276284	VI
MIN095463	Early-responsive to dehydration-related protein	-3.18442	0.0279199	VI
MIN103596	No hit	-3.18442	0.0281314	VI
MIN095460	Early-responsive to dehydration-related protein	-3.18442	0.0319609	VI
MIN095488	Early-responsive to dehydration-related protein	-3.18442	0.0327101	VI
MIN107662	No hit	-3.18442	0.0340036	VI
MIN095465	Early-responsive to dehydration-related protein	-3.18442	0.035917	VI
MIN012126	Dimethylaniline monooxygenase, putative	-3.18442	0.0389312	VI
MIN092734	Serine/threonine-protein kinase	-3.18442	0.0399715	VI
MIN039023	Unknown protein	-3.18442	0.0473643	VI
MIN026366	Transferase, transferring glycosyl groups, putative	-3.05889	0.000126875	VI
MIN073467	No hit	-3.05889	0.000133773	VI
MIN060099	No hit	-3.05889	0.000225774	VI
MIN031609	PHLOEM protein 2-like protein	-3.05889	0.000657245	VI
MIN082503	No hit	-3.05889	0.000814852	VI
MIN027127	Dof zinc finger protein	-3.05889	0.00108367	VI
MIN000699	Aspartic proteinase nepenthesin-2	-3.05889	0.00240621	VI
MIN103327	Pectin acetylesterase	-3.05889	0.00246227	VI
MIN000156	No hit	-3.05889	0.00392516	VI
MIN061486	No hit	-3.05889	0.00516877	VI
MIN021228	Unknown protein	-3.05889	0.00628616	VI
MIN027502	Ring finger protein, putative	-3.05889	0.00672941	VI
MIN073476	No hit	-3.05889	0.00901055	VI
MIN054558	Transferase, transferring glycosyl groups, putative	-3.05889	0.0154886	VI
MIN009176	No hit	-3.05889	0.0189982	VI
MIN012742	17.4 kDa class I heat shock family protein	-3.05889	0.0194821	VI
MIN022269	High-light-induced protein, chloroplastic	-3.05889	0.0201252	VI
MIN095458	Early-responsive to dehydration family protein	-3.05889	0.0210849	VI
MIN106562	Protein phosphatase 2C	-3.05889	0.0236875	VI
MIN012123	Dimethylaniline monooxygenase, putative	-3.05889	0.0253055	VI
MIN012128	Dimethylaniline monooxygenase, putative	-3.05889	0.0272255	VI
MIN012124	Dimethylaniline monooxygenase, putative	-3.05889	0.0276453	VI
MIN012125	Dimethylaniline monooxygenase, putative	-3.05889	0.0295838	VI
MIN042565	NAC domain-containing protein 78	-3.05889	0.0310037	VI
MIN095470	Early-responsive to dehydration family protein	-3.05889	0.0317235	VI
MIN012127	Dimethylaniline monooxygenase, putative	-3.05889	0.03264	VI
MIN058084	Lysosomal alpha-mannosidase, putative	-3.05889	0.0330228	VI
MIN014631	Unknown protein	-3.05889	0.0350256	VI
MIN095478	Early-responsive to dehydration-related protein	-3.05889	0.0364995	VI
MIN095466	Early-responsive to dehydration-related protein	-3.05889	0.0365059	VI
MIN001332	Unknown protein	-3.05889	0.0365709	VI
MIN106143	Calmodulin-binding transcription activator 4	-3.05889	0.0380242	VI
MIN026001	No hit	-3.05889	0.0413776	VI
MIN072105	Unknown protein	-3.05889	0.0417842	VI
MIN095461	Early-responsive to dehydration-related protein	-3.05889	0.0431321	VI
MIN103029	Cytochrome b6-f complex subunit 7	-3.05889	0.04764	VI
MIN021814	GDSL esterase/lipase	-2.94342	1.05276e-15	VI
MIN006752	GDSL esterase/lipase	-2.94342	1.7944e-15	VI
MIN009406	Ethylene-responsive transcription factor 1	-2.94342	8.5937e-14	VI
MIN106314	Ferritin	-2.94342	1.4901e-12	VI
MIN038546	Phospholipase A1-II 1	-2.94342	1.97543e-08	VI
MIN081277	No hit	-2.94342	4.14056e-06	VI
MIN019202	ABC transporter B family member	-2.94342	7.32109e-06	VI
MIN073471	No hit	-2.94342	1.20065e-05	VI
MIN009177	No hit	-2.94342	4.4771e-05	VI
MIN000378	Unknown protein	-2.94342	0.000695626	VI
MIN012463	Auxin-responsive protein	-2.94342	0.00103858	VI
MIN031608	PHLOEM protein 2-like protein	-2.94342	0.00108435	VI
MIN031606	PHLOEM protein 2-like protein	-2.94342	0.00212118	VI
MIN103281	Armadillo/beta-catenin-like repeat-containing protein	-2.94342	0.00274319	VI
MIN084098	Galactinol synthase	-2.94342	0.00387154	VI
MIN073470	No hit	-2.94342	0.00576417	VI
MIN095474	Early-responsive to dehydration-related protein	-2.94342	0.00750237	VI
MIN077640	Gypsy/ty3 element polyprotein	-2.94342	0.00895569	VI
MIN103967	No hit	-2.94342	0.0123977	VI
MIN037300	Respiratory burst oxidase, putative	-2.94342	0.0155001	VI
MIN007867	J-domain protein required for chloroplast accumulation response 1	-2.94342	0.0158269	VI
MIN102934	Katanin p80 subunit-like protein	-2.94342	0.0203834	VI
MIN015193	Multidrug and toxin extrusion protein	-2.94342	0.0219183	VI
MIN017245	Homeobox-leucine zipper protein ATHB-6	-2.94342	0.0226187	VI
MIN012752	Auxin response factor, putative	-2.94342	0.0273934	VI
MIN107671	Major latex protein, putative	-2.94342	0.0295516	VI
MIN019370	Cytochrome P450, putative	-2.94342	0.0362095	VI
MIN014632	Unknown protein	-2.94342	0.0379875	VI
MIN019375	Cytochrome P450, putative	-2.94342	0.0388332	VI
MIN019391	Cytochrome P450, putative	-2.94342	0.0389256	VI
MIN019371	Cytochrome P450, putative	-2.94342	0.039544	VI
MIN019379	Cytochrome P450, putative	-2.94342	0.0411122	VI
MIN065028	Heat stress transcription factor A-2c	-2.94342	0.0412366	VI
MIN042581	NAC domain-containing protein 78	-2.94342	0.0446456	VI
MIN095477	Early-responsive to dehydration-related protein	-2.94342	0.0476581	VI
MIN032282	NAC domain protein	-2.8365	4.41416e-15	VI
MIN007177	Beta-galactosidase	-2.8365	9.20354e-10	VI
MIN020626	Pectin acetylesterase, putative	-2.8365	9.40876e-08	VI
MIN020623	Pectin acetylesterase, putative	-2.8365	1.14033e-07	VI
MIN020624	Pectin acetylesterase, putative	-2.8365	2.80466e-07	VI
MIN020627	Pectin acetylesterase, putative	-2.8365	3.23897e-07	VI
MIN011012	Leucine-rich repeat/extensin	-2.8365	4.55251e-07	VI
MIN020620	Pectin acetylesterase, putative	-2.8365	7.9964e-07	VI
MIN020621	Pectin acetylesterase, putative	-2.8365	8.97868e-07	VI
MIN020625	Pectin acetylesterase, putative	-2.8365	1.70263e-06	VI
MIN102885	No hit	-2.8365	1.75502e-06	VI
MIN020628	Pectin acetylesterase, putative	-2.8365	1.79724e-06	VI
MIN102663	No hit	-2.8365	2.82024e-06	VI
MIN026272	Tetratricopeptide repeat protein, putative	-2.8365	0.000700257	VI
MIN012462	Auxin-responsive protein	-2.8365	0.00113364	VI
MIN013463	No hit	-2.8365	0.0021572	VI
MIN064849	Prostaglandin reductase 1	-2.8365	0.00365221	VI
MIN001315	No hit	-2.8365	0.00423864	VI
MIN107361	No hit	-2.8365	0.00633536	VI
MIN015643	UDP-glucosyltransferase, putative	-2.8365	0.00713191	VI
MIN093220	Serine carboxypeptidase, putative	-2.8365	0.00756451	VI
MIN013596	No hit	-2.8365	0.0108885	VI
MIN010068	Subtilisin-like serine protease	-2.8365	0.0140023	VI
MIN073458	No hit	-2.8365	0.0170849	VI
MIN103360	No hit	-2.8365	0.0208526	VI
MIN009780	RING finger family protein	-2.8365	0.0244541	VI
MIN101898	Homeobox leucine zipper family protein	-2.8365	0.0305506	VI
MIN090457	UDP-glycosyltransferase 1	-2.8365	0.0374537	VI
MIN029382	Dof zinc finger protein	-2.8365	0.0375268	VI
MIN019378	Cytochrome P450 family protein	-2.8365	0.0382246	VI
MIN105557	Cytochrome P450 71 family protein	-2.8365	0.0399377	VI
MIN019384	Cytochrome P450, putative	-2.8365	0.0441991	VI
MIN046387	Receptor-like protein kinase	-2.8365	0.0444655	VI
MIN025443	No hit	-2.8365	0.0455774	VI
MIN010918	Protein phosphatase 2C	-2.8365	0.0461156	VI
MIN032544	Oxysterol-binding protein	-2.8365	0.0483299	VI
MIN103715	No hit	-2.8365	0.048606	VI
MIN032270	NAC domain protein	-2.73697	1.36132e-14	VI
MIN013409	No hit	-2.73697	5.05246e-12	VI
MIN005722	Beta-galactosidase	-2.73697	5.12018e-11	VI
MIN005724	Beta-galactosidase	-2.73697	2.63828e-10	VI
MIN020622	Pectin acetylesterase, putative	-2.73697	6.85712e-08	VI
MIN026275	Tetratricopeptide repeat-containing family protein	-2.73697	9.69497e-07	VI
MIN008364	Glucan endo-1,3-beta-glucosidase	-2.73697	1.22088e-06	VI
MIN000868	Myb transcription factor	-2.73697	9.3861e-06	VI
MIN006710	Unknown protein	-2.73697	2.25409e-05	VI
MIN092685	Heavy-metal-associated domain-containing family protein	-2.73697	4.61851e-05	VI
MIN000890	Myb transcription factor	-2.73697	5.22388e-05	VI
MIN064396	Ankyrin repeat family protein	-2.73697	6.01398e-05	VI
MIN046268	Purine permease	-2.73697	0.000157731	VI
MIN045748	No hit	-2.73697	0.000448953	VI
MIN095468	Early-responsive to dehydration family protein	-2.73697	0.0006071	VI
MIN095493	Early-responsive to dehydration family protein	-2.73697	0.000631767	VI
MIN095462	Early-responsive to dehydration family protein	-2.73697	0.000741452	VI
MIN095459	Early-responsive to dehydration family protein	-2.73697	0.000782751	VI
MIN095481	Early-responsive to dehydration family protein	-2.73697	0.000786468	VI
MIN095467	Early-responsive to dehydration family protein	-2.73697	0.000869284	VI
MIN095482	Early-responsive to dehydration family protein	-2.73697	0.000911644	VI
MIN095469	Early-responsive to dehydration family protein	-2.73697	0.00102602	VI
MIN103603	Invertase/pectin methylesterase inhibitor family protein	-2.73697	0.00115894	VI
MIN003459	NAC domain protein,	-2.73697	0.00118543	VI
[truncated: 3,352 more rows]
