# Supplementary material for: Transcriptome Analysis of Mango (Mangifera indica L.) Fruit Epidermal Peel to Identify Putative Cuticle-Associated Genes
Source: Sci Rep. 2017 Apr 20;7:46163. doi: 10.1038/srep46163 (PMC5397871; doi:10.1038/srep46163)
Supplement: Supplementary Dataset S4 [file srep46163-s4.xls]

## Sheet: Pathway_up
Transcriptome Analysis of Mango (Mangifera indica L) Fruit Epidermal Peels Provides Insights into Cuticle Biosynthesis Julio C. Tafolla-Arellano, Yi Zheng, Honghe Sun, Chen Jiao, Eliel Ruiz-May, Miguel Hernández-Oñate, Alberto González-León, Reginaldo Báez-Sañudo, Zhangjun Fei, Jocelyn K.C. Rose, Martín E. Tiznado-Hernández
Enrichment Metabolic pathways up-regulated comparison Overripe vs Ripe (Qvalue<=0.05)
Pathway ID	Pathway name	Pvalue	Qvalue	#Test	#Ref	ratio test/ref	%test	%ref	Test	Ref
PWY-5147	oleate biosynthesis I (plants)	4.43802e-21	7.62455e-20	14	17	35.8096	7.86517	0.219638	178	7740
PWY-5725	farnesene biosynthesis	0.00155401	0.011442	2	3	28.9888	1.1236	0.0387597	178	7740
PWY-5733	germacrene biosynthesis	0.00155401	0.011442	2	3	28.9888	1.1236	0.0387597	178	7740
PWY-6275	&beta;-caryophyllene biosynthesis	0.00155401	0.011442	2	3	28.9888	1.1236	0.0387597	178	7740
PROUT-PWY	proline degradation	2.66802e-12	3.92887e-11	9	14	27.9535	5.05618	0.180879	178	7740
PWY-6922	L-N&delta;-acetylornithine biosynthesis	6.53888e-12	8.42538e-11	9	15	26.0899	5.05618	0.193798	178	7740
PWY-6435	4-hydroxybenzoate biosynthesis V	5.0119e-65	5.16629e-63	55	104	22.9959	30.8989	1.34367	178	7740
PWY0-1544	proline to cytochrome bo oxidase electron transfer	5.98469e-11	6.8545e-10	9	18	21.7416	5.05618	0.232558	178	7740
PWY1F-FLAVSYN	flavonoid biosynthesis	2.68421e-57	1.38345e-55	54	126	18.6356	30.3371	1.62791	178	7740
PWY-1081	homogalacturonan degradation	2.44648e-33	5.04368e-32	32	76	18.3087	17.9775	0.981912	178	7740
PWY-1121	suberin monomers biosynthesis	2.01083e-55	6.90924e-54	53	127	18.1465	29.7753	1.64083	178	7740
PWY-361	phenylpropanoid biosynthesis	3.70962e-47	9.55972e-46	55	191	12.5213	30.8989	2.4677	178	7740
PWY-5337	stachyose biosynthesis	0.00443836	0.0305005	3	15	8.69663	1.68539	0.193798	178	7740
PWY-1822	indole-3-acetate activation I	0.00128568	0.011442	5	36	6.03933	2.80899	0.465116	178	7740
CITRULBIO-PWY	citrulline biosynthesis	0.00119896	0.011442	9	114	3.43288	5.05618	1.47287	178	7740
PWY-7096	triclosan resistance	0.013443	0.0866067	2	8	10.8708	1.1236	0.103359	178	7740
PWY-46	putrescine biosynthesis III	0.0229974	0.133595	1	1	43.4831	0.561798	0.0129199	178	7740
PWY-5973	cis-vaccenate biosynthesis	0.0233285	0.133595	3	27	4.83146	1.68539	0.348837	178	7740
PWY-7199	pyrimidine deoxyribonucleosides salvage	0.0347335	0.188439	2	13	6.68971	1.1236	0.167959	178	7740
PWY-5070	gibberellin biosynthesis I (non C-3, non C-13 hydroxylation)	0.0454689	0.234347	1	2	21.7416	0.561798	0.0258398	178	7740
PWY-6365	D-myo-inositol (3,4,5,6)-tetrakisphosphate biosynthesis	0.0603652	0.296308	5	92	2.36321	2.80899	1.18863	178	7740
GLYCOGENSYNTH-PWY	glycogen biosynthesis I (from ADP-D-Glucose)	0.0723384	0.310695	5	97	2.2414	2.80899	1.25323	178	7740
PWY-7182	linalool biosynthesis I	0.0696383	0.310695	2	19	4.57717	1.1236	0.245478	178	7740
PWY2OL-4	superpathway of linalool biosynthesis	0.0696383	0.310695	2	19	4.57717	1.1236	0.245478	178	7740
PWY-5945	zeaxanthin, antheraxanthin and violaxanthin interconversion	0.109846	0.435497	1	5	8.69663	0.561798	0.0645995	178	7740
PWY-6801	volatile esters biosynthesis (during fruit ripening)	0.109846	0.435497	1	5	8.69663	0.561798	0.0645995	178	7740
PWY-4661	1D-myo-inositol hexakisphosphate biosynthesis III (Spirodela polyrrhiza)	0.135367	0.51659	5	118	1.84251	2.80899	1.52455	178	7740
PWY-5441	S-methylmethionine cycle	0.150346	0.51659	1	7	6.21188	0.561798	0.0904393	178	7740
PWY-5971	palmitate biosynthesis II (bacteria and plants)	0.148301	0.51659	3	58	2.24913	1.68539	0.749354	178	7740
PWY-5989	stearate biosynthesis II (bacteria and plants)	0.148301	0.51659	3	58	2.24913	1.68539	0.749354	178	7740
FASYN-ELONG-PWY	fatty acid elongation -- saturated	0.170533	0.517019	3	62	2.10402	1.68539	0.801034	178	7740
PWY-6305	putrescine biosynthesis IV	0.169903	0.517019	1	8	5.43539	0.561798	0.103359	178	7740
PWY-695	abscisic acid biosynthesis	0.169903	0.517019	1	8	5.43539	0.561798	0.103359	178	7740
PWY-7200	superpathway of pyrimidine deoxyribonucleoside salvage	0.158893	0.517019	2	31	2.80536	1.1236	0.400517	178	7740
POLYAMINSYN3-PWY	superpathway of polyamine biosynthesis II	0.191952	0.520696	2	35	2.48475	1.1236	0.452196	178	7740
PWY-3385	choline biosynthesis I	0.189013	0.520696	1	9	4.83146	0.561798	0.116279	178	7740
PWY-6121	5-aminoimidazole ribonucleotide biosynthesis I	0.189013	0.520696	1	9	4.83146	0.561798	0.116279	178	7740
PWY-622	starch biosynthesis	0.179536	0.520696	5	130	1.67243	2.80899	1.67959	178	7740
PWY-5461	betanidin degradation	0.22593	0.541604	1	11	3.95301	0.561798	0.142119	178	7740
PWY-6122	5-aminoimidazole ribonucleotide biosynthesis II	0.22593	0.541604	1	11	3.95301	0.561798	0.142119	178	7740
PWY-6277	superpathway of 5-aminoimidazole ribonucleotide biosynthesis	0.22593	0.541604	1	11	3.95301	0.561798	0.142119	178	7740
PWY-7214	baicalein degradation (hydrogen peroxide detoxification)	0.22593	0.541604	1	11	3.95301	0.561798	0.142119	178	7740
PWY0-1314	fructose degradation	0.22593	0.541604	1	11	3.95301	0.561798	0.142119	178	7740
PWY-6710	poly-hydroxy fatty acids biosynthesis	0.261176	0.611866	1	13	3.34486	0.561798	0.167959	178	7740
PWY-7193	pyrimidine ribonucleosides salvage I	0.302912	0.693873	2	48	1.8118	1.1236	0.620155	178	7740
BSUBPOLYAMSYN-PWY	spermidine biosynthesis I	0.342463	0.722815	1	18	2.41573	0.561798	0.232558	178	7740
PWY-5829	geraniol and geranial biosynthesis	0.336906	0.722815	2	52	1.67243	1.1236	0.671835	178	7740
PWY-5944	zeaxanthin biosynthesis	0.35762	0.722815	1	19	2.28859	0.561798	0.245478	178	7740
PWY-6842	glutathione-mediated detoxification II	0.348515	0.722815	7	249	1.22242	3.93258	3.21705	178	7740
PWY-702	methionine biosynthesis II	0.35762	0.722815	1	19	2.28859	0.561798	0.245478	178	7740
PWY-735	jasmonic acid biosynthesis	0.329819	0.722815	3	88	1.48238	1.68539	1.13695	178	7740
CYSTSYN-PWY	cysteine biosynthesis I	0.401037	0.765538	1	22	1.97651	0.561798	0.284238	178	7740
PWY-6443	benzoate biosynthesis I (CoA-dependent, &beta;-oxidative)	0.401037	0.765538	1	22	1.97651	0.561798	0.284238	178	7740
PWY-6936	seleno-amino acid biosynthesis	0.401037	0.765538	1	22	1.97651	0.561798	0.284238	178	7740
PYRUVOX-PWY	pyruvate oxidation pathway	0.414851	0.777509	1	23	1.89057	0.561798	0.297158	178	7740
PWY-6902	chitin degradation II	0.441535	0.812744	1	25	1.73933	0.561798	0.322997	178	7740
PWY-801	homocysteine and cysteine interconversion	0.47931	0.866798	1	28	1.55297	0.561798	0.361757	178	7740
PWY-7347	sucrose biosynthesis III	0.50307	0.89408	1	30	1.44944	0.561798	0.387597	178	7740
ALACAT2-PWY	alanine degradation II (to D-lactate)	0.681338	0.924114	1	49	0.887411	0.561798	0.633075	178	7740
ETHYL-PWY	ethylene biosynthesis I (plants)	0.673789	0.924114	1	48	0.905899	0.561798	0.620155	178	7740
GLUTAMATE-DEG1-PWY	glutamate degradation I	0.597329	0.924114	1	39	1.11495	0.561798	0.503876	178	7740
GLUTAMATE-SYN2-PWY	glutamate biosynthesis II	0.597329	0.924114	1	39	1.11495	0.561798	0.503876	178	7740
NONMEVIPP-PWY	methylerythritol phosphate pathway	0.557858	0.924114	1	35	1.24238	0.561798	0.452196	178	7740
PWY-181	photorespiration	0.663663	0.924114	2	98	0.887411	1.1236	1.26615	178	7740
PWY-5173	superpathway of acetyl-CoA biosynthesis	0.641774	0.924114	1	44	0.988253	0.561798	0.568475	178	7740
PWY-5340	sulfate activation for sulfonation	0.650059	0.924114	1	45	0.966292	0.561798	0.581395	178	7740
PWY-5486	pyruvate fermentation to ethanol II	0.624614	0.924114	1	42	1.03531	0.561798	0.542636	178	7740
PWY-5723	Rubisco shunt	0.594523	0.924114	3	133	0.980823	1.68539	1.71835	178	7740
PWY-5751	phenylethanol biosynthesis	0.597329	0.924114	1	39	1.11495	0.561798	0.503876	178	7740
PWY-5766	glutamate degradation X	0.597329	0.924114	1	39	1.11495	0.561798	0.503876	178	7740
PWY-6270	isoprene biosynthesis	0.615729	0.924114	1	41	1.06056	0.561798	0.529716	178	7740
PWY-6333	acetaldehyde biosynthesis I	0.624614	0.924114	1	42	1.03531	0.561798	0.542636	178	7740
PWY-6802	salidroside biosynthesis	0.578052	0.924114	1	37	1.17522	0.561798	0.478036	178	7740
PYRUVDEHYD-PWY	pyruvate decarboxylation to acetyl CoA	0.557858	0.924114	1	35	1.24238	0.561798	0.452196	178	7740
SULFATE-CYS-PWY	superpathway of sulfate assimilation and cysteine biosynthesis	0.646865	0.924114	2	95	0.915435	1.1236	1.22739	178	7740
TRPSYN-PWY	tryptophan biosynthesis	0.666063	0.924114	1	47	0.925173	0.561798	0.607235	178	7740
PWY-3801	sucrose degradation II (sucrose synthase)	0.709835	0.924955	1	53	0.820437	0.561798	0.684755	178	7740
PWY-5076	leucine degradation III	0.716554	0.924955	1	54	0.805243	0.561798	0.697674	178	7740
PWY-6317	galactose degradation I (Leloir pathway)	0.735797	0.924955	1	57	0.762862	0.561798	0.736434	178	7740
PWY-724	superpathway of lysine, threonine and methionine biosynthesis II	0.723119	0.924955	1	55	0.790603	0.561798	0.710594	178	7740
PWY0-1466	trehalose degradation VI (periplasmic)	0.729532	0.924955	1	56	0.776485	0.561798	0.723514	178	7740
SO4ASSIM-PWY	sulfate reduction I (assimilatory)	0.716554	0.924955	1	54	0.805243	0.561798	0.697674	178	7740
GLUTSYNIII-PWY	glutamate biosynthesis III	0.747898	0.92884	1	59	0.737002	0.561798	0.762274	178	7740
CYANCAT-PWY	cyanate degradation	0.800618	0.937818	1	69	0.630191	0.561798	0.891473	178	7740
GLYCOLYSIS-TCA-GLYOX-BYPASS	superpathway of glycolysis, pyruvate dehydrogenase, TCA, and glyoxylate bypass	0.794654	0.937818	3	182	0.716755	1.68539	2.35142	178	7740
PWY-5121	superpathway of geranylgeranyl diphosphate biosynthesis II (via MEP)	0.786072	0.937818	1	66	0.658836	0.561798	0.852713	178	7740
PWY-5136	fatty acid &beta;-oxidation II (peroxisome)	0.795882	0.937818	1	68	0.639458	0.561798	0.878553	178	7740
PWY-6737	starch degradation V	0.791034	0.937818	1	67	0.649002	0.561798	0.865633	178	7740
CALVIN-PWY	Calvin-Benson-Bassham cycle	0.843018	0.952443	2	142	0.612439	1.1236	1.83463	178	7740
PHOTOALL-PWY	oxygenic photosynthesis	0.859302	0.952443	2	148	0.58761	1.1236	1.91214	178	7740
PWY-5505	glutamate and glutamine biosynthesis	0.849602	0.952443	1	81	0.536829	0.561798	1.04651	178	7740
PWY-7238	sucrose biosynthesis II	0.856512	0.952443	1	83	0.523893	0.561798	1.07235	178	7740
PWYQT-4429	CO2 fixation into oxaloacetate (anapleurotic)	0.826823	0.952443	1	75	0.579775	0.561798	0.968992	178	7740
PWY-1042	glycolysis IV (plant cytosol)	0.874035	0.958467	2	154	0.564716	1.1236	1.98966	178	7740
GLYCOLYSIS	glycolysis I (from glucose-6P)	0.885219	0.960513	2	159	0.546958	1.1236	2.05426	178	7740
ETOH-ACETYLCOA-ANA-PWY	ethanol degradation I	0.903844	0.964149	1	100	0.434831	0.561798	1.29199	178	7740
PWY-5464	superpathway of cytosolic glycolysis (plants), pyruvate dehydrogenase and TCA cycle	0.944118	0.964149	3	262	0.497899	1.68539	3.38501	178	7740
PWY-561	superpathway of glyoxylate cycle and fatty acid degradation	0.978866	0.964149	1	164	0.265141	0.561798	2.11886	178	7740
PWY-5675	nitrate reduction V (assimilatory)	0.947959	0.964149	1	126	0.345104	0.561798	1.62791	178	7740
PWY-6348	phosphate acquisition	0.968354	0.964149	1	147	0.295804	0.561798	1.89922	178	7740
PWY-6357	phosphate utilization in cell wall regeneration	0.968354	0.964149	1	147	0.295804	0.561798	1.89922	178	7740
PWY-6901	glucose and xylose degradation	0.991456	0.964149	1	202	0.215263	0.561798	2.60982	178	7740
PWY-7219	adenosine ribonucleotides de novo biosynthesis	0.976758	0.964149	1	160	0.27177	0.561798	2.06718	178	7740
PWY-7229	superpathway of adenosine nucleotides de novo biosynthesis I	0.985559	0.964149	1	180	0.241573	0.561798	2.32558	178	7740
PWY66-21	ethanol degradation II	0.924049	0.964149	1	110	0.395301	0.561798	1.42119	178	7740
SUCSYN-PWY	sucrose biosynthesis I (from photosynthesis)	0.924049	0.964149	1	110	0.395301	0.561798	1.42119	178	7740

## Sheet: Pathway_down
Transcriptome Analysis of Mango (Mangifera indica L) Fruit Epidermal Peels Provides Insights into Cuticle Biosynthesis Julio C. Tafolla-Arellano, Yi Zheng, Honghe Sun, Chen Jiao, Eliel Ruiz-May, Miguel Hernández-Oñate, Alberto González-León, Reginaldo Báez-Sañudo, Zhangjun Fei, Jocelyn K.C. Rose, Martín E. Tiznado-Hernández
Enrichment Metabolic pathways down-regulated comparison Overripe vs Ripe (Qvalue<=0.05)
Pathway ID	Pathway name	Pvalue	Qvalue	#Test	#Ref	ratio test/ref	%test	%ref	Test	Ref
PWY-4841	UDP-&alpha;-D-glucuronate biosynthesis (from myo-inositol)	0.00029987	0.00654716	3	3	14.9133	0.578035	0.0387597	519	7740
PWY-5791	1,4-dihydroxy-2-naphthoate biosynthesis II (plants)	5.88802e-13	1.54266e-11	12	14	12.7828	2.31214	0.180879	519	7740
PWY-6842	glutathione-mediated detoxification II	7.73856e-187	1.01375e-184	192	249	11.4994	36.9942	3.21705	519	7740
PWY-5343	ajugose biosynthesis II (galactinol-independent)	0.00113948	0.018659	3	4	11.185	0.578035	0.0516796	519	7740
PWY-6163	chorismate biosynthesis from 3-dehydroquinate	1.66184e-93	1.0885e-91	104	142	10.9224	20.0385	1.83463	519	7740
ARO-PWY	chorismate biosynthesis I	1.68657e-90	7.36467e-89	105	151	10.3702	20.2312	1.9509	519	7740
BGALACT-PWY	lactose degradation III	6.62934e-22	2.17111e-20	35	75	6.95954	6.74374	0.968992	519	7740
PWY-5337	stachyose biosynthesis	0.00227144	0.0330621	5	15	4.9711	0.963391	0.193798	519	7740
PWY-6902	chitin degradation II	0.000971909	0.0181886	7	25	4.17572	1.34875	0.322997	519	7740
PWY-6515	phloridzin biosynthesis	0.00261029	0.0341949	6	22	4.06726	1.15607	0.284238	519	7740
PWY-361	phenylpropanoid biosynthesis	0.00871698	0.0942834	22	191	1.71776	4.23892	2.4677	519	7740
PWY-5059	pinobanksin biosynthesis	0.00935637	0.0942834	6	28	3.19571	1.15607	0.361757	519	7740
PWY-6787	flavonoid biosynthesis (in equisetum)	0.00935637	0.0942834	6	28	3.19571	1.15607	0.361757	519	7740
CHOLINE-BETAINE-ANA-PWY	choline degradation I	0.0252224	0.220276	3	10	4.47399	0.578035	0.129199	519	7740
PWY-6900	(Z)-butanethiol-S-oxide biosynthesis	0.0245902	0.220276	2	4	7.45665	0.385356	0.0516796	519	7740
PWY-1001	cellulose biosynthesis	0.0307883	0.226557	6	36	2.48555	1.15607	0.465116	519	7740
PWY-5461	betanidin degradation	0.032989	0.226557	3	11	4.06726	0.578035	0.142119	519	7740
PWY-5944	zeaxanthin biosynthesis	0.0345889	0.226557	4	19	3.13964	0.770713	0.245478	519	7740
PWY-6433	hydroxylated fatty acid biosynthesis (plants)	0.0345889	0.226557	4	19	3.13964	0.770713	0.245478	519	7740
PWY-7214	baicalein degradation (hydrogen peroxide detoxification)	0.032989	0.226557	3	11	4.06726	0.578035	0.142119	519	7740
PWY0-1305	glutamate dependent acid resistance	0.0391792	0.233294	2	5	5.96532	0.385356	0.0645995	519	7740
PWY3O-210	glutamate degradation IX (via 4-aminobutyrate)	0.0391792	0.233294	2	5	5.96532	0.385356	0.0645995	519	7740
LIPAS-PWY	triacylglycerol degradation	0.0627101	0.33785	3	14	3.19571	0.578035	0.180879	519	7740
PWY-3861	mannitol degradation II	0.065231	0.33785	6	43	2.08092	1.15607	0.555556	519	7740
PWY-6959	L-ascorbate degradation V	0.0627101	0.33785	3	14	3.19571	0.578035	0.180879	519	7740
PWY-822	fructan biosynthesis	0.0670543	0.33785	1	1	14.9133	0.192678	0.0129199	519	7740
PWY-2301	myo-inositol biosynthesis	0.0752522	0.365113	2	7	4.26094	0.385356	0.0904393	519	7740
PWY-4321	glutamate degradation IV	0.0959976	0.433644	2	8	3.72832	0.385356	0.103359	519	7740
PWY-695	abscisic acid biosynthesis	0.0959976	0.433644	2	8	3.72832	0.385356	0.103359	519	7740
PWY-6784	cellulose and hemicellulose degradation (cellulolosome)	0.12962	0.566009	1	2	7.45665	0.192678	0.0258398	519	7740
PWY-4781	phytate degradation II	0.141346	0.578635	2	10	2.98266	0.385356	0.129199	519	7740
PWY-5046	2-oxoisovalerate decarboxylation to isobutanoyl-CoA	0.141346	0.578635	2	10	2.98266	0.385356	0.129199	519	7740
PWY-6358	superpathway of D-myo-inositol (1,4,5)-trisphosphate metabolism	0.190141	0.71167	2	12	2.48555	0.385356	0.155039	519	7740
PWY-6364	D-myo-inositol (1,3,4)-trisphosphate biosynthesis	0.190141	0.71167	2	12	2.48555	0.385356	0.155039	519	7740
PWY-6539	petivericin biosynthesis	0.187998	0.71167	1	3	4.9711	0.192678	0.0387597	519	7740
PWY-5068	chlorophyll cycle	0.215157	0.762276	3	24	1.86416	0.578035	0.310078	519	7740
PWY-6710	poly-hydroxy fatty acids biosynthesis	0.215299	0.762276	2	13	2.29435	0.385356	0.167959	519	7740
PWY-5125	anthocyanin biosynthesis (cyanidin 3-O-glucoside)	0.242467	0.794081	1	4	3.72832	0.192678	0.0516796	519	7740
PWY-5153	anthocyanin biosynthesis (delphinidin 3-O-glucoside)	0.242467	0.794081	1	4	3.72832	0.192678	0.0516796	519	7740
PWY-7267	anthocyanin biosynthesis (pelargonidin 3-O-glucoside)	0.242467	0.794081	1	4	3.72832	0.192678	0.0516796	519	7740
PWY-5829	geraniol and geranial biosynthesis	0.268189	0.856896	5	52	1.43397	0.963391	0.671835	519	7740
PWY-6457	trans-cinnamoyl-CoA biosynthesis	0.291834	0.889076	2	16	1.86416	0.385356	0.206718	519	7740
PWY1F-467	phenylpropanoid biosynthesis, initial reactions	0.291834	0.889076	2	16	1.86416	0.385356	0.206718	519	7740
PWY-6330	acetaldehyde biosynthesis II	0.340708	0.991839	1	6	2.48555	0.192678	0.0775194	519	7740
PWY3O-440	acetoin biosynthesis III	0.340708	0.991839	1	6	2.48555	0.192678	0.0775194	519	7740
CALVIN-PWY	Calvin-Benson-Bassham cycle	0.999952	1	1	142	0.105023	0.192678	1.83463	519	7740
CITRULBIO-PWY	citrulline biosynthesis	0.888351	1	5	114	0.654092	0.963391	1.47287	519	7740
ETHYL-PWY	ethylene biosynthesis I (plants)	0.40336	1	4	48	1.24277	0.770713	0.620155	519	7740
ETOH-ACETYLCOA-ANA-PWY	ethanol degradation I	0.992346	1	2	100	0.298266	0.385356	1.29199	519	7740
GLUTAMINDEG-PWY	glutamine degradation I	0.682791	1	5	85	0.877253	0.963391	1.09819	519	7740
GLYCOGENSYNTH-PWY	glycogen biosynthesis I (from ADP-D-Glucose)	0.9908	1	2	97	0.307491	0.385356	1.25323	519	7740
GLYOXYLATE-BYPASS	glyoxylate cycle	0.885839	1	2	54	0.552344	0.385356	0.697674	519	7740
LIPASYN-PWY	phospholipases	0.599206	1	6	93	0.962148	1.15607	1.20155	519	7740
METHIONINE-DEG1-PWY	methionine degradation I (to homocysteine)	0.811445	1	1	24	0.621387	0.192678	0.310078	519	7740
PHOTOALL-PWY	oxygenic photosynthesis	0.999969	1	1	148	0.100766	0.192678	1.91214	519	7740
PWY-1081	homogalacturonan degradation	0.96751	1	2	76	0.392455	0.385356	0.981912	519	7740
PWY-1121	suberin monomers biosynthesis	0.974832	1	4	127	0.46971	0.770713	1.64083	519	7740
PWY-2261	ascorbate glutathione cycle	0.401269	1	3	34	1.31588	0.578035	0.439276	519	7740
PWY-3561	choline biosynthesis III	0.814501	1	2	45	0.662813	0.385356	0.581395	519	7740
PWY-3801	sucrose degradation II (sucrose synthase)	0.975065	1	1	53	0.281383	0.192678	0.684755	519	7740
PWY-381	nitrate reduction II (assimilatory)	0.828821	1	3	66	0.677877	0.578035	0.852713	519	7740
PWY-3982	uracil degradation I (reductive)	0.42623	1	1	8	1.86416	0.192678	0.103359	519	7740
PWY-4661	1D-myo-inositol hexakisphosphate biosynthesis III (Spirodela polyrrhiza)	0.997499	1	2	118	0.252768	0.385356	1.52455	519	7740
PWY-4861	UDP-D-galacturonate biosynthesis I (from UDP-D-glucuronate)	0.42623	1	1	8	1.86416	0.192678	0.103359	519	7740
PWY-5041	S-adenosyl-L-methionine cycle II	0.918289	1	1	36	0.414258	0.192678	0.465116	519	7740
PWY-5067	glycogen biosynthesis II (from UDP-D-Glucose)	0.938463	1	2	65	0.458871	0.385356	0.839793	519	7740
PWY-5076	leucine degradation III	0.976749	1	1	54	0.276172	0.192678	0.697674	519	7740
PWY-5097	lysine biosynthesis VI	0.835959	1	1	26	0.573588	0.192678	0.335917	519	7740
PWY-5107	phytol salvage pathway	0.621887	1	1	14	1.06524	0.192678	0.180879	519	7740
PWY-5173	superpathway of acetyl-CoA biosynthesis	0.953243	1	1	44	0.338939	0.192678	0.568475	519	7740
PWY-5176	coumarin biosynthesis (via 2-coumarate)	0.995031	1	2	107	0.278753	0.385356	1.38243	519	7740
PWY-5381	pyridine nucleotide cycling (plants)	0.942351	1	1	41	0.363739	0.192678	0.529716	519	7740
PWY-5464	superpathway of cytosolic glycolysis (plants), pyruvate dehydrogenase and TCA cycle	1	1	2	262	0.113842	0.385356	3.38501	519	7740
PWY-5486	pyruvate fermentation to ethanol II	0.946237	1	1	42	0.355078	0.192678	0.542636	519	7740
PWY-561	superpathway of glyoxylate cycle and fatty acid degradation	0.999869	1	2	164	0.181869	0.385356	2.11886	519	7740
PWY-5674	nitrate reduction IV (dissimilatory)	0.64751	1	3	49	0.913059	0.578035	0.633075	519	7740
PWY-5675	nitrate reduction V (assimilatory)	0.992275	1	3	126	0.355078	0.578035	1.62791	519	7740
PWY-5686	UMP biosynthesis	0.928928	1	1	38	0.392455	0.192678	0.490956	519	7740
PWY-5690	TCA cycle II (plants and fungi)	0.99385	1	1	73	0.204292	0.192678	0.943152	519	7740
PWY-5723	Rubisco shunt	0.99991	1	1	133	0.11213	0.192678	1.71835	519	7740
PWY-5886	4-hydroxyphenylpyruvate biosynthesis	0.58838	1	2	29	1.0285	0.385356	0.374677	519	7740
PWY-6164	3-dehydroquinate biosynthesis I	0.464743	1	1	9	1.65703	0.192678	0.116279	519	7740
PWY-621	sucrose degradation III (sucrose invertase)	0.833161	1	2	47	0.634608	0.385356	0.607235	519	7740
PWY-622	starch biosynthesis	0.993833	1	3	130	0.344153	0.578035	1.67959	519	7740
PWY-6333	acetaldehyde biosynthesis I	0.946237	1	1	42	0.355078	0.192678	0.542636	519	7740
PWY-6351	D-myo-inositol (1,4,5)-trisphosphate biosynthesis	0.999889	1	1	130	0.114718	0.192678	1.67959	519	7740
PWY-6352	3-phosphoinositide biosynthesis	0.999076	1	1	100	0.149133	0.192678	1.29199	519	7740
PWY-6415	L-ascorbate biosynthesis V	0.875854	1	1	30	0.49711	0.192678	0.387597	519	7740
PWY-6435	4-hydroxybenzoate biosynthesis V	0.97421	1	3	104	0.430191	0.578035	1.34367	519	7740
PWY-6443	benzoate biosynthesis I (CoA-dependent, &beta;-oxidative)	0.439588	1	2	22	1.35575	0.385356	0.284238	519	7740
PWY-6527	stachyose degradation	0.98575	1	1	61	0.24448	0.192678	0.788114	519	7740
PWY-6549	glutamine biosynthesis III	0.99127	1	1	68	0.219313	0.192678	0.878553	519	7740
PWY-6724	starch degradation II	0.364744	1	6	73	1.22575	1.15607	0.943152	519	7740
PWY-6737	starch degradation V	0.990637	1	1	67	0.222586	0.192678	0.865633	519	7740
PWY-6773	callose biosynthesis	0.45585	1	3	37	1.20919	0.578035	0.478036	519	7740
PWY-6803	phosphatidylcholine acyl editing	0.974832	1	4	127	0.46971	0.770713	1.64083	519	7740
PWY-6901	glucose and xylose degradation	0.999999	1	1	202	0.0738282	0.192678	2.60982	519	7740
PWY-7039	phosphatidate metabolism, as a signaling molecule	0.989605	1	2	95	0.313964	0.385356	1.22739	519	7740
PWY-7089	taxiphyllin bioactivation	0.995031	1	2	107	0.278753	0.385356	1.38243	519	7740
PWY-7091	linustatin bioactivation	0.995031	1	2	107	0.278753	0.385356	1.38243	519	7740
PWY-7092	neolinustatin bioactivation	0.995031	1	2	107	0.278753	0.385356	1.38243	519	7740
PWY-7176	UTP and CTP de novo biosynthesis	0.672605	1	5	84	0.887696	0.963391	1.08527	519	7740
PWY-7177	UTP and CTP dephosphorylation II	0.402955	1	5	62	1.20269	0.963391	0.801034	519	7740
PWY-7185	UTP and CTP dephosphorylation I	0.618528	1	5	79	0.943879	0.963391	1.02067	519	7740
PWY-7206	pyrimidine deoxyribonucleotides dephosphorylation	0.670984	1	1	16	0.932081	0.192678	0.206718	519	7740
PWY-7208	superpathway of pyrimidine nucleobases salvage	0.74804	1	5	92	0.810505	0.963391	1.18863	519	7740
PWY-7219	adenosine ribonucleotides de novo biosynthesis	0.962318	1	6	160	0.559249	1.15607	2.06718	519	7740
PWY-7229	superpathway of adenosine nucleotides de novo biosynthesis I	0.984259	1	6	180	0.49711	1.15607	2.32558	519	7740
PWY-7238	sucrose biosynthesis II	0.978548	1	2	83	0.359357	0.385356	1.07235	519	7740
PWY-724	superpathway of lysine, threonine and methionine biosynthesis II	0.978319	1	1	55	0.271151	0.192678	0.710594	519	7740
PWY-7328	superpathway of UDP-glucose-derived O-antigen building blocks biosynthesis	0.946237	1	1	42	0.355078	0.192678	0.542636	519	7740
PWY-7347	sucrose biosynthesis III	0.60709	1	2	30	0.99422	0.385356	0.387597	519	7740
PWY0-1313	acetate conversion to acetyl-CoA	0.500676	1	1	10	1.49133	0.192678	0.129199	519	7740
PWY0-1329	succinate to cytochrome bo oxidase electron transfer	0.594661	1	1	13	1.14718	0.192678	0.167959	519	7740
PWY0-1334	NADH to cytochrome bd oxidase electron transfer	0.999758	1	1	119	0.125322	0.192678	1.53747	519	7740
PWY0-1335	NADH to cytochrome bo oxidase electron transfer	0.999758	1	1	119	0.125322	0.192678	1.53747	519	7740
PWY0-1353	succinate to cytochrome bd oxidase electron transfer	0.594661	1	1	13	1.14718	0.192678	0.167959	519	7740
PWY0-1544	proline to cytochrome bo oxidase electron transfer	0.713716	1	1	18	0.828516	0.192678	0.232558	519	7740
PWY0-162	superpathway of pyrimidine ribonucleotides de novo biosynthesis	0.836228	1	6	122	0.733441	1.15607	1.57623	519	7740
PWY1F-FLAVSYN	flavonoid biosynthesis	0.472428	1	9	126	1.06524	1.7341	1.62791	519	7740
PWY66-162	ethanol degradation IV	0.927508	1	3	84	0.532618	0.578035	1.08527	519	7740
PWY66-21	ethanol degradation II	0.98132	1	3	110	0.406726	0.578035	1.42119	519	7740
PYRUVDEHYD-PWY	pyruvate decarboxylation to acetyl CoA	0.912387	1	1	35	0.426094	0.192678	0.452196	519	7740
SUCSYN-PWY	sucrose biosynthesis I (from photosynthesis)	0.995876	1	2	110	0.271151	0.385356	1.42119	519	7740
SUCUTIL-PWY	sucrose degradation I (sucrose phosphotransferase)	0.835959	1	1	26	0.573588	0.192678	0.335917	519	7740
TCA-GLYOX-BYPASS	superpathway of glyoxylate bypass and TCA	0.991347	1	2	98	0.304353	0.385356	1.26615	519	7740
TRESYN-PWY	trehalose biosynthesis I	0.998489	1	1	93	0.160358	0.192678	1.20155	519	7740
TRNA-CHARGING-PWY	tRNA charging	0.999933	1	8	337	0.354025	1.54143	4.35401	519	7740
TRPSYN-PWY	tryptophan biosynthesis	0.387848	1	4	47	1.26922	0.770713	0.607235	519	7740
VALDEG-PWY	valine degradation I	0.934846	1	2	64	0.46604	0.385356	0.826873	519	7740
XYLCAT-PWY	xylose degradation I	0.923794	1	1	37	0.403062	0.192678	0.478036	519	7740
