# Supplementary material for: Transcriptome Analysis of Mango (Mangifera indica L.) Fruit Epidermal Peel to Identify Putative Cuticle-Associated Genes
Source: Sci Rep. 2017 Apr 20;7:46163. doi: 10.1038/srep46163 (PMC5397871; doi:10.1038/srep46163)
Supplement: Supplementary Table S3-S4 [file srep46163-s6.xls]

## Sheet: Transcription Factors
Transcriptome Analysis of Mango (Mangifera indica L) Fruit Epidermal Peels Provides Insights into Cuticle Biosynthesis Julio C. Tafolla-Arellano, Yi Zheng, Honghe Sun, Chen Jiao, Eliel Ruiz-May, Miguel Hernández-Oñate, Alberto González-León, Reginaldo Báez-Sañudo, Zhangjun Fei, Jocelyn K.C. Rose, Martín E. Tiznado-Hernández
Supplementary Table S3. List of transcription factors differentially expressed. Log2fold change (log2FC) >1, adjust p <0.05.
GeneID	Description	Family TF	log2FC (Over-ripe/ripe)	adjust p
MIN020054	Unknown protein	OFP	5.26529	0.000496608
MIN102541	MADS-box transcription factor	MADS	4.57652	1.09593e-07
MIN024283	LOB domain-containing protein, putative	LOB	4.36107	0.00642424
MIN016802	Unknown protein	ABI3VP1	4.14893	8.32363e-20
MIN012972	Ethylene-responsive transcription factor, putative	AP2-EREBP	3.98094	0.000746024
MIN022698	Unknown protein	ABI3VP1	3.78031	1.4039e-28
MIN104207	LOB domain protein 16	LOB	3.6837	0.00629283
MIN104528	Transcription Factor	bHLH	3.62293	6.16301e-07
MIN024317	WRKY transcription factor, putative	WRKY	3.19377	0.000302298
MIN102907	LOB domain protein 3	LOB	3.12928	0.0141771
MIN015758	LOB domain protein 18	LOB	3.10769	5.22388e-05
MIN104179	AGAMOUS-like MADS-box transcription factor	MADS	3.10098	0.00017466
MIN044821	Dof zinc finger protein 9	C2C2-Dof	2.94486	0.0201613
MIN015761	LOB domain protein 18	LOB	2.93546	5.57189e-05
MIN032266	Unknown protein	NAC	2.82782	0.000365507
MIN024766	MYB transcription factor	MYB	2.60407	0.0215546
MIN103285	Unknown protein	ABI3VP1	2.55827	0.0216317
MIN008147	Myb transcription factor	MYB	2.5435	3.86569e-06
MIN103051	MYB transcription factor	MYB	2.5008	0.00123525
MIN106730	WRKY transcription factor 18	WRKY	2.48543	0.0306809
MIN050664	Heat stress transcription factor A3	HSF	2.3505	0.0359895
MIN000703	Myb-related transcription factor	MYB	2.34483	0.00802146
MIN018547	Zinc finger protein	C2H2	2.33914	0.000208983
MIN015760	LOB domain-containing protein, putative	LOB	2.30451	0.00532333
MIN102609	Unknown protein	ABI3VP1	2.24793	0.000857155
MIN001858	NAC transcription factor 062	NAC	2.22342	0.0215293
MIN052448	MYB transcription factor	MYB	2.16672	0.00882104
MIN050663	Heat stress transcription factor A3	HSF	2.09761	0.0409805
MIN008698	Transcription factor, putative	bHLH	2.02148	3.05688e-10
MIN008699	Transcription factor, putative	bHLH	2	4.97623e-10
MIN052440	MYB transcription factor	MYB	1.99277	0.0165088
MIN006643	NAC domain-containing protein, putative	NAC	1.95606	0.0169257
MIN032654	MYB transcription factor	MYB	1.92979	0.00201035
MIN001660	Histone acetyltransferase	TAZ	1.9222	0.0131891
MIN031920	Myb-like transcription factor 1	MYB	1.91839	0.000212285
MIN030805	GATA transcription factor, putative	C2C2-GATA	1.87184	0.00948217
MIN015759	LOB domain-containing protein, putative	LOB	1.83188	0.0133616
MIN030803	GATA transcription factor, putative	C2C2-GATA	1.81558	0.00435682
MIN051200	Dof zinc finger protein	C2C2-Dof	1.75275	0.00355381
MIN027364	Scarecrow-like protein 4	GRAS	1.7137	0.00228937
MIN025767	Zinc finger protein	C2H2	1.70929	0.0357514
MIN000616	GATA transcription factor, putative	C2C2-GATA	1.69599	0.00367344
MIN051203	Dof zinc finger protein	C2C2-Dof	1.69153	0.00552959
MIN052441	MYB transcription factor	MYB	1.66448	0.0448495
MIN064910	Zinc finger family protein	C2H2	1.64616	0.00497099
MIN106979	Mads box protein, putative	MADS	1.63691	0.0179392
MIN000319	ABSCISIC ACID-INSENSITIVE 5-like protein	bZIP	1.62761	0.0185216
MIN024281	LOB domain-containing protein, putative	LOB	1.60407	0.0307439
MIN033526	Unknown protein	SRS	1.59455	0.045725
MIN104243	Unknown protein	AP2-EREBP	1.54597	0.0371497
MIN026753	Ethylene-responsive transcription factor	AP2-EREBP	1.51602	0.0099035
MIN049790	Dof zinc finger protein	C2C2-Dof	1.46467	0.000458748
MIN052439	MYB transcription factor	MYB	1.38405	0.0281776
MIN029900	Transcription factor, putative	bHLH	1.36737	0.000221538
MIN049793	Dof zinc finger protein	C2C2-Dof	1.34483	0.00119494
MIN042983	MYB transcription factor-like protein	MYB	1.33342	0.00998425
MIN026752	Ethylene-responsive transcription factor	AP2-EREBP	1.32769	0.0305074
MIN050666	Heat stress transcription factor A3	HSF	1.32193	0.00250518
MIN050665	Heat stress transcription factor A3	HSF	1.32193	0.0136969
MIN008594	Transcription factor, putative	bHLH	1.31034	0.0475729
MIN062213	Transcription factor	bHLH	1.28688	7.54602e-05
MIN074735	Heat stress transcription factor A-1d	HSF	1.28688	0.0213363
MIN062224	Transcription factor	bHLH	1.28096	7.96368e-05
MIN074742	Heat stress transcription factor A-1d	HSF	1.28096	0.00645415
MIN074741	Heat stress transcription factor A-1d	HSF	1.27501	0.00819799
MIN074739	Heat stress transcription factor A-1d	HSF	1.26903	0.0230109
MIN010949	BTB/POZ and TAZ domain-containing protein 2	TAZ	1.26903	0.0308833
MIN074736	Heat stress transcription factor A-1d	HSF	1.26903	0.0420003
MIN062210	Transcription factor	bHLH	1.25096	0.000114909
MIN074740	Heat stress transcription factor A-1d	HSF	1.23879	0.0416915
MIN074737	Heat stress transcription factor A-1d	HSF	1.23266	0.0029695
MIN042986	Myb transcription factor	MYB	1.22033	0.0160112
MIN029901	Transcription factor, putative	bHLH	1.20163	0.00107283
MIN074733	Heat stress transcription factor A-1d	HSF	1.18269	0.000631905
MIN084657	Jasmonate ZIM domain protein f	Tify	1.18269	0.0184379
MIN000611	Transcription factor, putative	bHLH	1.16993	0.00750754
MIN024767	MYB transcription factor	MYB	1.1635	0.00115968
MIN079090	Zinc finger CCCH domain-containing protein 6	C3H	1.1635	0.0149654
MIN074734	Heat stress transcription factor A-1d	HSF	1.1177	0.00168298
MIN065409	ETHYLENE INSENSITIVE 3-like 3 protein	EIL	1.0635	0.00134859
MIN004159	Heat stress transcription factor A-1d	HSF	1.0635	0.00303458
MIN074738	Heat stress transcription factor A-1d	HSF	1.05658	0.00356819
MIN028575	Ethylene-responsive transcription factor	AP2-EREBP	1.05658	0.0337829
MIN065416	ETHYLENE INSENSITIVE 3-like 3 protein	EIL	1.04963	0.00171338
MIN065410	ETHYLENE INSENSITIVE 3-like 3 protein	EIL	1.03562	0.00186816
MIN065414	ETHYLENE INSENSITIVE 3-like 3 protein	EIL	1.02857	0.00200966
MIN062211	Transcription factor	bHLH	1.02857	0.00212118
MIN060752	Zinc finger CCCH domain-containing protein	C3H	1.02857	0.0101409
MIN065408	ETHYLENE INSENSITIVE 3-like 3 protein	EIL	1.02148	0.00228724
MIN065415	ETHYLENE INSENSITIVE 3-like 3 protein	EIL	1.01436	0.00242013
MIN079094	Zinc finger CCCH domain-containing protein 6	C3H	1.01436	0.0061137
MIN024763	MYB transcription factor	MYB	1.01436	0.0187778
MIN031747	Transcription factor, putative	TCP	-1.02915	0.0288139
MIN004657	B3 domain-containing protein	ABI3VP1	-1.02915	0.0340375
MIN053127	Ethylene-responsive transcription factor	AP2-EREBP	-1.02915	0.0348995
MIN031749	Transcription factor, putative	TCP	-1.02915	0.0380242
MIN059955	Two-component response regulator ARR1	G2-like	-1.02915	0.0398302
MIN004658	B3 domain-containing protein	ABI3VP1	-1.05889	0.0247718
MIN004654	B3 domain-containing protein	ABI3VP1	-1.05889	0.0250468
MIN031750	Transcription factor, putative	TCP	-1.05889	0.0268269
MIN031752	Transcription factor, putative	TCP	-1.05889	0.0272255
MIN004660	B3 domain-containing protein	ABI3VP1	-1.05889	0.0293166
MIN031751	Transcription factor, putative	TCP	-1.05889	0.0297937
MIN031748	Transcription factor, putative	TCP	-1.05889	0.029991
MIN004655	B3 domain-containing protein	ABI3VP1	-1.05889	0.0301487
MIN059959	Two-component response regulator ARR1	G2-like	-1.05889	0.0461073
MIN000872	Myb transcription factor	G2-like	-1.08927	0.0228858
MIN063164	SCARECROW-LIKE 1 family protein	GRAS	-1.08927	0.0234057
MIN021301	MYB transcription factor	MYB	-1.08927	0.0357931
MIN091822	GATA transcription factor, putative	C2C2-GATA	-1.12029	0.0143051
MIN096095	Squamosa promoter-binding protein, putative	SBP	-1.12029	0.015706
MIN096097	Squamosa promoter-binding protein, putative	SBP	-1.12029	0.0161781
MIN000880	Myb transcription factor	G2-like	-1.12029	0.019021
MIN021296	MYB transcription factor	MYB	-1.12029	0.0294352
MIN022628	MYB transcription factor	MYB	-1.12029	0.0376715
MIN041129	RNA-polymerase sigma factor	Sigma70-like	-1.152	0.0094935
MIN022624	MYB transcription factor	MYB	-1.152	0.0241273
MIN043599	Zinc finger protein	C2H2	-1.152	0.0299631
MIN082187	Scarecrow-like protein	GRAS	-1.152	0.0369573
MIN053123	Ethylene-responsive transcription factor	AP2-EREBP	-1.18442	0.0066268
MIN041128	RNA-polymerase sigma factor	Sigma70-like	-1.18442	0.00664264
MIN053122	Ethylene-responsive transcription factor	AP2-EREBP	-1.18442	0.00806341
MIN053126	Ethylene-responsive transcription factor	AP2-EREBP	-1.18442	0.00819799
MIN053121	Ethylene-responsive transcription factor	AP2-EREBP	-1.18442	0.00835966
MIN093295	Auxin response factor, putative	ARF	-1.18442	0.00867236
MIN091799	GATA transcription factor, putative	C2C2-GATA	-1.18442	0.00949615
MIN022625	MYB transcription factor	MYB	-1.18442	0.0133464
MIN000881	Myb transcription factor	G2-like	-1.18442	0.0221553
MIN021302	MYB transcription factor	MYB	-1.18442	0.0292102
MIN029736	NAC domain protein,	NAC	-1.21759	0.0163387
MIN029734	NAC domain protein,	NAC	-1.21759	0.0180232
MIN000679	Brassinosteroid signaling positive regulator-related family protein	BES1	-1.21759	0.022259
MIN000678	Brassinosteroid signaling positive regulator-related family protein	BES1	-1.21759	0.0256086
MIN063473	NAC domain protein	NAC	-1.21759	0.0273351
MIN096102	Squamosa promoter-binding protein, putative	SBP	-1.21759	0.0334794
MIN037805	Ethylene-responsive transcription factor 4	AP2-EREBP	-1.25154	0.0100977
MIN025036	Jasmonate-zim-domain protein 1	Tify	-1.25154	0.0165536
MIN096100	Squamosa promoter-binding protein, putative	SBP	-1.25154	0.0337891
MIN029733	NAC domain protein,	NAC	-1.25154	0.039544
MIN063534	NAC domain-containing protein 77	NAC	-1.2863	0.00329755
MIN022629	MYB transcription factor	MYB	-1.2863	0.00578823
MIN000867	Myb transcription factor	G2-like	-1.2863	0.0115069
MIN063467	NAC domain protein	NAC	-1.2863	0.0351953
MIN063454	NAC domain protein	NAC	-1.32193	0.00267491
MIN063513	NAC domain protein	NAC	-1.32193	0.0031594
MIN063458	NAC domain-containing protein 77	NAC	-1.32193	0.00530448
MIN063526	NAC domain protein,	NAC	-1.32193	0.0132682
MIN063459	NAC domain-containing protein 77	NAC	-1.32193	0.014001
MIN063471	NAC domain-containing protein 77	NAC	-1.32193	0.0156472
MIN023983	Ethylene-responsive transcription factor 2	AP2-EREBP	-1.32193	0.0204856
MIN029732	NAC domain protein,	NAC	-1.32193	0.0391148
MIN022630	MYB transcription factor	MYB	-1.35845	0.00115894
MIN063519	NAC domain protein	NAC	-1.35845	0.00177935
MIN063446	NAC domain protein	NAC	-1.35845	0.00199326
MIN063433	NAC domain protein	NAC	-1.35845	0.00395882
MIN063496	NAC domain protein	NAC	-1.35845	0.00547578
MIN063465	NAC domain protein	NAC	-1.35845	0.00687449
MIN063462	NAC domain-containing protein 77	NAC	-1.35845	0.00939653
MIN023981	Ethylene-responsive transcription factor 2	AP2-EREBP	-1.35845	0.0114361
MIN003296	NAC domain-containing protein 77	NAC	-1.35845	0.0122305
MIN063436	NAC domain protein	NAC	-1.35845	0.0123082
MIN091784	GATA transcription factor, putative	C2C2-GATA	-1.35845	0.0151658
MIN026239	PLATZ transcription factor	PLATZ	-1.35845	0.0161781
MIN091845	GATA transcription factor, putative	C2C2-GATA	-1.35845	0.016832
MIN091797	GATA transcription factor, putative	C2C2-GATA	-1.35845	0.0175367
MIN091776	GATA transcription factor, putative	C2C2-GATA	-1.35845	0.0175757
MIN091775	GATA transcription factor, putative	C2C2-GATA	-1.35845	0.0181459
MIN091800	GATA transcription factor, putative	C2C2-GATA	-1.35845	0.0181459
MIN023982	Ethylene-responsive transcription factor 2	AP2-EREBP	-1.35845	0.0205504
MIN091818	GATA transcription factor, putative	C2C2-GATA	-1.35845	0.0209246
MIN091829	GATA transcription factor, putative	C2C2-GATA	-1.35845	0.0219529
MIN005585	GATA transcription factor, putative	C2C2-GATA	-1.35845	0.0226175
MIN091787	GATA transcription factor, putative	C2C2-GATA	-1.35845	0.0242077
MIN091812	GATA transcription factor, putative	C2C2-GATA	-1.35845	0.0247484
MIN091817	GATA transcription factor, putative	C2C2-GATA	-1.35845	0.025376
MIN091830	GATA transcription factor, putative	C2C2-GATA	-1.35845	0.0299607
MIN005578	GATA transcription factor, putative	C2C2-GATA	-1.35845	0.030811
MIN044688	WRKY transcription factor 3	WRKY	-1.35845	0.0324926
MIN091843	GATA transcription factor, putative	C2C2-GATA	-1.35845	0.0325576
MIN029730	NAC domain-containing protein, putative	NAC	-1.35845	0.0352421
MIN022623	MYB transcription factor	MYB	-1.39593	0.000564315
MIN063508	NAC domain protein	NAC	-1.39593	0.00130641
MIN071943	Heat stress transcription factor	HSF	-1.39593	0.00146482
MIN063468	NAC domain protein	NAC	-1.39593	0.004775
MIN063466	NAC domain protein	NAC	-1.39593	0.00486505
MIN063486	NAC domain protein	NAC	-1.39593	0.00530448
MIN063452	NAC domain protein	NAC	-1.39593	0.00621096
MIN063506	NAC domain protein	NAC	-1.39593	0.00794459
MIN063512	NAC domain protein	NAC	-1.39593	0.00822814
MIN063431	NAC domain protein	NAC	-1.39593	0.00902679
MIN063514	NAC domain protein	NAC	-1.39593	0.00909301
MIN091831	GATA transcription factor, putative	C2C2-GATA	-1.39593	0.0105343
MIN063453	NAC domain containing protein 71	NAC	-1.39593	0.0105719
MIN091809	GATA transcription factor, putative	C2C2-GATA	-1.39593	0.0114508
MIN063451	NAC domain protein	NAC	-1.39593	0.0156472
MIN091832	GATA transcription factor, putative	C2C2-GATA	-1.39593	0.0164213
MIN091779	GATA transcription factor, putative	C2C2-GATA	-1.39593	0.0165665
MIN063490	NAC domain protein	NAC	-1.39593	0.0170163
MIN063435	NAC domain containing protein 71	NAC	-1.39593	0.0182361
MIN091804	GATA transcription factor, putative	C2C2-GATA	-1.39593	0.0186469
MIN007169	GATA transcription factor, putative	C2C2-GATA	-1.39593	0.0203237
MIN091802	GATA transcription factor, putative	C2C2-GATA	-1.39593	0.0212211
MIN005579	GATA transcription factor, putative	C2C2-GATA	-1.39593	0.0219529
MIN091828	GATA transcription factor, putative	C2C2-GATA	-1.39593	0.0221351
MIN005574	GATA transcription factor, putative	C2C2-GATA	-1.39593	0.0229867
MIN091772	GATA transcription factor, putative	C2C2-GATA	-1.39593	0.0261709
MIN029738	NAC domain-containing protein, putative	NAC	-1.39593	0.0355408
MIN022626	MYB transcription factor	MYB	-1.4344	0.000381995
MIN022627	MYB transcription factor	MYB	-1.4344	0.000477212
MIN034455	Myb transcription factor	G2-like	-1.4344	0.000894651
MIN063522	NAC domain protein	NAC	-1.4344	0.00103534
MIN037807	Ethylene-responsive transcription factor 4	AP2-EREBP	-1.4344	0.00294832
MIN000876	Myb transcription factor	G2-like	-1.4344	0.00334211
MIN063434	NAC domain protein	NAC	-1.4344	0.00539778
MIN063449	NAC domain protein	NAC	-1.4344	0.00588688
MIN091767	GATA transcription factor, putative	C2C2-GATA	-1.4344	0.00746791
MIN063478	NAC domain protein,	NAC	-1.4344	0.00989025
MIN003297	NAC domain-containing protein 77	NAC	-1.4344	0.0105114
MIN091805	GATA transcription factor, putative	C2C2-GATA	-1.4344	0.0122058
MIN091821	GATA transcription factor, putative	C2C2-GATA	-1.4344	0.0123931
MIN063492	NAC domain containing protein 71	NAC	-1.4344	0.0127431
MIN005577	GATA transcription factor, putative	C2C2-GATA	-1.4344	0.0145756
MIN005573	GATA transcription factor, putative	C2C2-GATA	-1.4344	0.0146483
MIN005580	GATA transcription factor, putative	C2C2-GATA	-1.4344	0.0148345
MIN091840	GATA transcription factor, putative	C2C2-GATA	-1.4344	0.0176485
MIN091791	GATA transcription factor, putative	C2C2-GATA	-1.4344	0.0191338
MIN091781	GATA transcription factor, putative	C2C2-GATA	-1.4344	0.0240383
MIN024757	MADS-box transcription factor 27	MADS	-1.4344	0.0417374
MIN005583	GATA transcription factor, putative	C2C2-GATA	-1.47393	0.0006471
MIN037806	Ethylene-responsive transcription factor 4	AP2-EREBP	-1.47393	0.0028062
MIN063476	NAC domain-containing protein 77	NAC	-1.47393	0.0047025
MIN063430	NAC domain containing protein 71	NAC	-1.47393	0.00623243
MIN091798	GATA transcription factor, putative	C2C2-GATA	-1.47393	0.00797567
MIN107529	Myb family transcription factor family protein	MYB	-1.47393	0.00806262
MIN091826	GATA transcription factor, putative	C2C2-GATA	-1.47393	0.00880703
MIN091766	GATA transcription factor, putative	C2C2-GATA	-1.47393	0.00923898
MIN003293	NAC domain-containing protein 77	NAC	-1.47393	0.00948813
MIN063531	NAC domain protein	NAC	-1.47393	0.00967161
MIN063461	NAC domain protein	NAC	-1.47393	0.0101242
MIN005575	GATA transcription factor, putative	C2C2-GATA	-1.47393	0.01206
MIN091810	GATA transcription factor, putative	C2C2-GATA	-1.47393	0.0134541
MIN052446	MYB transcription factor	MYB	-1.47393	0.0138668
MIN044689	WRKY transcription factor 3	WRKY	-1.47393	0.0151839
MIN082170	SCARECROW-like protein	GRAS	-1.47393	0.0156842
MIN063475	NAC domain-containing protein 77	NAC	-1.51457	0.00366059
MIN063460	NAC domain containing protein 71	NAC	-1.51457	0.00642493
MIN063439	NAC domain protein	NAC	-1.51457	0.010565
MIN053120	Ethylene-responsive transcription factor	AP2-EREBP	-1.51457	0.0497382
MIN063537	NAC domain protein	NAC	-1.55639	0.00177935
MIN063530	NAC domain-containing protein 77	NAC	-1.55639	0.00897678
MIN091819	GATA transcription factor, putative	C2C2-GATA	-1.59946	5.22388e-05
MIN091827	GATA transcription factor, putative	C2C2-GATA	-1.59946	5.56131e-05
MIN091837	GATA transcription factor, putative	C2C2-GATA	-1.59946	0.000136273
MIN000875	Myb transcription factor	G2-like	-1.59946	0.000624487
MIN036529	Ethylene insensitive 3-like 3 protein	EIL	-1.59946	0.00921582
MIN107066	GATA transcription factor, putative	C2C2-GATA	-1.59946	0.0134541
MIN066096	NAC domain protein	NAC	-1.59946	0.033817
MIN063498	NAC domain protein,	NAC	-1.59946	0.038679
MIN063479	NAC domain-containing protein 77	NAC	-1.59946	0.0409241
MIN063485	NAC domain protein	NAC	-1.59946	0.0420003
MIN063443	NAC domain-containing protein 77	NAC	-1.59946	0.044209
MIN091816	GATA transcription factor, putative	C2C2-GATA	-1.64386	2.85358e-05
MIN091780	GATA transcription factor, putative	C2C2-GATA	-1.64386	3.06681e-05
MIN053661	Zinc finger protein-like protein	C2H2	-1.64386	3.07142e-05
MIN091806	GATA transcription factor, putative	C2C2-GATA	-1.64386	3.32886e-05
MIN091774	GATA transcription factor, putative	C2C2-GATA	-1.64386	3.6557e-05
MIN091814	GATA transcription factor, putative	C2C2-GATA	-1.64386	4.22234e-05
MIN091785	GATA transcription factor, putative	C2C2-GATA	-1.64386	5.20264e-05
MIN091808	GATA transcription factor, putative	C2C2-GATA	-1.64386	5.50171e-05
MIN091844	GATA transcription factor, putative	C2C2-GATA	-1.64386	6.34598e-05
MIN034457	Myb transcription factor	G2-like	-1.64386	6.55801e-05
MIN032281	NAC domain protein	NAC	-1.64386	0.000379248
MIN063464	NAC domain-containing protein 77	NAC	-1.64386	0.000837102
MIN063489	NAC domain protein	NAC	-1.64386	0.00101651
MIN036530	Ethylene insensitive 3-like 3 protein	EIL	-1.64386	0.00679403
MIN036531	Ethylene-insensitive 3-like 1 protein	EIL	-1.64386	0.00716327
MIN032269	NAC domain protein	NAC	-1.64386	0.0123312
MIN003295	NAC domain-containing protein 77	NAC	-1.64386	0.0353196
MIN063527	NAC domain containing protein 71	NAC	-1.64386	0.0355514
MIN063501	NAC domain protein	NAC	-1.64386	0.0398682
MIN063480	NAC domain containing protein 71	NAC	-1.64386	0.045077
MIN063521	NAC domain protein	NAC	-1.64386	0.0470653
MIN003294	NAC domain-containing protein 77	NAC	-1.64386	0.0475181
MIN063429	NAC domain containing protein 71	NAC	-1.64386	0.0490871
MIN091823	GATA transcription factor, putative	C2C2-GATA	-1.68966	2.25561e-05
MIN091824	GATA transcription factor, putative	C2C2-GATA	-1.68966	2.73071e-05
MIN091773	GATA transcription factor, putative	C2C2-GATA	-1.68966	3.21209e-05
MIN005582	GATA transcription factor, putative	C2C2-GATA	-1.68966	6.61128e-05
MIN038245	ABSCISIC ACID-INSENSITIVE 5-like protein	bZIP	-1.68966	0.0386841
MIN063495	NAC domain containing protein 71	NAC	-1.73697	0.000249793
MIN016051	Unknown protein	AP2-EREBP	-1.73697	0.00122491
MIN063457	NAC domain protein	NAC	-1.73697	0.00230493
MIN016050	Unknown protein	AP2-EREBP	-1.73697	0.00284251
MIN016520	NAC domain-containing protein 21/22, putative	NAC	-1.73697	0.0366638
MIN101929	Ethylene-responsive transcription factor	AP2-EREBP	-1.78588	1.20216e-06
MIN053663	Zinc finger protein-like protein	C2H2	-1.78588	2.61831e-06
MIN091838	GATA transcription factor, putative	C2C2-GATA	-1.78588	4.09784e-06
MIN091786	GATA transcription factor, putative	C2C2-GATA	-1.78588	4.20164e-06
MIN091790	GATA transcription factor, putative	C2C2-GATA	-1.78588	4.24031e-06
MIN005584	GATA transcription factor, putative	C2C2-GATA	-1.78588	4.41555e-06
MIN091770	GATA transcription factor, putative	C2C2-GATA	-1.78588	4.73689e-06
MIN091839	GATA transcription factor, putative	C2C2-GATA	-1.78588	5.98758e-06
MIN091783	GATA transcription factor, putative	C2C2-GATA	-1.78588	6.20332e-06
MIN091815	GATA transcription factor, putative	C2C2-GATA	-1.78588	6.48094e-06
MIN091842	GATA transcription factor, putative	C2C2-GATA	-1.78588	2.49289e-05
MIN063482	NAC domain protein	NAC	-1.78588	0.00262732
MIN063497	NAC domain protein	NAC	-1.78588	0.00276405
MIN037804	Ethylene-responsive transcription factor 4	AP2-EREBP	-1.78588	0.00494885
MIN063535	NAC domain protein	NAC	-1.78588	0.00845908
MIN012434	MYB transcription factor MIXTA-like 2	MYB	-1.78588	0.0324951
MIN071464	Unknown protein	C3H	-1.78588	0.0409554
MIN065025	Heat Stress Transcription Factor family protein	HSF	-1.78588	0.04764
MIN063538	NAC domain protein	NAC	-1.8365	0.000385395
MIN063502	NAC domain protein	NAC	-1.8365	0.00143507
MIN003458	NAC domain protein,	NAC	-1.8365	0.0264745
MIN091788	GATA transcription factor, putative	C2C2-GATA	-1.88897	1.07394e-06
MIN091771	GATA transcription factor, putative	C2C2-GATA	-1.88897	1.194e-06
MIN091835	GATA transcription factor, putative	C2C2-GATA	-1.88897	1.20216e-06
MIN091834	GATA transcription factor, putative	C2C2-GATA	-1.88897	1.28913e-06
MIN091841	GATA transcription factor, putative	C2C2-GATA	-1.88897	1.30061e-06
MIN091811	GATA transcription factor, putative	C2C2-GATA	-1.88897	1.41954e-06
MIN091778	GATA transcription factor, putative	C2C2-GATA	-1.88897	1.55479e-06
MIN091807	GATA transcription factor, putative	C2C2-GATA	-1.88897	1.77513e-06
MIN032279	NAC domain protein	NAC	-1.88897	2.73221e-06
MIN063488	NAC domain protein	NAC	-1.88897	4.302e-05
MIN063437	NAC domain protein	NAC	-1.88897	0.00011616
MIN063442	NAC domain protein	NAC	-1.88897	0.00017376
MIN063447	NAC domain-containing protein 77	NAC	-1.88897	0.000491961
MIN063518	NAC domain-containing protein 77	NAC	-1.88897	0.00057031
MIN063463	NAC domain-containing protein 21/22, putative	NAC	-1.88897	0.00108367
MIN063444	NAC domain protein	NAC	-1.88897	0.00311332
MIN063484	NAC domain containing protein 71	NAC	-1.88897	0.00531915
MIN027099	Ethylene-responsive transcription factor 7	AP2-EREBP	-1.88897	0.00694031
MIN063505	NAC domain protein	NAC	-1.88897	0.00700655
MIN063456	NAC domain protein	NAC	-1.88897	0.0298654
MIN063545	NAC domain protein	NAC	-1.94342	9.55482e-05
MIN063523	NAC domain-containing protein 77	NAC	-1.94342	0.000116549
MIN063494	NAC domain containing protein 71	NAC	-1.94342	0.00121924
MIN063440	NAC domain protein	NAC	-1.94342	0.00992818
MIN002560	NAC domain protein	NAC	-1.94342	0.0200022
MIN043129	Phytochrome-interacting factor, putative	bHLH	-1.94342	0.0242222
MIN063469	NAC domain-containing protein 77	NAC	-1.94342	0.0362237
MIN063544	NAC domain containing protein 71	NAC	-2	4.26427e-05
MIN063528	NAC domain containing protein 71	NAC	-2	0.000261811
MIN063441	NAC domain-containing protein 77	NAC	-2	0.0055786
MIN043128	Phytochrome-interacting factor, putative	bHLH	-2	0.01206
MIN043134	Phytochrome-interacting factor, putative	bHLH	-2	0.0279199
MIN063500	NAC domain-containing protein 77	NAC	-2.05889	0.000130724
MIN063517	NAC domain protein	NAC	-2.05889	0.000414908
MIN043130	Phytochrome-interacting factor, putative	bHLH	-2.05889	0.0156241
MIN063520	NAC domain protein	NAC	-2.12029	5.38081e-05
MIN063470	NAC domain protein	NAC	-2.12029	8.59187e-05
MIN014824	NAC domain-containing protein, putative	NAC	-2.12029	0.00464075
MIN043131	Phytochrome-interacting factor, putative	bHLH	-2.12029	0.0117765
MIN043132	Phytochrome-interacting factor, putative	bHLH	-2.12029	0.015904
MIN063515	NAC domain containing protein 71	NAC	-2.12029	0.0183858
MIN103114	TCP family transcription factor family protein	TCP	-2.12029	0.0274121
MIN012755	Auxin response factor, putative	ARF	-2.12029	0.0355296
MIN063499	NAC domain protein	NAC	-2.18442	2.29311e-06
MIN043133	Phytochrome-interacting factor, putative	bHLH	-2.18442	0.00546266
MIN043135	Phytochrome-interacting factor, putative	bHLH	-2.18442	0.00812426
MIN009099	Growth-regulating factor	GRF	-2.18442	0.0443841
MIN032283	NAC domain protein	NAC	-2.25154	1.8564e-09
MIN063438	NAC domain protein	NAC	-2.25154	1.46543e-05
MIN063539	NAC domain protein	NAC	-2.25154	2.47285e-05
MIN000888	Myb transcription factor	G2-like	-2.25154	3.48851e-05
MIN000887	Myb transcription factor	G2-like	-2.25154	5.949e-05
MIN000869	Myb transcription factor	G2-like	-2.25154	0.000417979
MIN034460	Myb transcription factor	G2-like	-2.25154	0.000904535
MIN000877	Myb transcription factor	G2-like	-2.25154	0.00111003
MIN000874	Myb transcription factor	G2-like	-2.25154	0.00228075
MIN000889	Myb transcription factor	MYB	-2.25154	0.0066268
MIN000884	Myb transcription factor	MYB	-2.25154	0.01189
MIN027755	AP2 domain-containing transcription factor	ABI3VP1	-2.32193	0.0020112
MIN063487	NAC domain-containing protein 77	NAC	-2.32193	0.00265498
MIN063481	NAC domain-containing protein 77	NAC	-2.32193	0.0105142
MIN054483	NAC domain protein	NAC	-2.39593	0.00679403
MIN063540	NAC domain-containing protein 77	NAC	-2.39593	0.00840541
MIN107701	WRKY transcription factor 27	WRKY	-2.39593	0.0299787
MIN042584	NAC domain containing protein 86	NAC	-2.39593	0.0490042
MIN027756	AP2 domain-containing transcription factor	ABI3VP1	-2.47393	0.00163159
MIN063536	NAC domain protein	NAC	-2.47393	0.00304635
MIN042586	NAC domain containing protein 50	NAC	-2.47393	0.0299607
MIN042577	NAC domain containing protein 86	NAC	-2.47393	0.0324782
MIN042562	NAC domain containing protein 76	NAC	-2.47393	0.033059
MIN001641	NAC domain containing protein 76	NAC	-2.47393	0.0416896
MIN042576	NAC domain containing protein 86	NAC	-2.47393	0.0449015
MIN063448	NAC domain protein	NAC	-2.55639	7.47675e-06
MIN063533	NAC domain-containing protein 77	NAC	-2.55639	1.88557e-05
MIN042588	NAC domain containing protein 50	NAC	-2.55639	0.0285409
MIN042568	NAC domain containing protein 86	NAC	-2.55639	0.0304296
MIN023083	Myb family transcription factor family protein	MYB	-2.55639	0.0323025
MIN042571	NAC domain containing protein 86	NAC	-2.55639	0.0342633
MIN042587	NAC domain-containing protein 78	NAC	-2.55639	0.0360435
MIN042561	NAC domain containing protein 76	NAC	-2.55639	0.0388332
MIN042572	NAC domain containing protein 86	NAC	-2.55639	0.0398389
MIN034459	Myb transcription factor	G2-like	-2.64386	6.16301e-07
MIN034458	Myb transcription factor	G2-like	-2.64386	8.23982e-07
MIN000870	Myb transcription factor	G2-like	-2.64386	1.86795e-06
MIN000878	Myb transcription factor	G2-like	-2.64386	7.03018e-06
MIN000886	Myb transcription factor	G2-like	-2.64386	7.59678e-05
MIN000885	Myb transcription factor	G2-like	-2.64386	0.000229694
MIN003460	NAC domain protein,	NAC	-2.64386	0.000647788
MIN063525	NAC domain-containing protein 77	NAC	-2.64386	0.00213127
MIN066095	NAC domain protein	NAC	-2.64386	0.00244705
MIN042567	NAC domain containing protein 86	NAC	-2.64386	0.0384208
MIN042582	NAC domain containing protein 86	NAC	-2.64386	0.0460148
MIN032270	NAC domain protein	NAC	-2.73697	1.36132e-14
MIN000868	Myb transcription factor	G2-like	-2.73697	9.3861e-06
MIN000890	Myb transcription factor	MYB	-2.73697	5.22388e-05
MIN003459	NAC domain protein,	NAC	-2.73697	0.00118543
MIN000866	Myb transcription factor	MYB	-2.73697	0.00139407
MIN066097	NAC domain protein	NAC	-2.73697	0.00422316
MIN032282	NAC domain protein	NAC	-2.8365	4.41416e-15
MIN101898	Homeobox leucine zipper family protein	HB	-2.8365	0.0305506
MIN029382	Dof zinc finger protein	C2C2-Dof	-2.8365	0.0375268
MIN009406	Ethylene-responsive transcription factor 1	AP2-EREBP	-2.94342	8.5937e-14
MIN065028	Heat stress transcription factor A-2c	HSF	-2.94342	0.0412366
MIN042581	NAC domain-containing protein 78	NAC	-2.94342	0.0446456
MIN027127	Dof zinc finger protein	C2C2-Dof	-3.05889	0.00108367
MIN042565	NAC domain-containing protein 78	NAC	-3.05889	0.0310037
MIN027098	Ethylene-responsive transcription factor 7	AP2-EREBP	-3.18442	4.41416e-15
MIN042575	NAC domain-containing protein 78	NAC	-3.18442	0.0212748
MIN027126	Dof zinc finger protein	C2C2-Dof	-3.32193	0.000183236
MIN105856	Myb-related transcription factor	MYB	-3.32193	0.00740811
MIN034831	Ethylene-responsive transcription factor 1	AP2-EREBP	-3.47393	9.70976e-09
MIN103365	Transcription factor HY5, putative	bZIP	-3.47393	0.00237025
MIN053495	Two-component response regulator-like protein	G2-like	-3.47393	0.0115369
MIN042564	NAC domain-containing protein 78	NAC	-3.47393	0.029392
MIN042573	NAC domain-containing protein 78	NAC	-3.47393	0.0332713
MIN053494	Two-component response regulator-like protein	G2-like	-3.64386	0.0103858
MIN010500	MYB transcription factor	MYB	-4.05889	0.000527664
MIN016599	Zinc finger family protein	C2H2	-4.32193	1.18197e-05
MIN014505	WUSCHEL-related homeobox 4	HB	-5.64386	0.0196758

## Sheet: Protein kinases
Transcriptome Analysis of Mango (Mangifera indica L) Fruit Epidermal Peels Provides Insights into Cuticle Biosynthesis Julio C. Tafolla-Arellano, Yi Zheng, Honghe Sun, Chen Jiao, Eliel Ruiz-May, Miguel Hernández-Oñate, Alberto González-León, Reginaldo Báez-Sañudo, Zhangjun Fei, Jocelyn K.C. Rose, Martín E. Tiznado-Hernández
Supplementary Table S4. List of protein kinases differentially expressed. Log2fold change (log2FC) >1, adjust p <0.05.
GeneID	Description	family ID	family description	log2FC (Over-ripe/ripe)	adjust p
MIN043314	Mitogen-activated protein kinase kinase	PPC:4.1.3	MAP2K	4.31832	0.00108766
MIN043313	Mitogen-activated protein kinase kinase	PPC:4.1.3	MAP2K	4.02857	0.00383402
MIN104538	S-receptor kinase-like protein 3	PPC:1.7.2	Domain of Unknown Function 26 (DUF26) Kinase	3.61353	0.0227262
MIN103667	Receptor protein kinase, putative	PPC:1.6.2	Plant External Response Like Kinase	3.28983	8.77886e-09
MIN091681	Receptor-like protein kinase	PPC:1.9.1	CRPK1 Like Kinase (Types 1 and 2)	3.22805	7.841e-08
MIN091684	Receptor-like protein kinase	PPC:1.9.1	CRPK1 Like Kinase (Types 1 and 2)	3.13422	0.000145583
MIN091682	Receptor-like protein kinase	PPC:1.9.1	CRPK1 Like Kinase (Types 1 and 2)	2.99458	1.59718e-05
MIN091685	Receptor-like protein kinase	PPC:1.9.1	CRPK1 Like Kinase (Types 1 and 2)	2.90497	4.5062e-06
MIN009608	S-receptor kinase-like protein	PPC:1.11.1	Legume Lectin Domain Kinase	2.48543	0.00609659
MIN028606	Receptor-like protein kinase	PPC:1.1.1	Leucine-rich transmembrane protein kinase/Strubbelig Receptor Family 1	2.35896	6.61128e-05
MIN015553	Kinase family protein	PPC:2.1.5	ATN1 Like Family	2.26003	0.027246
MIN061377	Kinase family protein	PPC:1.2.2	Receptor Like Cytoplasmic Kinase VII	2.16993	0.00257672
MIN010295	Receptor-like kinase	PPC:1.12.4	Leucine Rich Repeat Kinase XI & XII	2.08406	0.0191931
MIN006742	Receptor protein kinase	PPC:1.6.2	Plant External Response Like Kinase	1.99277	0.0367925
MIN056498	Cyclin-dependent kinase	PPC:4.5.2	CDC2 Like Kinase Family	1.97085	0.0415447
MIN056495	Cyclin-dependent kinase	PPC:4.5.2	CDC2 Like Kinase Family	1.95233	0.0328039
MIN021730	Receptor protein kinase	PPC:1.6.2	Plant External Response Like Kinase	1.91456	0.0263814
MIN027275	Receptor-like protein kinase 2	PPC:1.13.3	Leucine Rich Repeat Kinase III	1.79077	0.0101339
MIN080732	Receptor protein kinase-like protein	PPC:1.12.4	Leucine Rich Repeat Kinase XI & XII	1.75702	0.0397048
MIN080728	Receptor protein kinase-like protein	PPC:1.12.4	Leucine Rich Repeat Kinase XI & XII	1.74416	0.041233
MIN014348	Receptor-like protein kinase	PPC:1.2.2	Receptor Like Cytoplasmic Kinase VII	1.71809	0.000386982
MIN080749	Receptor-like kinase	PPC:1.12.4	Leucine Rich Repeat Kinase XI & XII	1.7137	0.0418902
MIN080737	Receptor kinase	PPC:1.12.4	Leucine Rich Repeat Kinase XI & XII	1.67356	0.03919
MIN080736	Receptor protein kinase-like protein	PPC:1.12.4	Leucine Rich Repeat Kinase XI & XII	1.66448	0.0414139
MIN050613	Kinase family protein	PPC:4.2.5	Unknown Function Kinase	1.65992	0.0211465
MIN050610	Aurora kinase	PPC:4.2.5	Unknown Function Kinase	1.64616	0.0253519
MIN080725	Receptor-like kinase	PPC:1.12.4	Leucine Rich Repeat Kinase XI & XII	1.64616	0.0444655
MIN014349	Protein kinase 2B	PPC:1.2.2	Receptor Like Cytoplasmic Kinase VII	1.64155	9.69783e-05
MIN014350	Receptor-like protein kinase	PPC:1.2.2	Receptor Like Cytoplasmic Kinase VII	1.63691	8.10102e-05
MIN034095	Receptor-like kinase	PPC:1.9.1	CRPK1 Like Kinase (Types 1 and 2)	1.63227	0.045077
MIN050612	Aurora kinase	PPC:4.2.5	Unknown Function Kinase	1.60407	0.019036
MIN080727	Receptor kinase	PPC:1.12.4	Leucine Rich Repeat Kinase XI & XII	1.59932	0.0430558
MIN016407	Receptor-like kinase	PPC:1.15.2	Leucine Rich Repeat Kinase VI	1.52105	6.9668e-05
MIN080747	Receptor kinase	PPC:1.12.4	Leucine Rich Repeat Kinase XI & XII	1.52105	0.0473666
MIN050609	Kinase family protein	PPC:4.2.5	Unknown Function Kinase	1.49057	0.0116828
MIN016406	Receptor-like kinase	PPC:1.15.2	Leucine Rich Repeat Kinase VI	1.47508	0.000590038
MIN102580	Receptor protein kinase 1	PPC:1.9.2	S Domain Kinase (Type 2)	1.47508	0.00120113
MIN050611	Aurora kinase	PPC:4.2.5	Unknown Function Kinase	1.43829	0.0470653
MIN063811	Receptor-like protein kinase	PPC:1.13.3	Leucine Rich Repeat Kinase III	1.37295	7.09551e-05
MIN063809	Receptor-like protein kinase	PPC:1.13.3	Leucine Rich Repeat Kinase III	1.35614	7.83652e-05
MIN012296	Receptor-like protein kinase	PPC:1.12.3	Leucine Rich Repeat Kinase VII	1.33914	0.0156486
MIN027415	Receptor-like protein kinase	PPC:1.14.2	Receptor Like Cytoplasmic Kinase IX	1.28096	0.0119136
MIN084804	Unknown protein	PPC:1.13.1	Leucine Rich Repeat Kinase VII	1.26303	0.000537897
MIN084812	Unknown protein	PPC:1.9.3	Putative receptor like protein kinase	1.25701	0.000555616
MIN084814	Unknown protein	PPC:1.13.1	Leucine Rich Repeat Kinase VII	1.22033	0.000796483
MIN084803	Unknown protein	PPC:1.9.3	Putative receptor like protein kinase	1.22033	0.000840491
MIN084802	Unknown protein	PPC:1.9.3	Putative receptor like protein kinase	1.20789	0.00091616
MIN032539	Receptor protein kinase-like protein	PPC:1.9.3	Putative receptor like protein kinase	1.18269	0.00623851
MIN032540	Receptor protein kinase-like protein	PPC:1.9.3	Putative receptor like protein kinase	1.17632	0.0137322
MIN013665	Kinase family protein	PPC:2.1.4	GmPK6/AtMRK1 Family	1.1375	0.0474996
MIN105449	Receptor-like protein kinase	PPC:1.2.2	Receptor Like Cytoplasmic Kinase VII	1.10434	0.0114626
MIN084807	Unknown protein	PPC:1.9.3	Putative receptor like protein kinase	1.03562	0.00941297
MIN084808	Unknown protein	PPC:1.13.1	Leucine Rich Repeat Kinase VII	1.02857	0.0106864
MIN075536	Receptor-like protein kinase	PPC:1.7.2	Domain of Unknown Function 26 (DUF26) Kinase	1.01436	0.0188131
MIN090440	Serine/threonine-protein kinase	PPC:1.7.2	Domain of Unknown Function 26 (DUF26) Kinase	-1.02915	0.0274502
MIN059024	Calcium-dependent protein kinase 16	PPC:4.2.1	Calcium Dependent Protein Kinase	-1.05889	0.0257494
MIN064350	Ankyrin repeat domain-containing protein 2	PPC:2.1.2	Ankyrin Repeat Domain Kinase	-1.08927	0.0297431
MIN064326	Ankyrin repeat domain-containing protein 2	PPC:2.1.2	Ankyrin Repeat Domain Kinase	-1.08927	0.0317485
MIN064345	Ankyrin-kinase	PPC:2.1.2	Ankyrin Repeat Domain Kinase	-1.12029	0.0182361
MIN064358	Ankyrin repeat domain-containing protein 2	PPC:2.1.2	Ankyrin Repeat Domain Kinase	-1.12029	0.0283075
MIN053697	Kinase, putative	PPC:4.1.5.1	WNK like kinase - with no lysine kinase	-1.12029	0.0340348
MIN053692	Kinase, putative	PPC:4.1.5.1	WNK like kinase - with no lysine kinase	-1.12029	0.0361924
MIN053696	Kinase, putative	PPC:4.1.5.1	WNK like kinase - with no lysine kinase	-1.12029	0.037156
MIN006133	Receptor protein kinase 1	PPC:1.9.2	S Domain Kinase (Type 2)	-1.12029	0.0398193
MIN064322	Protein kinase, putative	PPC:2.1.2	Ankyrin Repeat Domain Kinase	-1.152	0.0148492
MIN053693	Serine/threonine protein kinase WNK2	PPC:4.1.5.1	WNK like kinase - with no lysine kinase	-1.152	0.0309572
MIN053694	Kinase, putative	PPC:4.1.5.1	WNK like kinase - with no lysine kinase	-1.152	0.0326643
MIN053695	Kinase, putative	PPC:4.1.5.1	WNK like kinase - with no lysine kinase	-1.152	0.0352239
MIN071914	Receptor protein kinase, putative	PPC:1.6.1	Leucine Rich Repeat Kinase IX	-1.18442	0.00971034
MIN064318	Ankyrin-kinase	PPC:2.1.2	Ankyrin Repeat Domain Kinase	-1.18442	0.0100413
MIN045321	Cysteine-rich receptor-like protein kinase	PPC:1.7.2	Domain of Unknown Function 26 (DUF26) Kinase	-1.18442	0.0120709
MIN098008	S-receptor kinase, putative	PPC:1.9.1	CRPK1 Like Kinase (Types 1 and 2)	-1.18442	0.0151839
MIN064353	Ankyrin repeat domain-containing protein 65	PPC:2.1.2	Ankyrin Repeat Domain Kinase	-1.18442	0.0181652
MIN060021	Receptor protein kinase-like	PPC:1.3.2	Leucine Rich Repeat Receptor VIII	-1.18442	0.0400217
MIN064330	Ankyrin-kinase	PPC:2.1.2	Ankyrin Repeat Domain Kinase	-1.21759	0.00939275
MIN064351	Ankyrin-kinase, putative	PPC:2.1.2	Ankyrin Repeat Domain Kinase	-1.21759	0.0107194
MIN064352	Ankyrin-kinase, putative	PPC:2.1.2	Ankyrin Repeat Domain Kinase	-1.21759	0.013519
MIN074999	CBL-interacting protein kinase 12	PPC:4.2.4	SNF1 Related Protein Kinase (SnRK)	-1.25154	0.00285181
MIN090443	Receptor-like serine/threonine kinase	PPC:1.9.2	S Domain Kinase (Type 2)	-1.25154	0.00395753
MIN075006	CBL-interacting protein kinase 12	PPC:4.2.4	SNF1 Related Protein Kinase (SnRK)	-1.25154	0.00420668
MIN064319	Ankyrin-kinase	PPC:2.1.2	Ankyrin Repeat Domain Kinase	-1.25154	0.00508128
MIN064349	Protein kinase, putative	PPC:2.1.2	Ankyrin Repeat Domain Kinase	-1.25154	0.005786
MIN059026	Calcium-dependent protein kinase 16	PPC:4.2.1	Calcium Dependent Protein Kinase	-1.25154	0.00688527
MIN059027	Calcium-dependent protein kinase 16	PPC:4.2.1	Calcium Dependent Protein Kinase	-1.25154	0.00690791
MIN045317	Cysteine-rich receptor-like protein kinase	PPC:1.7.2	Domain of Unknown Function 26 (DUF26) Kinase	-1.25154	0.00778189
MIN094355	S-receptor kinase-like protein 3	PPC:1.7.2	Domain of Unknown Function 26 (DUF26) Kinase	-1.25154	0.0490042
MIN064329	Protein kinase, putative	PPC:2.1.2	Ankyrin Repeat Domain Kinase	-1.2863	0.0048233
MIN064341	Protein kinase, putative	PPC:2.1.2	Ankyrin Repeat Domain Kinase	-1.2863	0.00515709
MIN090444	Serine/threonine-protein kinase	PPC:1.9.2	S Domain Kinase (Type 2)	-1.2863	0.00596851
MIN041490	Receptor-like protein kinase 5	PPC:1.13.3	Leucine Rich Repeat Kinase III	-1.2863	0.0134925
MIN058703	Receptor-like protein kinase	PPC:1.2.2	Receptor Like Cytoplasmic Kinase VII	-1.2863	0.0253068
MIN075005	CBL-interacting protein kinase 12	PPC:4.2.4	SNF1 Related Protein Kinase (SnRK)	-1.32193	0.00182378
MIN064360	Ankyrin-kinase	PPC:2.1.2	Ankyrin Repeat Domain Kinase	-1.32193	0.00286142
MIN064328	Ankyrin-kinase	PPC:2.1.2	Ankyrin Repeat Domain Kinase	-1.32193	0.00324847
MIN058699	Receptor-like protein kinase	PPC:1.2.2	Receptor Like Cytoplasmic Kinase VII	-1.32193	0.012465
MIN064362	Ankyrin-kinase, putative	PPC:2.1.2	Ankyrin Repeat Domain Kinase	-1.32193	0.0203222
MIN072008	Receptor protein kinase	PPC:1.6.2	Plant External Response Like Kinase	-1.32193	0.0226691
MIN064320	Ankyrin-kinase, putative	PPC:2.1.2	Ankyrin Repeat Domain Kinase	-1.32193	0.0229202
MIN075008	CBL-interacting protein kinase 12	PPC:4.2.4	SNF1 Related Protein Kinase (SnRK)	-1.35845	0.000860974
MIN075000	CBL-interacting protein kinase 12	PPC:4.2.4	SNF1 Related Protein Kinase (SnRK)	-1.35845	0.000992155
MIN075007	CBL-interacting protein kinase 12	PPC:4.2.4	SNF1 Related Protein Kinase (SnRK)	-1.35845	0.00107058
MIN058700	Receptor-like protein kinase	PPC:1.2.2	Receptor Like Cytoplasmic Kinase VII	-1.35845	0.013845
MIN072007	Receptor protein kinase	PPC:1.6.2	Plant External Response Like Kinase	-1.35845	0.0149031
MIN026860	CBL-interacting protein kinase	PPC:4.2.4	SNF1 Related Protein Kinase (SnRK)	-1.35845	0.0319609
MIN064332	Protein kinase, putative	PPC:2.1.2	Ankyrin Repeat Domain Kinase	-1.39593	0.00131129
MIN058697	Receptor like protein kinase S.2	PPC:1.2.2	Receptor Like Cytoplasmic Kinase VII	-1.39593	0.0334935
MIN081305	Receptor-like protein kinase 5	PPC:1.9.2	S Domain Kinase (Type 2)	-1.4344	0.000271123
MIN075004	CBL-interacting protein kinase 12	PPC:4.2.4	SNF1 Related Protein Kinase (SnRK)	-1.4344	0.000510948
MIN081270	Receptor-like protein kinase 5	PPC:1.9.2	S Domain Kinase (Type 2)	-1.47393	0.000160725
MIN081294	Receptor-like protein kinase 5	PPC:1.9.2	S Domain Kinase (Type 2)	-1.47393	0.000165715
MIN075002	CBL-interacting protein kinase 12	PPC:4.2.4	SNF1 Related Protein Kinase (SnRK)	-1.47393	0.000252441
MIN058698	Receptor like protein kinase S.2	PPC:1.2.2	Receptor Like Cytoplasmic Kinase VII	-1.47393	0.008962
MIN058701	Receptor like protein kinase S.2	PPC:1.2.2	Receptor Like Cytoplasmic Kinase VII	-1.47393	0.013882
MIN081273	Receptor-like protein kinase 5	PPC:1.9.2	S Domain Kinase (Type 2)	-1.51457	0.00011805
MIN054923	Receptor protein kinase, putative	PPC:1.14.1	Crinkly 4 Like Kinase	-1.51457	0.0268823
MIN057294	Receptor like protein kinase S.3	PPC:1.11.1	Legume Lectin Domain Kinase	-1.51457	0.0372955
MIN067302	Unknown protein	PPC:1.3.1	Receptor-like protein kinase	-1.55639	0.0010477
MIN026859	CBL-interacting protein kinase	PPC:4.2.4	SNF1 Related Protein Kinase (SnRK)	-1.55639	0.0165157
MIN031759	CBL-interacting protein kinase 08	PPC:4.2.4	SNF1 Related Protein Kinase (SnRK)	-1.55639	0.0171758
MIN026858	CBL-interacting protein kinase 6	PPC:4.2.4	SNF1 Related Protein Kinase (SnRK)	-1.55639	0.0196667
MIN026856	CBL-interacting protein kinase 6	PPC:4.2.4	SNF1 Related Protein Kinase (SnRK)	-1.55639	0.0226175
MIN051271	Receptor-like kinase 2	PPC:1.9.1	CRPK1 Like Kinase (Types 1 and 2)	-1.59946	0.000146781
MIN026857	CBL-interacting protein kinase	PPC:4.2.4	SNF1 Related Protein Kinase (SnRK)	-1.59946	0.0137806
MIN057290	Receptor like protein kinase S.3	PPC:1.11.1	Legume Lectin Domain Kinase	-1.59946	0.0379136
MIN075001	CBL-interacting protein kinase 12	PPC:4.2.4	SNF1 Related Protein Kinase (SnRK)	-1.64386	0.000444661
MIN061500	Kinase, putative	PPC:4.1.5.1	WNK like kinase - with no lysine kinase	-1.64386	0.000937096
MIN026855	CBL-interacting protein kinase 6	PPC:4.2.4	SNF1 Related Protein Kinase (SnRK)	-1.64386	0.0123931
MIN100413	Receptor protein kinase-like protein	PPC:1.3.1	Receptor-like protein kinase	-1.64386	0.0278053
MIN098672	Serine/threonine-protein kinase	PPC:1.9.2	S Domain Kinase (Type 2)	-1.64386	0.0299607
MIN057295	Receptor like protein kinase S.3	PPC:1.11.1	Legume Lectin Domain Kinase	-1.64386	0.0384381
MIN061499	Kinase, putative	PPC:4.1.5.1	WNK like kinase - with no lysine kinase	-1.68966	0.00174997
MIN057296	Receptor like protein kinase S.3	PPC:1.11.1	Legume Lectin Domain Kinase	-1.68966	0.0487468
MIN079861	Cysteine-rich receptor-like protein kinase	PPC:1.7.2	Domain of Unknown Function 26 (DUF26) Kinase	-1.73697	1.16311e-05
MIN092750	Serine/threonine-protein kinase	PPC:1.7.2	Domain of Unknown Function 26 (DUF26) Kinase	-1.73697	0.0115793
MIN079872	Cysteine-rich receptor-like protein kinase	PPC:1.7.2	Domain of Unknown Function 26 (DUF26) Kinase	-1.88897	1.22088e-06
MIN059864	Receptor kinase, putative	PPC:1.15.1	Receptor Like Cytoplasmic Kinase I	-2.05889	0.0200022
MIN064467	Protein kinase	PPC:2.1.3	CTR1/EDR1 Kinase	-2.12029	5.49058e-05
MIN064466	Kinase family protein	PPC:2.1.3	CTR1/EDR1 Kinase	-2.12029	9.3751e-05
MIN064458	Kinase family protein	PPC:2.1.3	CTR1/EDR1 Kinase	-2.12029	0.000136885
MIN064463	Kinase family protein	PPC:2.1.3	CTR1/EDR1 Kinase	-2.12029	0.000227875
MIN064474	Kinase family protein	PPC:2.1.3	CTR1/EDR1 Kinase	-2.12029	0.00024155
MIN064472	Kinase family protein	PPC:2.1.3	CTR1/EDR1 Kinase	-2.12029	0.000726542
MIN059863	Receptor kinase, putative	PPC:1.15.1	Receptor Like Cytoplasmic Kinase I	-2.12029	0.0389312
MIN064470	Kinase family protein	PPC:2.1.3	CTR1/EDR1 Kinase	-2.18442	2.15568e-07
MIN064468	Kinase family protein	PPC:2.1.3	CTR1/EDR1 Kinase	-2.18442	3.67923e-07
MIN064471	Kinase family protein	PPC:2.1.3	CTR1/EDR1 Kinase	-2.18442	3.74201e-07
MIN064457	Kinase family protein	PPC:2.1.3	CTR1/EDR1 Kinase	-2.18442	4.73427e-07
MIN064459	Protein kinase-like protein	PPC:2.1.3	CTR1/EDR1 Kinase	-2.18442	7.28162e-07
MIN064456	Protein kinase-like protein	PPC:2.1.3	CTR1/EDR1 Kinase	-2.18442	9.96139e-07
MIN064460	Kinase family protein	PPC:2.1.3	CTR1/EDR1 Kinase	-2.18442	2.83061e-06
MIN064469	Kinase family protein	PPC:2.1.3	CTR1/EDR1 Kinase	-2.18442	1.22457e-05
MIN064473	Protein kinase-like protein	PPC:2.1.3	CTR1/EDR1 Kinase	-2.18442	2.47285e-05
MIN064455	Protein kinase-like protein	PPC:2.1.3	CTR1/EDR1 Kinase	-2.18442	3.54753e-05
MIN064461	Kinase family protein	PPC:2.1.3	CTR1/EDR1 Kinase	-2.18442	3.78398e-05
MIN064464	Kinase family protein	PPC:2.1.3	CTR1/EDR1 Kinase	-2.18442	7.60526e-05
MIN064465	Kinase family protein	PPC:2.1.3	CTR1/EDR1 Kinase	-2.18442	0.000295643
MIN064462	Kinase family protein	PPC:2.1.3	CTR1/EDR1 Kinase	-2.18442	0.000778102
MIN059866	Receptor kinase, putative	PPC:1.15.1	Receptor Like Cytoplasmic Kinase I	-2.18442	0.0288998
MIN059865	Receptor kinase, putative	PPC:1.15.1	Receptor Like Cytoplasmic Kinase I	-2.18442	0.0308954
MIN059868	Receptor kinase, putative	PPC:1.15.1	Receptor Like Cytoplasmic Kinase I	-2.25154	0.0201803
MIN022542	Serine/threonine protein kinase	PPC:4.2.4	SNF1 Related Protein Kinase (SnRK)	-2.25154	0.0231749
MIN059867	Receptor kinase, putative	PPC:1.15.1	Receptor Like Cytoplasmic Kinase I	-2.25154	0.0309663
MIN079869	Cysteine-rich receptor-like protein kinase	PPC:1.7.2	Domain of Unknown Function 26 (DUF26) Kinase	-2.25154	0.040599
MIN020340	Receptor-like kinase	PPC:1.3.1	Receptor-like protein kinase	-2.25154	0.0448846
MIN057298	Receptor like protein kinase S.3	PPC:1.11.1	Legume Lectin Domain Kinase	-2.39593	0.0175924
MIN022550	Serine/threonine protein kinase	PPC:4.2.4	SNF1 Related Protein Kinase (SnRK)	-2.47393	0.0216967
MIN022546	Serine/threonine protein kinase	PPC:4.2.4	SNF1 Related Protein Kinase (SnRK)	-2.73697	0.0330019
MIN022541	Serine/threonine protein kinase	PPC:4.2.4	SNF1 Related Protein Kinase (SnRK)	-2.73697	0.0351058
MIN022549	Serine/threonine protein kinase	PPC:4.2.4	SNF1 Related Protein Kinase (SnRK)	-2.73697	0.0373058
MIN022547	Serine/threonine protein kinase	PPC:4.2.4	SNF1 Related Protein Kinase (SnRK)	-2.73697	0.0391924
MIN009795	CBL-interacting protein kinase	PPC:4.2.4	SNF1 Related Protein Kinase (SnRK)	-2.73697	0.0438346
MIN046387	Receptor-like protein kinase	PPC:1.6.2	Plant External Response Like Kinase	-2.8365	0.0444655
MIN007031	Phototropin 1	PPC:4.2.6	IRE/NPH/PI dependent/S6 Kinase	-4.32193	0.0198194
